# Supplementary material for: Global and local perturbation of the tomato microRNA pathway by a trans-activated DICER-LIKE 1 mutant
Source: J Exp Bot. 2013 Dec 27;65(2):725–39. doi: 10.1093/jxb/ert428 (PMC3904720; doi:10.1093/jxb/ert428)
Supplement: Supplementary Data [file supp_ert428_jexbot110684_file003.xlsx]

## Sheet: Clusters_all
Supplementary Table S5. List of ShortStack small RNA clusters.
Accession	Start	End	Name	HP	Strand	Frac_Watson	Total 35S>>SlDCL1IR	Total 35S:LhG4	Ratio 35S:LhG4/35S>>SlDCL1IR	Uniques	Rep-total	DicerCall	PhaseOffset	Phase_pval	Pairs	FracPaired	StemLength	LoopLength	dGperStem	FracCovHP	HPSizeResult	PrecisionResult	DuplexResult	StarResult	Short	Long	20_35S:LhG4	21_35S:LhG4	22_35S:LhG4	23_35S:LhG4	24_35S:LhG4	20_35S>>SlDCLIR	21_35S>>SlDCLIR	22_35S>>SlDCLIR	23_35S>>SlDCLIR	24_35S>>SlDCLIR	21 ratio 35S:LhG4/35S>>SlDCLIR
SL2.40ch00	12921	12957	Cluster_1	.	+	1	14.759	11.497	0.778982	0	0.78	24	ND	ND	NA	NA	NA	NA	NA	NA	NA	NA	NA	NA	0.754	0	0.188	1.696	0.188	2.073	6.597	1.001	0.25	0.5	2.251	10.256	6.784
SL2.40ch00	14145	14397	Cluster_2	.	.	0.6586	57.783	62.384	1.07963	1.885	3.704	24	ND	ND	NA	NA	NA	NA	NA	NA	NA	NA	NA	NA	1.319	1.885	1.131	6.973	2.073	11.685	37.317	1.251	3.502	1.501	6.754	40.774	1.99115
SL2.40ch00	15467	15474	Cluster_3	.	+	1	0	1.885	#DIV/0!	1.885	1.885	24	ND	ND	NA	NA	NA	NA	NA	NA	NA	NA	NA	NA	0	0	0	0	0	0.565	1.319	0	0	0	0	0	#DIV/0!
SL2.40ch00	18905	18929	Cluster_4	.	.	0.5	6.754	5.277	0.781315	0	0.933	24	ND	ND	NA	NA	NA	NA	NA	NA	NA	NA	NA	NA	0.377	0.377	0.942	0.565	0.377	0.377	2.262	0.5	0.25	0.25	0	5.753	2.26
SL2.40ch00	64945	64984	Cluster_5	.	-	0.0698	5.753	8.104	1.40866	0	0.177	24	ND	ND	NA	NA	NA	NA	NA	NA	NA	NA	NA	NA	0.377	0.188	0.377	2.827	0.188	0.565	3.581	0	0.25	0.25	0.75	4.252	11.308
SL2.40ch00	67999	68030	Cluster_6	.	.	0.2171	11.507	24.313	2.11289	0	1.588	24	ND	ND	NA	NA	NA	NA	NA	NA	NA	NA	NA	NA	0.754	0	1.319	2.639	0.565	3.581	15.455	0.5	2.251	0	0.5	8.005	1.17237
SL2.40ch00	70192	70213	Cluster_7	.	-	0.0769	1.751	2.45	1.3992	0	0.057	24	ND	ND	NA	NA	NA	NA	NA	NA	NA	NA	NA	NA	0.188	0	0	0.565	0.754	0	0.942	0	0.5	0	0	1.251	1.13
SL2.40ch00	71857	72114	Cluster_8	.	.	0.7	24.764	20.732	0.837183	0	0.583	24	ND	ND	NA	NA	NA	NA	NA	NA	NA	NA	NA	NA	0.754	0.377	0.942	0.565	1.131	4.335	12.628	0.75	1.001	0.25	5.753	15.509	0.564436
SL2.40ch00	91953	92088	Cluster_9	.	+	0.963	10.506	15.266	1.45307	0	0.785	23	ND	ND	NA	NA	NA	NA	NA	NA	NA	NA	NA	NA	0.565	0	1.131	1.131	0.377	8.67	3.392	0.25	3.002	0.75	2.001	3.752	0.376749
SL2.40ch00	93551	93573	Cluster_10	.	-	0	2.752	2.45	0.890262	0	0.088	24	ND	ND	NA	NA	NA	NA	NA	NA	NA	NA	NA	NA	0	0	0	0	0.377	0.565	1.508	0	0	1.501	0	1.251	#DIV/0!
SL2.40ch00	95350	95607	Cluster_11	.	.	0.2151	15.259	17.528	1.1487	0	1.081	24	ND	ND	NA	NA	NA	NA	NA	NA	NA	NA	NA	NA	0	0.188	0.565	2.262	2.827	4.335	7.35	1.001	2.251	5.503	1.251	5.253	1.00489
SL2.40ch00	95903	96760	Cluster_12	.	.	0.6656	137.079	118.36	0.863444	0.942	5.438	24	ND	ND	NA	NA	NA	NA	NA	NA	NA	NA	NA	NA	2.262	1.508	4.335	5.843	4.9	28.836	70.677	4.002	8.005	7.004	15.509	96.556	0.729919
SL2.40ch00	100278	100344	Cluster_13	.	.	0.7097	12.007	11.685	0.973182	7.916	9.455	24	ND	ND	NA	NA	NA	NA	NA	NA	NA	NA	NA	NA	0	0.377	0	0	0	3.016	8.293	0.25	0.25	0.25	1.251	9.756	0
SL2.40ch00	159533	159619	Cluster_14	HP	-	0	3.252	2.45	0.753383	0	0.265	22	ND	ND	30	0.7792	38.5	10	-0.7948	0.7132	1	1	0	0	0	0	0	0.188	2.073	0.188	0	0	0	2.251	0.25	0.75	#DIV/0!
SL2.40ch00	164215	164522	Cluster_15	.	.	0.7059	25.515	25.632	1.00459	0	0.814	24	ND	ND	NA	NA	NA	NA	NA	NA	NA	NA	NA	NA	1.319	0.188	0.942	1.131	0.942	6.785	14.324	1.251	2.501	1.251	6.003	13.758	0.452219
SL2.40ch00	171207	171225	Cluster_16	.	+	1	2.501	1.885	0.753699	0	0.455	23	ND	ND	NA	NA	NA	NA	NA	NA	NA	NA	NA	NA	0	0	0.377	0.188	0.377	0.754	0.188	0.75	1.001	0	0.25	0	0.187812
SL2.40ch00	206586	206595	Cluster_17	.	+	0.9	2.251	1.885	0.837406	0	0.038	24	ND	ND	NA	NA	NA	NA	NA	NA	NA	NA	NA	NA	0	0	0.188	0	0.188	0	1.508	0	0.25	0	0	2.001	0
SL2.40ch00	207615	207624	Cluster_18	.	.	0.75	1.251	2.262	1.80815	0	0.045	24	ND	ND	NA	NA	NA	NA	NA	NA	NA	NA	NA	NA	0	0	0	0.188	0.188	0.754	1.131	0	0.25	0.5	0	0.5	0.752
SL2.40ch00	208357	208400	Cluster_19	.	.	0.4444	5.503	5.089	0.924768	0	0.102	24	ND	ND	NA	NA	NA	NA	NA	NA	NA	NA	NA	NA	0	0	0.377	0.188	0	0.565	3.958	0.25	0	0.5	0.25	4.252	#DIV/0!
SL2.40ch00	208626	208649	Cluster_20	.	+	0.8889	0.75	3.392	4.52267	0	0.068	24	ND	ND	NA	NA	NA	NA	NA	NA	NA	NA	NA	NA	0.188	0	0.188	0.188	0.377	0.377	2.073	0	0	0	0	0.75	#DIV/0!
SL2.40ch00	216828	216847	Cluster_21	.	+	0.8462	0.5	2.45	4.9	0	0.051	24	ND	ND	NA	NA	NA	NA	NA	NA	NA	NA	NA	NA	0	0	0.377	0	0	0	2.073	0	0	0	0	0.5	#DIV/0!
SL2.40ch00	217819	217829	Cluster_22	.	+	0.9091	1.251	2.073	1.65707	0	0.041	23	ND	ND	NA	NA	NA	NA	NA	NA	NA	NA	NA	NA	0	0	0	0.377	0.377	0.754	0.565	0	0.25	0.75	0	0.25	1.508
SL2.40ch00	249648	249670	Cluster_23	.	-	0.0769	2.001	2.45	1.22439	0	0.34	24	ND	ND	NA	NA	NA	NA	NA	NA	NA	NA	NA	NA	0	0	0	0	0	0.942	1.508	0	0	0	0.25	1.751	#DIV/0!
SL2.40ch00	249923	249964	Cluster_24	.	.	0.5	4.753	5.277	1.11025	0	0.108	24	ND	ND	NA	NA	NA	NA	NA	NA	NA	NA	NA	NA	0.565	0.377	0.188	0	0	1.319	2.827	0.25	0	0	0.75	3.252	#DIV/0!
SL2.40ch00	254463	255241	Cluster_25	.	.	0.6536	46.277	33.737	0.729023	0	1.32	24	ND	ND	NA	NA	NA	NA	NA	NA	NA	NA	NA	NA	1.131	1.131	1.508	0.754	0.377	4.9	23.936	2.001	0.5	2.001	7.754	31.768	1.508
SL2.40ch00	256503	256852	Cluster_26	.	.	0.625	17.51	18.093	1.0333	0	0.429	24	ND	ND	NA	NA	NA	NA	NA	NA	NA	NA	NA	NA	0	0.754	0	0.754	0.565	4.523	11.497	0.25	1.251	1.751	1.751	11.257	0.602718
SL2.40ch00	260536	260813	Cluster_27	.	+	0.824	22.013	23.559	1.07023	0	0.499	24	ND	ND	NA	NA	NA	NA	NA	NA	NA	NA	NA	NA	0.942	0.565	0.754	1.131	1.319	4.335	14.512	0.25	0.5	2.001	2.501	16.259	2.262
SL2.40ch00	267949	268320	Cluster_28	.	.	0.7761	33.019	37.883	1.14731	0.565	1.639	24	ND	ND	NA	NA	NA	NA	NA	NA	NA	NA	NA	NA	2.073	1.131	2.639	5.089	3.204	6.597	17.151	2.752	6.254	1.501	3.252	16.51	0.813719
SL2.40ch00	268932	269071	Cluster_29	.	.	0.5942	16.76	13.005	0.775955	0	0.576	24	ND	ND	NA	NA	NA	NA	NA	NA	NA	NA	NA	NA	0.377	0.942	0.565	0.942	0.188	2.262	7.727	1.501	1.001	0.25	3.252	8.755	0.941059
SL2.40ch00	284822	284943	Cluster_30	.	+	0.8364	46.777	40.333	0.86224	0	1.175	23	ND	ND	NA	NA	NA	NA	NA	NA	NA	NA	NA	NA	0.754	0.942	2.262	2.262	1.508	23.182	9.424	3.002	2.251	3.002	23.764	8.505	1.00489
SL2.40ch00	307905	307922	Cluster_31	.	+	1	3.502	2.639	0.753569	0	0.053	N	ND	ND	NA	NA	NA	NA	NA	NA	NA	NA	NA	NA	2.45	0	0	0	0	0	0.188	0	0	0	0	0	#DIV/0!
SL2.40ch00	337874	338155	Cluster_32	.	.	0.6742	11.757	16.774	1.42672	0	0.69	24	ND	ND	NA	NA	NA	NA	NA	NA	NA	NA	NA	NA	1.508	0.754	1.885	2.639	0.942	2.262	6.785	1.001	1.501	0.75	0.75	7.254	1.75816
SL2.40ch00	343131	343145	Cluster_33	.	-	0.1667	7.004	2.262	0.322958	0	0.239	22	ND	ND	NA	NA	NA	NA	NA	NA	NA	NA	NA	NA	0	0	0.188	0.565	1.508	0	0	0.5	1.751	4.002	0.25	0.5	0.322673
SL2.40ch00	369499	369623	Cluster_34	.	.	0.3191	9.005	8.858	0.983676	0	0.182	24	ND	ND	NA	NA	NA	NA	NA	NA	NA	NA	NA	NA	0	0	0	0	0.188	1.131	7.539	0.25	0	0	0.75	7.754	#DIV/0!
SL2.40ch00	369959	369979	Cluster_35	.	+	1	4.252	2.262	0.531985	0	0.045	24	ND	ND	NA	NA	NA	NA	NA	NA	NA	NA	NA	NA	0	0	0	0	0.377	0.565	1.319	0	0.25	0.25	2.001	1.751	0
SL2.40ch00	373925	373947	Cluster_36	.	+	1	1.751	1.885	1.07653	0	0.038	24	ND	ND	NA	NA	NA	NA	NA	NA	NA	NA	NA	NA	0	0	0	0	0	0.754	1.131	0	0	0	0.5	1.251	#DIV/0!
SL2.40ch00	417623	417643	Cluster_37	.	+	0.9	2.501	1.885	0.753699	0	0.038	22	ND	ND	NA	NA	NA	NA	NA	NA	NA	NA	NA	NA	0	0	0	0	1.696	0	0.188	0	0	2.501	0	0	#DIV/0!
SL2.40ch00	524270	524650	Cluster_38	.	.	0.4857	14.258	13.193	0.925305	0	0.858	24	ND	ND	NA	NA	NA	NA	NA	NA	NA	NA	NA	NA	0.188	0.377	0.188	0.188	0.942	2.45	8.858	0.25	1.001	0.75	1.751	9.756	0.187812
SL2.40ch00	529945	529975	Cluster_39	.	.	0.4412	5.503	6.408	1.16446	0	0.229	24	ND	ND	NA	NA	NA	NA	NA	NA	NA	NA	NA	NA	0	0	0	0.188	0.188	0.754	5.277	0.25	0	0.5	1.001	3.752	#DIV/0!
SL2.40ch00	545655	545678	Cluster_40	.	+	0.9	1.251	3.769	3.01279	0	0.075	23	ND	ND	NA	NA	NA	NA	NA	NA	NA	NA	NA	NA	0	0.377	0.188	0.377	0	1.508	1.319	0	0.5	0	0	0.75	0.754
SL2.40ch00	547136	547256	Cluster_41	.	.	0.7966	36.021	44.479	1.23481	0	0.988	24	ND	ND	NA	NA	NA	NA	NA	NA	NA	NA	NA	NA	3.204	0.942	1.885	6.031	1.696	6.785	23.936	0.5	2.001	1.001	3.252	27.516	3.01399
SL2.40ch00	550461	550593	Cluster_42	.	.	0.6574	14.258	20.355	1.42762	0.377	0.945	24	ND	ND	NA	NA	NA	NA	NA	NA	NA	NA	NA	NA	0.565	0.754	0.754	0.754	2.262	3.958	11.308	0.25	1.001	2.501	2.251	7.504	0.753247
SL2.40ch00	551681	551859	Cluster_43	.	.	0.2327	28.516	29.967	1.05088	0	1.101	24	ND	ND	NA	NA	NA	NA	NA	NA	NA	NA	NA	NA	0.565	1.319	0.377	1.508	1.696	3.769	20.732	0.25	2.001	3.502	1.251	20.512	0.753623
SL2.40ch00	567708	567731	Cluster_44	.	-	0	4.503	2.827	0.627804	0.188	0.269	24	ND	ND	NA	NA	NA	NA	NA	NA	NA	NA	NA	NA	0	0.377	0.188	0	0	0.565	1.696	0.25	0.25	0.5	0.5	3.002	0
SL2.40ch00	569975	570271	Cluster_45	.	+	0.8008	38.022	44.479	1.16982	1.696	2.705	23	ND	ND	NA	NA	NA	NA	NA	NA	NA	NA	NA	NA	0.754	0.754	0	2.827	2.45	24.69	13.005	1.501	2.501	3.252	15.009	13.508	1.13035
SL2.40ch00	637713	638845	Cluster_46	.	.	0.6314	108.063	110.445	1.02204	0.377	3.505	24	ND	ND	NA	NA	NA	NA	NA	NA	NA	NA	NA	NA	6.973	3.016	4.523	7.727	5.277	23.182	59.746	5.503	9.005	7.004	15.259	60.535	0.858079
SL2.40ch00	656136	656160	Cluster_47	.	+	1	10.006	10.931	1.09244	0	0.219	24	ND	ND	NA	NA	NA	NA	NA	NA	NA	NA	NA	NA	0.188	0	0	0	0.377	0.188	10.177	0	0.25	0.25	0.5	8.755	0
SL2.40ch00	657897	657920	Cluster_48	.	+	1	3.752	3.392	0.904051	0	0.092	24	ND	ND	NA	NA	NA	NA	NA	NA	NA	NA	NA	NA	0	0	0	0	0	0.377	3.016	0	0	0	0	3.752	#DIV/0!
SL2.40ch00	697845	697901	Cluster_49	HP	+	0.8333	3.002	3.392	1.12991	0	0.386	N	ND	ND	18	0.7059	25.5	6	-0.5333	0.7	1	1	0	0	0.565	0.188	0.754	0.188	0	0.377	1.319	0.5	1.001	0.25	0.25	0	0.187812
SL2.40ch00	700698	700724	Cluster_50	.	-	0.1667	12.007	10.177	0.847589	0	0.449	23	ND	ND	NA	NA	NA	NA	NA	NA	NA	NA	NA	NA	0.188	0	0.188	0.754	0	6.408	2.639	0.25	2.251	0.25	7.004	2.001	0.334962
SL2.40ch00	748221	749308	Cluster_51	.	.	0.5336	71.291	81.231	1.13943	0.754	3.75	24	ND	ND	NA	NA	NA	NA	NA	NA	NA	NA	NA	NA	1.696	2.262	3.016	3.769	6.785	19.413	44.291	2.001	5.003	7.254	11.257	41.274	0.753348
SL2.40ch00	752053	752059	Cluster_52	.	+	1	0.5	2.073	4.146	0	0.111	24	ND	ND	NA	NA	NA	NA	NA	NA	NA	NA	NA	NA	0	0	0	0	0	0.188	1.885	0	0	0	0	0.5	#DIV/0!
SL2.40ch00	754835	754854	Cluster_53	.	.	0.5455	3.252	2.073	0.637454	0	0.041	24	ND	ND	NA	NA	NA	NA	NA	NA	NA	NA	NA	NA	0	0	0	0	0.377	0.565	1.131	0	0	0.5	0	2.251	#DIV/0!
SL2.40ch00	755168	755222	Cluster_54	.	+	0.8219	12.507	13.758	1.10002	0	0.278	24	ND	ND	NA	NA	NA	NA	NA	NA	NA	NA	NA	NA	0	0.377	0	0.377	1.885	1.508	9.612	0	0.25	3.252	1.001	7.754	1.508
SL2.40ch00	755565	755691	Cluster_55	.	+	0.913	3.752	4.335	1.15538	0	0.087	24	ND	ND	NA	NA	NA	NA	NA	NA	NA	NA	NA	NA	0.188	0	0.188	0.188	0.377	0.188	3.204	0.25	0.25	0.5	0	2.752	0.752
SL2.40ch00	775799	776214	Cluster_56	.	.	0.493	12.007	13.382	1.11452	0	0.292	24	ND	ND	NA	NA	NA	NA	NA	NA	NA	NA	NA	NA	0.188	0.188	0.565	0.377	0.188	1.319	10.554	0.75	0.5	0.75	0.5	8.755	0.754
SL2.40ch00	776423	776446	Cluster_57	.	+	1	3.502	3.392	0.968589	0	0.092	24	ND	ND	NA	NA	NA	NA	NA	NA	NA	NA	NA	NA	0	0	0	0	0	0.377	3.016	0	0	0	0	3.502	#DIV/0!
SL2.40ch00	791661	791682	Cluster_58	.	.	0.25	8.005	3.769	0.470831	0	0.639	22	ND	ND	NA	NA	NA	NA	NA	NA	NA	NA	NA	NA	0	0	0.377	0	1.696	0.188	1.508	1.001	0.5	2.001	2.251	1.251	0
SL2.40ch00	802206	802263	Cluster_59	.	.	0.2273	16.009	12.439	0.777	0.188	1.904	24	ND	ND	NA	NA	NA	NA	NA	NA	NA	NA	NA	NA	0	0	0.377	0.377	0.188	1.508	9.989	0	0.75	0.5	2.752	9.756	0.502667
SL2.40ch00	802617	802633	Cluster_60	.	-	0	4.753	1.885	0.396592	0	0.04	N	ND	ND	NA	NA	NA	NA	NA	NA	NA	NA	NA	NA	1.696	0	0	0	0	0	0.188	0	0	0	0	0	#DIV/0!
SL2.40ch00	805111	805237	Cluster_61	.	.	0.6471	23.013	16.02	0.696128	0	0.745	24	ND	ND	NA	NA	NA	NA	NA	NA	NA	NA	NA	NA	0	1.885	0.188	0.565	0.188	2.639	10.554	0.75	2.001	0.25	3.002	13.508	0.282359
SL2.40ch00	878955	878976	Cluster_62	.	+	1	34.02	17.151	0.504145	0	0.343	22	ND	ND	NA	NA	NA	NA	NA	NA	NA	NA	NA	NA	0.188	0	0.188	1.885	14.701	0	0.188	0.5	1.251	32.019	0	0	1.50679
SL2.40ch00	879393	879595	Cluster_63	.	+	0.8222	16.009	8.481	0.529765	0	0.174	22	ND	ND	NA	NA	NA	NA	NA	NA	NA	NA	NA	NA	0.377	0	0	0.565	4.523	0.754	2.262	0.25	1.751	10.506	0.5	2.251	0.322673
SL2.40ch00	881215	881236	Cluster_64	.	+	1	1.501	3.016	2.00933	0	0.06	24	ND	ND	NA	NA	NA	NA	NA	NA	NA	NA	NA	NA	0	0	0	0	0.188	0	2.827	0	0	0	0	1.251	#DIV/0!
SL2.40ch00	894063	894080	Cluster_65	.	.	0.7143	1.751	2.639	1.50714	0	0.053	24	ND	ND	NA	NA	NA	NA	NA	NA	NA	NA	NA	NA	0.377	0	0	0.377	0	0	1.885	0.25	0	0	0.25	1.251	#DIV/0!
SL2.40ch00	894833	894849	Cluster_66	.	-	0	0.25	1.885	7.54	0	0.046	23	ND	ND	NA	NA	NA	NA	NA	NA	NA	NA	NA	NA	0.188	0	0	0.188	0	1.508	0	0	0.25	0	0	0	0.752
SL2.40ch00	909063	909086	Cluster_67	.	+	1	0.75	3.769	5.02533	0	0.082	24	ND	ND	NA	NA	NA	NA	NA	NA	NA	NA	NA	NA	0.377	0	0	0.188	0.188	0.565	2.45	0	0	0.25	0.25	0.25	#DIV/0!
SL2.40ch00	916502	916524	Cluster_68	.	+	1	2.251	3.204	1.42337	0	0.064	23	ND	ND	NA	NA	NA	NA	NA	NA	NA	NA	NA	NA	0	0	0	0	0	1.696	1.508	0	0	0	1.001	1.251	#DIV/0!
SL2.40ch00	926428	926598	Cluster_69	.	.	0.7241	39.023	32.794	0.840376	0	0.748	24	ND	ND	NA	NA	NA	NA	NA	NA	NA	NA	NA	NA	0.754	0.377	2.45	1.508	2.45	6.973	18.282	1.751	3.002	3.252	3.002	25.265	0.502332
SL2.40ch00	927723	927747	Cluster_70	.	+	1	27.516	16.02	0.582207	0	1.064	22	ND	ND	NA	NA	NA	NA	NA	NA	NA	NA	NA	NA	0.188	0	0	2.639	12.628	0.565	0	0.25	2.752	23.764	0	0.25	0.958939
SL2.40ch00	928273	928300	Cluster_71	.	+	1	10.256	9.047	0.882118	0	0.356	22	ND	ND	NA	NA	NA	NA	NA	NA	NA	NA	NA	NA	0.377	0	0	1.508	4.523	1.131	1.508	0.5	0	6.504	0.25	2.752	#DIV/0!
SL2.40ch00	928641	929810	Cluster_72	.	.	0.6167	185.357	110.633	0.596864	0	3.386	24	ND	ND	NA	NA	NA	NA	NA	NA	NA	NA	NA	NA	3.769	3.016	2.639	10.366	25.821	13.005	52.018	6.003	7.504	85.549	12.007	65.288	1.3814
SL2.40ch00	930043	930301	Cluster_73	.	.	0.3375	43.525	15.078	0.346422	0	0.467	22	ND	ND	NA	NA	NA	NA	NA	NA	NA	NA	NA	NA	0.188	0	0	0.942	10.931	1.696	1.319	1.751	1.501	33.269	1.751	4.002	0.627582
SL2.40ch00	930507	930534	Cluster_74	.	-	0	10.006	9.047	0.904158	0	0.356	22	ND	ND	NA	NA	NA	NA	NA	NA	NA	NA	NA	NA	0.377	0	0	1.508	4.523	1.131	1.508	0.25	0	6.504	0.25	2.752	#DIV/0!
SL2.40ch00	930760	930781	Cluster_75	.	-	0	4.503	3.392	0.753276	0	0.229	22	ND	ND	NA	NA	NA	NA	NA	NA	NA	NA	NA	NA	0.565	0	0.377	0.754	1.508	0.188	0	0.25	1.751	2.001	0.25	0.25	0.430611
SL2.40ch00	931059	931091	Cluster_76	.	-	0	36.021	21.297	0.591238	0	1.513	22	ND	ND	NA	NA	NA	NA	NA	NA	NA	NA	NA	NA	1.696	0	0.188	2.639	14.512	1.319	0.942	1.501	3.252	25.014	1.251	3.752	0.811501
SL2.40ch00	931415	931759	Cluster_77	.	.	0.5982	44.025	41.275	0.937535	0	1.455	24	ND	ND	NA	NA	NA	NA	NA	NA	NA	NA	NA	NA	1.131	0.565	1.508	0.565	2.073	5.843	29.59	1.751	2.001	3.002	4.002	29.767	0.282359
SL2.40ch00	943097	943108	Cluster_78	.	+	1	3.502	1.885	0.538264	0	0.038	24	ND	ND	NA	NA	NA	NA	NA	NA	NA	NA	NA	NA	0	0	0.377	0	0	0	1.508	0.5	0.25	0	0	2.752	0
SL2.40ch00	944665	944688	Cluster_79	.	-	0.0625	5.753	3.016	0.524248	0	0.06	24	ND	ND	NA	NA	NA	NA	NA	NA	NA	NA	NA	NA	0	0	0	0	0.377	0	2.639	0	0	0.25	0.5	5.003	#DIV/0!
SL2.40ch00	952399	952472	Cluster_80	HP	+	1	2.752	2.639	0.958939	0	0.358	24	ND	ND	25	0.7042	35.5	3	-0.6169	1	1	1	0	0	0	0.377	0	0	0.188	0.188	1.885	0	0	0.5	0	1.751	#DIV/0!
SL2.40ch00	952879	952901	Cluster_81	.	+	1	1.001	2.073	2.07093	0	0.041	24	ND	ND	NA	NA	NA	NA	NA	NA	NA	NA	NA	NA	0.188	0	0	0	0	0.377	1.508	0.25	0	0	0	0.75	#DIV/0!
SL2.40ch00	987407	987433	Cluster_82	.	+	0.807	12.007	10.743	0.894728	0	0.476	23	ND	ND	NA	NA	NA	NA	NA	NA	NA	NA	NA	NA	0.188	0	0.188	0.754	0	6.973	2.639	0.25	2.251	0.25	7.004	2.001	0.334962
SL2.40ch00	990080	990332	Cluster_83	.	.	0.4867	20.762	28.271	1.36167	0	1.419	24	ND	ND	NA	NA	NA	NA	NA	NA	NA	NA	NA	NA	1.319	0.754	0.754	0.565	0.754	4.712	19.413	0.25	1.501	0.75	1.251	12.757	0.376416
SL2.40ch00	1012436	1012449	Cluster_84	.	.	0.4167	0.5	2.262	4.524	0	0.576	24	ND	ND	NA	NA	NA	NA	NA	NA	NA	NA	NA	NA	0	0	0	0	0.188	0.188	1.885	0	0	0	0	0.5	#DIV/0!
SL2.40ch00	1025955	1026364	Cluster_85	.	.	0.5581	36.521	40.521	1.10953	0	1.22	24	ND	ND	NA	NA	NA	NA	NA	NA	NA	NA	NA	NA	3.204	0.942	1.696	3.392	1.696	5.654	23.936	1.501	6.003	2.001	2.251	21.262	0.565051
SL2.40ch00	1037151	1037369	Cluster_86	.	+	0.891	42.024	29.402	0.699648	0.188	0.817	24	ND	ND	NA	NA	NA	NA	NA	NA	NA	NA	NA	NA	0	0.377	0.565	0.188	1.131	2.639	24.501	0.25	0.75	4.252	1.001	35.27	0.250667
SL2.40ch00	1094242	1094261	Cluster_87	.	.	0.7	2.001	1.885	0.942029	0	0.072	24	ND	ND	NA	NA	NA	NA	NA	NA	NA	NA	NA	NA	0	0	0	0.377	0	0.565	0.942	0	0	0	0	2.001	#DIV/0!
SL2.40ch00	1096563	1096642	Cluster_88	HP	+	1	0.75	1.885	2.51333	1.885	1.885	24	ND	ND	27	0.7397	36.5	7	-0.5315	1	1	1	0	0	0	0	0	0	0.754	0.188	0.942	0	0	0	0.25	0.25	#DIV/0!
SL2.40ch00	1100489	1100696	Cluster_89	.	.	0.7371	50.029	40.145	0.802435	1.885	5.74	24	ND	ND	NA	NA	NA	NA	NA	NA	NA	NA	NA	NA	0.942	0.377	1.885	2.073	2.262	13.193	19.413	1.001	2.001	3.252	17.01	21.512	1.03598
SL2.40ch00	1112550	1112580	Cluster_90	.	-	0	9.756	6.973	0.71474	0	0.626	24	ND	ND	NA	NA	NA	NA	NA	NA	NA	NA	NA	NA	0.188	0	0.377	0.188	0.377	1.131	4.712	1.001	1.501	0.75	2.001	4.002	0.12525
SL2.40ch00	1112973	1113256	Cluster_91	.	.	0.5976	33.77	46.364	1.37293	0	1.478	24	ND	ND	NA	NA	NA	NA	NA	NA	NA	NA	NA	NA	2.639	0.377	2.073	2.073	2.45	15.078	21.674	1.251	1.751	2.501	8.005	18.761	1.18389
SL2.40ch00	1115600	1115627	Cluster_92	.	.	0.7857	9.756	5.277	0.540898	0	0.144	24	ND	ND	NA	NA	NA	NA	NA	NA	NA	NA	NA	NA	0	0	0	0.565	0	1.885	2.827	0	0.5	0	4.002	4.753	1.13
SL2.40ch00	1121734	1121760	Cluster_93	.	+	0.8696	3.252	4.335	1.33303	0	0.087	24	ND	ND	NA	NA	NA	NA	NA	NA	NA	NA	NA	NA	0.188	0	0	0	0.565	0.754	2.827	0	0.25	0.5	0	2.001	0
SL2.40ch00	1125385	1125587	Cluster_94	.	-	0.0882	7.004	6.408	0.914906	0	0.198	24	ND	ND	NA	NA	NA	NA	NA	NA	NA	NA	NA	NA	0	0.188	0	0	1.131	0.565	4.523	0	0.25	0.25	1.001	5.003	0
SL2.40ch00	1134914	1134924	Cluster_95	.	.	0.7273	0.25	2.073	8.292	0	0.09	N	ND	ND	NA	NA	NA	NA	NA	NA	NA	NA	NA	NA	0.565	0	0.188	0	0.188	0.754	0.377	0	0	0.25	0	0	#DIV/0!
SL2.40ch00	1135580	1135751	Cluster_96	.	.	0.5537	32.019	22.805	0.712233	0	0.458	22	ND	ND	NA	NA	NA	NA	NA	NA	NA	NA	NA	NA	0.942	0	0	3.204	15.832	0.377	2.45	0.5	3.502	23.764	1.001	2.501	0.914906
SL2.40ch00	1143677	1143887	Cluster_97	.	.	0.7222	18.761	13.57	0.723309	0.754	1.186	24	ND	ND	NA	NA	NA	NA	NA	NA	NA	NA	NA	NA	0.942	0.754	0.188	1.131	0.565	3.016	6.973	1.251	1.251	1.751	4.753	7.504	0.904077
SL2.40ch00	1144767	1144999	Cluster_98	.	-	0.1067	18.01	14.135	0.784842	1.885	2.429	24	ND	ND	NA	NA	NA	NA	NA	NA	NA	NA	NA	NA	0	1.131	0.188	0	0.188	4.523	8.104	0.5	0	0.5	4.753	11.507	#DIV/0!
SL2.40ch00	1146791	1146814	Cluster_99	.	+	1	3.752	5.089	1.35634	0	0.39	24	ND	ND	NA	NA	NA	NA	NA	NA	NA	NA	NA	NA	0	0.377	0.188	0	0	0	4.523	0	0	0.25	0.25	3.252	#DIV/0!
SL2.40ch00	1147472	1147502	Cluster_100	.	+	1	10.756	9.612	0.893641	0	0.377	23	ND	ND	NA	NA	NA	NA	NA	NA	NA	NA	NA	NA	0	1.131	0.188	0	0.188	4.146	3.958	0	0	0.5	4.252	5.753	#DIV/0!
SL2.40ch00	1147707	1147992	Cluster_101	.	.	0.2637	13.758	17.151	1.24662	0.188	1.342	24	ND	ND	NA	NA	NA	NA	NA	NA	NA	NA	NA	NA	1.885	0.377	0.377	0.377	0.565	2.45	11.12	1.251	0.25	0.25	1.751	9.505	1.508
SL2.40ch00	1148905	1148927	Cluster_102	.	+	0.8889	0.25	3.392	13.568	0.754	1.445	N	ND	ND	NA	NA	NA	NA	NA	NA	NA	NA	NA	NA	0	0.942	0.565	0.188	0	0.565	1.131	0	0	0	0.25	0	#DIV/0!
SL2.40ch00	1151008	1151029	Cluster_103	.	-	0.1429	6.003	3.958	0.659337	0	0.257	22	ND	ND	NA	NA	NA	NA	NA	NA	NA	NA	NA	NA	0	0	0.377	0.942	1.508	0.188	0.942	0.25	0.75	3.502	0.75	0.5	1.256
SL2.40ch00	1151403	1151422	Cluster_104	.	-	0	3.002	2.45	0.816123	0	0.219	22	ND	ND	NA	NA	NA	NA	NA	NA	NA	NA	NA	NA	0.188	0	0	0.377	1.885	0	0	0	0.25	2.251	0	0.5	1.508
SL2.40ch00	1152619	1152747	Cluster_105	.	.	0.303	7.004	6.22	0.888064	0	0.181	22	ND	ND	NA	NA	NA	NA	NA	NA	NA	NA	NA	NA	0	0.188	0.188	1.885	3.581	0.188	0.188	0	1.251	5.503	0	0	1.50679
SL2.40ch00	1154168	1154188	Cluster_106	.	-	0.2	2.752	2.827	1.02725	0	0.066	22	ND	ND	NA	NA	NA	NA	NA	NA	NA	NA	NA	NA	0	0	0	0.188	1.696	0.188	0.754	0	0.25	1.251	0.5	0.75	0.752
SL2.40ch00	1155032	1155052	Cluster_107	.	+	1	2.001	2.073	1.03598	0	0.041	22	ND	ND	NA	NA	NA	NA	NA	NA	NA	NA	NA	NA	0	0	0	0.188	1.885	0	0	0	0	1.751	0	0.25	#DIV/0!
SL2.40ch00	1156497	1156514	Cluster_108	.	-	0	1.251	2.073	1.65707	0	0.144	24	ND	ND	NA	NA	NA	NA	NA	NA	NA	NA	NA	NA	0	0	0	0	0	0	2.073	0	0	0	0.25	1.001	#DIV/0!
SL2.40ch00	1159781	1159807	Cluster_109	.	-	0	34.52	28.836	0.835342	0	0.579	24	ND	ND	NA	NA	NA	NA	NA	NA	NA	NA	NA	NA	0	0	0	0.565	7.727	9.424	11.12	0	1.251	9.756	9.505	14.008	0.451639
SL2.40ch00	1160061	1160083	Cluster_110	.	+	1	4.252	2.073	0.487535	0	0.042	24	ND	ND	NA	NA	NA	NA	NA	NA	NA	NA	NA	NA	0	0	0	0	0.377	0	1.696	0	0.25	0.5	0.75	2.752	0
SL2.40ch00	1166872	1166893	Cluster_111	.	+	1	1.001	2.45	2.44755	0	0.06	23	ND	ND	NA	NA	NA	NA	NA	NA	NA	NA	NA	NA	0	0.377	0	0	0.188	1.508	0.377	0.25	0	0.25	0	0.25	#DIV/0!
SL2.40ch00	1173004	1173018	Cluster_112	.	.	0.4167	2.501	2.262	0.904438	0	0.388	24	ND	ND	NA	NA	NA	NA	NA	NA	NA	NA	NA	NA	0	0	0	0.188	0.188	0.565	1.319	0	0	0	0.25	2.001	#DIV/0!
SL2.40ch00	1179512	1179534	Cluster_113	.	+	1	2.752	3.204	1.16424	0	0.064	24	ND	ND	NA	NA	NA	NA	NA	NA	NA	NA	NA	NA	0	0.188	0	0	0	1.319	1.696	0	0	0.25	0.5	2.001	#DIV/0!
SL2.40ch00	1202119	1202391	Cluster_114	.	.	0.5138	28.516	20.543	0.720403	0	0.584	24	ND	ND	NA	NA	NA	NA	NA	NA	NA	NA	NA	NA	0.754	0.188	0.565	0.754	1.319	2.45	14.512	2.001	0.5	0.5	2.752	22.013	1.508
SL2.40ch00	1203753	1203785	Cluster_115	.	.	0.4107	12.007	10.554	0.878987	0	1.069	22	ND	ND	NA	NA	NA	NA	NA	NA	NA	NA	NA	NA	0	0	0	0.565	7.539	0.188	2.262	0	1.751	9.005	0	1.251	0.322673
SL2.40ch00	1204180	1204455	Cluster_116	.	.	0.5333	30.768	33.925	1.10261	0.188	4.202	N	ND	ND	NA	NA	NA	NA	NA	NA	NA	NA	NA	NA	11.497	0.377	0	1.508	16.397	0.565	3.581	0.75	1.751	15.009	1.501	4.252	0.861222
SL2.40ch00	1204666	1205003	Cluster_117	.	-	0.0912	168.598	130.234	0.772453	0	8.049	22	ND	ND	NA	NA	NA	NA	NA	NA	NA	NA	NA	NA	0.754	0	0	4.146	117.607	1.319	6.408	0.25	4.252	155.84	1.001	5.753	0.975071
SL2.40ch00	1205297	1205313	Cluster_118	.	.	0.5333	3.752	2.827	0.753465	0	0.149	22	ND	ND	NA	NA	NA	NA	NA	NA	NA	NA	NA	NA	0	0	0	0.565	1.508	0.188	0.565	0	0.25	2.251	0.75	0.5	2.26
SL2.40ch00	1205794	1205988	Cluster_119	.	+	0.9444	14.508	20.355	1.40302	0	1.059	22	ND	ND	NA	NA	NA	NA	NA	NA	NA	NA	NA	NA	0	0	0.377	0.565	10.366	2.45	6.597	0	1.751	9.005	1.251	2.001	0.322673
SL2.40ch00	1206695	1206728	Cluster_120	.	+	0.8941	16.51	16.02	0.970321	0	0.458	24	ND	ND	NA	NA	NA	NA	NA	NA	NA	NA	NA	NA	0.188	0.188	0.377	0.377	0.565	1.508	12.816	0.75	0.25	0.25	1.251	12.757	1.508
SL2.40ch00	1211907	1212205	Cluster_121	.	-	0.1552	14.258	10.931	0.766657	1.319	2.068	24	ND	ND	NA	NA	NA	NA	NA	NA	NA	NA	NA	NA	0.377	0.377	0	0.377	1.508	1.696	6.597	0.25	0.75	1.501	1.251	10.256	0.502667
SL2.40ch00	1212627	1212727	Cluster_122	.	.	0.6974	10.756	14.324	1.33172	0	1.235	24	ND	ND	NA	NA	NA	NA	NA	NA	NA	NA	NA	NA	0.377	0	0.565	0.565	0.565	2.827	9.424	1.001	0	1.251	2.001	6.003	#DIV/0!
SL2.40ch00	1225070	1225230	Cluster_123	.	+	0.84	5.503	4.712	0.85626	0	0.163	24	ND	ND	NA	NA	NA	NA	NA	NA	NA	NA	NA	NA	0	0.188	0.188	0.188	0	1.131	3.016	0.5	0.25	0	0.25	3.502	0.752
SL2.40ch00	1225575	1225605	Cluster_124	.	-	0.0909	10.256	6.22	0.606474	0	0.138	24	ND	ND	NA	NA	NA	NA	NA	NA	NA	NA	NA	NA	0	0.377	0	0.377	0.188	2.45	2.827	0	0.25	0.25	4.252	5.503	1.508
SL2.40ch00	1230415	1230440	Cluster_125	.	.	0.3667	1.501	5.654	3.76682	0.188	0.366	24	ND	ND	NA	NA	NA	NA	NA	NA	NA	NA	NA	NA	0.188	0.565	0	1.131	0.188	1.508	2.073	0.25	0.25	0.25	0	0.75	4.524
SL2.40ch00	1230787	1231041	Cluster_126	.	.	0.7377	67.039	80.478	1.20047	0	3.5	24	ND	ND	NA	NA	NA	NA	NA	NA	NA	NA	NA	NA	1.319	1.319	1.508	3.392	2.262	14.701	55.976	1.501	3.002	2.501	9.505	45.526	1.12991
SL2.40ch00	1282475	1282495	Cluster_127	.	+	1	5.753	1.885	0.327655	0	0.043	24	ND	ND	NA	NA	NA	NA	NA	NA	NA	NA	NA	NA	0	0	0	0.188	0.565	0	1.131	0.25	0.75	2.001	0.25	2.501	0.250667
SL2.40ch00	1300389	1300412	Cluster_128	.	-	0.1176	2.001	3.204	1.6012	0	0.527	24	ND	ND	NA	NA	NA	NA	NA	NA	NA	NA	NA	NA	0	0	0	0	0.377	0.942	1.885	0	0	0	0	2.001	#DIV/0!
SL2.40ch00	1318727	1319152	Cluster_129	.	.	0.6949	61.786	62.384	1.00968	0.188	1.801	24	ND	ND	NA	NA	NA	NA	NA	NA	NA	NA	NA	NA	2.45	1.696	2.262	2.827	3.392	13.005	36.752	3.502	4.503	3.002	9.255	36.021	0.627804
SL2.40ch00	1319421	1319929	Cluster_130	.	.	0.4915	50.279	55.599	1.10581	0.377	2.233	24	ND	ND	NA	NA	NA	NA	NA	NA	NA	NA	NA	NA	3.204	0.754	0.942	2.827	2.262	13.758	31.852	0.5	3.002	3.252	9.756	26.015	0.941706
SL2.40ch00	1320245	1320611	Cluster_131	.	.	0.7547	23.514	19.978	0.849622	0	0.76	24	ND	ND	NA	NA	NA	NA	NA	NA	NA	NA	NA	NA	1.885	0.188	1.319	1.319	1.131	4.146	9.989	0.75	0.75	2.251	2.752	11.507	1.75867
SL2.40ch00	1364141	1364308	Cluster_132	.	+	0.8333	12.757	12.439	0.975073	0.188	1.179	24	ND	ND	NA	NA	NA	NA	NA	NA	NA	NA	NA	NA	0.377	0.188	0.377	2.262	0.377	3.016	5.843	0.25	0.5	1.251	2.501	7.504	4.524
SL2.40ch00	1374613	1374681	Cluster_133	.	.	0.2069	14.258	10.931	0.766657	0	0.993	24	ND	ND	NA	NA	NA	NA	NA	NA	NA	NA	NA	NA	0	0.377	0	0.565	0	0.942	9.047	0	0.5	1.001	2.501	9.005	1.13
SL2.40ch00	1377228	1377251	Cluster_134	.	-	0	11.006	9.235	0.839088	0	0.314	24	ND	ND	NA	NA	NA	NA	NA	NA	NA	NA	NA	NA	0.188	0	0.377	0.565	0.942	0	7.162	0	0.25	0.75	0.25	9.505	2.26
SL2.40ch00	1388295	1388313	Cluster_135	.	-	0.1333	3.752	2.827	0.753465	0	0.145	22	ND	ND	NA	NA	NA	NA	NA	NA	NA	NA	NA	NA	0	0	0	0.942	1.508	0	0.377	0	1.001	2.501	0	0.25	0.941059
SL2.40ch00	1388850	1388867	Cluster_136	.	+	1	2.501	2.073	0.828868	0	0.056	22	ND	ND	NA	NA	NA	NA	NA	NA	NA	NA	NA	NA	0	0	0	0.565	1.319	0	0.188	0	0.25	2.251	0	0	2.26
SL2.40ch00	1389266	1389275	Cluster_137	.	+	0.8	1.001	1.885	1.88312	0	0.054	22	ND	ND	NA	NA	NA	NA	NA	NA	NA	NA	NA	NA	0	0	0	0.565	1.131	0.188	0	0	0.5	0.5	0	0	1.13
SL2.40ch00	1428216	1428243	Cluster_138	.	+	0.9474	9.756	7.162	0.734112	0	0.239	24	ND	ND	NA	NA	NA	NA	NA	NA	NA	NA	NA	NA	0.565	0.377	0	0	0	1.885	4.335	0.5	0.25	0.25	2.752	4.753	0
SL2.40ch00	1438480	1438530	Cluster_139	.	+	0.8554	17.26	15.643	0.906315	0	0.645	24	ND	ND	NA	NA	NA	NA	NA	NA	NA	NA	NA	NA	0.377	0.377	0	0	0.565	6.785	7.539	1.001	0.5	1.001	7.004	7.254	0
SL2.40ch00	1570437	1570460	Cluster_140	.	-	0	9.255	9.989	1.07931	0	0.507	24	ND	ND	NA	NA	NA	NA	NA	NA	NA	NA	NA	NA	0	0.754	0	0	0	0.188	9.047	0	0	0	0.25	8.255	#DIV/0!
SL2.40ch00	1570720	1570741	Cluster_141	.	+	0.9375	1.751	3.016	1.72244	0	0.094	24	ND	ND	NA	NA	NA	NA	NA	NA	NA	NA	NA	NA	0	0	0	0	0	0.565	2.45	0.5	0	0	0.75	0.25	#DIV/0!
SL2.40ch00	1573145	1573255	Cluster_142	.	.	0.33	19.761	18.847	0.953747	0	0.606	22	ND	ND	NA	NA	NA	NA	NA	NA	NA	NA	NA	NA	0.942	0.188	0.188	0.942	8.67	2.262	5.654	1.001	0.25	8.755	3.002	6.003	3.768
SL2.40ch00	1573456	1573494	Cluster_143	.	.	0.7216	22.263	18.282	0.821183	0	1.72	22	ND	ND	NA	NA	NA	NA	NA	NA	NA	NA	NA	NA	0	0	0.188	0.565	14.889	0.565	2.073	0.25	1.001	15.259	1.001	3.752	0.564436
SL2.40ch00	1573825	1573852	Cluster_144	.	+	0.9032	6.754	5.843	0.865117	0	0.126	22	ND	ND	NA	NA	NA	NA	NA	NA	NA	NA	NA	NA	0.188	0	0	0.377	2.639	0.377	2.262	0.25	0	3.252	0.25	1.751	#DIV/0!
SL2.40ch00	1574062	1574116	Cluster_145	.	.	0.5833	34.52	29.402	0.851738	0	1.387	22	ND	ND	NA	NA	NA	NA	NA	NA	NA	NA	NA	NA	0.377	0.188	1.131	1.508	15.266	0.565	10.366	0	2.001	20.262	1.251	9.255	0.753623
SL2.40ch00	1574368	1574426	Cluster_146	HP	+	0.8817	45.026	63.704	1.41483	0	18.507	24	ND	ND	20	0.7273	27.5	4	-0.5018	0.848	1	1	0	0	1.319	0.565	1.885	2.073	22.24	2.073	33.548	1.001	1.751	12.507	0.5	27.766	1.18389
SL2.40ch00	1575085	1575104	Cluster_147	.	+	1	6.003	1.885	0.31401	0	0.233	22	ND	ND	NA	NA	NA	NA	NA	NA	NA	NA	NA	NA	0	0	0	0	0.942	0.188	0.754	0	0	3.252	0	2.752	#DIV/0!
SL2.40ch00	1577950	1577973	Cluster_148	.	-	0.125	6.003	3.016	0.502415	0	0.079	24	ND	ND	NA	NA	NA	NA	NA	NA	NA	NA	NA	NA	0	0	0.188	0	0	0.565	2.262	0	0	0	0.5	5.503	#DIV/0!
SL2.40ch00	1578273	1578290	Cluster_149	.	.	0.5333	2.251	2.827	1.25589	0	0.069	N	ND	ND	NA	NA	NA	NA	NA	NA	NA	NA	NA	NA	0.942	0	0	0	0.188	0.942	0.754	0	0	0.25	0.75	0.75	#DIV/0!
SL2.40ch00	1584072	1584129	Cluster_150	.	.	0.3036	15.009	10.554	0.703178	0	0.406	24	ND	ND	NA	NA	NA	NA	NA	NA	NA	NA	NA	NA	0.565	0.188	0.377	0	0.188	1.508	7.727	0	0.25	0	1.001	12.757	0
SL2.40ch00	1584671	1584712	Cluster_151	.	+	0.9111	8.755	8.481	0.968704	0	0.173	24	ND	ND	NA	NA	NA	NA	NA	NA	NA	NA	NA	NA	0.565	0	0	0	0.565	1.885	5.466	0.25	0.25	0	1.501	6.254	0
SL2.40ch00	1584955	1584960	Cluster_152	.	+	1	3.002	1.885	0.627915	0	0.038	24	ND	ND	NA	NA	NA	NA	NA	NA	NA	NA	NA	NA	0.188	0	0	0	0.188	0.377	1.131	0	0	0	0.5	2.251	#DIV/0!
SL2.40ch00	1594157	1594180	Cluster_153	.	-	0	2.752	1.885	0.684956	0	0.038	24	ND	ND	NA	NA	NA	NA	NA	NA	NA	NA	NA	NA	0	0	0	0	0	0	1.885	0	0.25	0	0	2.501	0
SL2.40ch00	1594435	1594508	Cluster_154	.	+	0.9537	27.016	20.355	0.753442	0	0.407	24	ND	ND	NA	NA	NA	NA	NA	NA	NA	NA	NA	NA	0.188	0.188	0.377	0.188	1.131	1.696	16.586	0	0	2.501	1.751	22.013	#DIV/0!
SL2.40ch00	1594912	1594929	Cluster_155	.	+	1	1.001	2.073	2.07093	0	0.041	24	ND	ND	NA	NA	NA	NA	NA	NA	NA	NA	NA	NA	0.188	0	0	0.188	0	0	1.696	0	0	0	0	0.75	#DIV/0!
SL2.40ch00	1596721	1596853	Cluster_156	.	.	0.4773	20.262	16.586	0.818577	0	0.405	24	ND	ND	NA	NA	NA	NA	NA	NA	NA	NA	NA	NA	1.131	0.377	0.565	0.188	0.754	2.639	10.931	0	0.5	0.75	1.751	16.259	0.376
SL2.40ch00	1597662	1597749	Cluster_157	.	.	0.2128	13.758	8.858	0.643844	0	0.177	24	ND	ND	NA	NA	NA	NA	NA	NA	NA	NA	NA	NA	0.565	0.565	0.188	0.565	0.377	0.188	6.408	0	0.5	0.25	1.001	11.257	1.13
SL2.40ch00	1619338	1619359	Cluster_158	.	+	1	3.502	2.073	0.591947	0	0.041	24	ND	ND	NA	NA	NA	NA	NA	NA	NA	NA	NA	NA	0	0	0	0	0.188	0.188	1.696	0	0	1.251	0.25	1.751	#DIV/0!
SL2.40ch00	1623815	1623840	Cluster_159	.	+	0.9902	22.263	19.224	0.863495	0	0.39	24	ND	ND	NA	NA	NA	NA	NA	NA	NA	NA	NA	NA	0.188	0	0	0.377	0.377	0.377	17.905	0	0.25	0.5	1.501	19.511	1.508
SL2.40ch00	1624613	1624785	Cluster_160	.	+	0.9677	3.502	5.843	1.66848	0	0.12	24	ND	ND	NA	NA	NA	NA	NA	NA	NA	NA	NA	NA	0	0	0.188	0.188	0	1.885	3.581	0	0	0	0.75	2.251	#DIV/0!
SL2.40ch00	1630196	1630218	Cluster_161	.	+	1	3.002	4.335	1.44404	0	0.087	23	ND	ND	NA	NA	NA	NA	NA	NA	NA	NA	NA	NA	0	0.188	0	0	0.188	2.639	1.319	0	0	0.25	1.501	1.001	#DIV/0!
SL2.40ch00	1630737	1630751	Cluster_162	.	+	0.8182	1.501	2.073	1.38108	0	0.041	24	ND	ND	NA	NA	NA	NA	NA	NA	NA	NA	NA	NA	0	0	0	0.188	0.188	0	1.696	0	0	0	0	1.501	#DIV/0!
SL2.40ch00	1642744	1643006	Cluster_163	.	.	0.65	6.003	7.539	1.25587	0	0.154	N	ND	ND	NA	NA	NA	NA	NA	NA	NA	NA	NA	NA	2.827	0	0	0.565	0.565	0.942	2.639	0	0.25	1.251	0.5	2.501	2.26
SL2.40ch00	1643301	1643369	Cluster_164	HP	+	0.9722	6.003	13.57	2.26054	0	6.427	22	ND	ND	22	0.7213	30.5	8	-0.5049	0.7201	1	0	0	0	0.754	0	0.188	3.016	8.293	0	1.319	0.25	1.001	3.502	0	1.251	3.01299
SL2.40ch00	1644913	1644934	Cluster_165	.	+	0.9688	10.756	6.031	0.56071	0	0.129	22	ND	ND	NA	NA	NA	NA	NA	NA	NA	NA	NA	NA	0.188	0	0.188	0.754	4.712	0.188	0	0	1.251	8.005	0.5	0.75	0.602718
SL2.40ch00	1658395	1658418	Cluster_166	.	+	0.9348	4.503	8.67	1.92538	0	0.182	24	ND	ND	NA	NA	NA	NA	NA	NA	NA	NA	NA	NA	0	0	0	0.377	1.131	0.565	6.597	0	0.25	1.751	0.25	2.001	1.508
SL2.40ch00	1667874	1668260	Cluster_167	.	-	0.1818	9.005	10.366	1.15114	0	0.527	24	ND	ND	NA	NA	NA	NA	NA	NA	NA	NA	NA	NA	0.377	0.377	0.565	0	0.377	0.188	8.481	0.25	0.5	0	1.001	6.754	0
SL2.40ch00	1669630	1669760	Cluster_168	.	-	0.1438	27.516	27.517	1.00004	0.188	0.94	24	ND	ND	NA	NA	NA	NA	NA	NA	NA	NA	NA	NA	0.377	0.377	1.319	1.508	0.377	8.858	14.701	1.251	3.002	0	6.003	15.509	0.502332
SL2.40ch00	1678615	1678661	Cluster_169	.	+	0.8088	8.505	12.816	1.50688	0	0.256	24	ND	ND	NA	NA	NA	NA	NA	NA	NA	NA	NA	NA	0.188	0.188	0	0.377	1.319	1.885	8.858	0	0.25	0.75	0.75	6.254	1.508
SL2.40ch00	1681649	1681669	Cluster_170	.	.	0.2143	2.251	2.639	1.17237	0	0.077	24	ND	ND	NA	NA	NA	NA	NA	NA	NA	NA	NA	NA	0.188	0	0	0	0.188	0.565	1.696	0	0	0.25	0	2.001	#DIV/0!
SL2.40ch00	1683707	1683851	Cluster_171	.	.	0.5075	11.257	12.628	1.12179	3.392	4.643	24	ND	ND	NA	NA	NA	NA	NA	NA	NA	NA	NA	NA	0.565	0.377	1.131	1.131	0.377	3.204	5.843	0.5	1.001	0.75	2.001	5.753	1.12987
SL2.40ch00	1686766	1686965	Cluster_172	.	.	0.2489	55.032	43.16	0.784271	0.377	1.324	24	ND	ND	NA	NA	NA	NA	NA	NA	NA	NA	NA	NA	0.188	0.565	0.565	1.131	0.188	4.523	35.998	0.25	0.75	1.251	4.002	47.778	1.508
SL2.40ch00	1690983	1692273	Cluster_173	.	.	0.7509	206.87	217.12	1.04955	1.319	7.222	24	ND	ND	NA	NA	NA	NA	NA	NA	NA	NA	NA	NA	7.162	3.769	14.701	8.293	13.382	38.637	131.177	18.01	10.506	15.009	22.513	126.823	0.789358
SL2.40ch00	1693957	1693980	Cluster_174	.	+	0.8929	7.004	5.277	0.753427	0	0.106	24	ND	ND	NA	NA	NA	NA	NA	NA	NA	NA	NA	NA	0.377	0	0	0.377	0	0.377	4.146	0.25	0.25	0.5	1.001	4.753	1.508
SL2.40ch00	1694184	1694352	Cluster_175	.	-	0.1383	73.543	58.615	0.797017	0	2.304	24	ND	ND	NA	NA	NA	NA	NA	NA	NA	NA	NA	NA	1.131	1.885	4.335	3.769	5.089	20.543	21.863	3.502	5.503	3.252	24.514	32.269	0.684899
SL2.40ch00	1695510	1695592	Cluster_176	.	.	0.2093	19.011	16.209	0.852612	0	0.92	24	ND	ND	NA	NA	NA	NA	NA	NA	NA	NA	NA	NA	0.188	1.319	0.188	0.377	0.377	3.958	9.801	0	0.5	0.25	5.253	10.506	0.754
SL2.40ch00	1699062	1699222	Cluster_177	.	+	0.8044	58.534	51.076	0.872587	0	1.039	24	ND	ND	NA	NA	NA	NA	NA	NA	NA	NA	NA	NA	2.262	1.696	0.377	1.508	1.885	18.282	25.067	1.501	2.251	2.001	19.761	29.017	0.669924
SL2.40ch00	1700473	1700975	Cluster_178	.	.	0.6013	122.071	119.114	0.975776	0	4.167	24	ND	ND	NA	NA	NA	NA	NA	NA	NA	NA	NA	NA	2.073	0.565	1.508	3.958	3.392	22.428	85.189	2.501	5.753	2.752	13.008	92.804	0.687989
SL2.40ch00	1702817	1702839	Cluster_179	.	+	1	2.752	3.204	1.16424	0	0.064	24	ND	ND	NA	NA	NA	NA	NA	NA	NA	NA	NA	NA	0	0	0	0.188	0	0.942	2.073	0	0	0.5	0.5	1.751	#DIV/0!
SL2.40ch00	1704858	1704860	Cluster_180	.	.	0.4167	1.001	2.262	2.25974	0	0.045	24	ND	ND	NA	NA	NA	NA	NA	NA	NA	NA	NA	NA	0	0	0	0	0	0.377	1.885	0	0	0	0	1.001	#DIV/0!
SL2.40ch00	1705913	1706369	Cluster_181	.	+	0.8515	35.771	38.071	1.0643	0	1.249	24	ND	ND	NA	NA	NA	NA	NA	NA	NA	NA	NA	NA	1.696	0.565	1.131	3.016	1.508	12.628	17.528	2.752	1.751	2.001	6.504	18.01	1.72244
SL2.40ch00	1716664	1716686	Cluster_182	.	-	0	3.752	3.581	0.954424	0.942	1.123	23	ND	ND	NA	NA	NA	NA	NA	NA	NA	NA	NA	NA	0	0.377	0	0	0.754	1.319	1.131	0.25	0	1.751	0.25	1.501	#DIV/0!
SL2.40ch00	1717455	1717469	Cluster_183	.	.	0.4	2.752	1.885	0.684956	0	0.089	24	ND	ND	NA	NA	NA	NA	NA	NA	NA	NA	NA	NA	0	0	0	0	0	0.565	1.319	0	0	0	0.5	1.501	#DIV/0!
SL2.40ch00	1721219	1721241	Cluster_184	.	-	0.0909	1.501	2.073	1.38108	0	0.041	24	ND	ND	NA	NA	NA	NA	NA	NA	NA	NA	NA	NA	0	0	0	0	0	0.377	1.696	0	0	0.25	0.5	0.75	#DIV/0!
SL2.40ch00	1721485	1721619	Cluster_185	.	+	0.9355	4.753	5.843	1.22933	0	0.117	24	ND	ND	NA	NA	NA	NA	NA	NA	NA	NA	NA	NA	0.188	0	0	0.188	0.188	0.942	4.335	0	0	0.25	0	4.503	#DIV/0!
SL2.40ch00	1724927	1725221	Cluster_186	.	.	0.443	18.261	14.889	0.815344	0	0.433	24	ND	ND	NA	NA	NA	NA	NA	NA	NA	NA	NA	NA	0.565	0	1.508	0.377	0.188	3.204	9.047	1.251	1.501	1.751	3.002	9.505	0.251166
SL2.40ch00	1725518	1725628	Cluster_187	.	.	0.3514	5.003	6.973	1.39376	0	0.139	24	ND	ND	NA	NA	NA	NA	NA	NA	NA	NA	NA	NA	0	0	0	0.565	0	1.696	4.712	0	0.25	0.25	0.75	3.252	2.26
SL2.40ch00	1727184	1727207	Cluster_188	.	-	0.15	4.002	3.769	0.941779	0	0.075	24	ND	ND	NA	NA	NA	NA	NA	NA	NA	NA	NA	NA	0	0	0	0.188	0.565	0.565	2.45	0.5	0.5	0.25	0.25	2.501	0.376
SL2.40ch00	1729391	1729414	Cluster_189	.	+	1	4.503	3.016	0.669776	3.016	3.016	24	ND	ND	NA	NA	NA	NA	NA	NA	NA	NA	NA	NA	0	0	0	0	0	0	3.016	0	0	0	0	4.503	#DIV/0!
SL2.40ch00	1741486	1741770	Cluster_190	.	.	0.7534	14.258	13.758	0.964932	0	0.524	22	ND	ND	NA	NA	NA	NA	NA	NA	NA	NA	NA	NA	0.754	0.188	0.188	2.073	5.466	1.319	3.769	0.5	0.5	6.754	0.25	5.003	4.146
SL2.40ch00	1742072	1742234	Cluster_191	.	.	0.6757	6.254	6.973	1.11497	0	0.139	22	ND	ND	NA	NA	NA	NA	NA	NA	NA	NA	NA	NA	0.188	0.188	0.188	1.131	3.769	0.377	1.131	0.5	1.251	4.002	0	0.25	0.904077
SL2.40ch00	1742484	1742821	Cluster_192	.	.	0.5926	21.262	15.266	0.717995	0	0.39	22	ND	ND	NA	NA	NA	NA	NA	NA	NA	NA	NA	NA	0.565	0	0.377	3.769	8.67	0	1.885	1.251	5.003	12.757	0.25	1.251	0.753348
SL2.40ch00	1747166	1747313	Cluster_193	.	.	0.6458	10.756	9.047	0.841112	0	0.243	24	ND	ND	NA	NA	NA	NA	NA	NA	NA	NA	NA	NA	0	1.131	0.188	0	0.188	3.581	3.958	1.501	0	0.5	3.502	3.252	#DIV/0!
SL2.40ch00	1747964	1747987	Cluster_194	.	+	0.8958	4.252	9.047	2.1277	0	0.235	24	ND	ND	NA	NA	NA	NA	NA	NA	NA	NA	NA	NA	0.188	0	0.188	0	0	0.754	7.916	0	0.5	0	1.251	2.501	0
SL2.40ch00	1748448	1748467	Cluster_195	.	+	0.9333	1.001	2.827	2.82418	0	0.057	23	ND	ND	NA	NA	NA	NA	NA	NA	NA	NA	NA	NA	0.188	0.188	0	0.565	0.188	1.319	0.377	0	0	0	0	1.001	#DIV/0!
SL2.40ch00	1748736	1748761	Cluster_196	.	+	0.9492	5.503	11.12	2.02072	0	0.222	21	ND	ND	NA	NA	NA	NA	NA	NA	NA	NA	NA	NA	0.188	0	0.565	3.392	3.392	0.754	2.827	0.25	1.251	1.001	0.75	2.251	2.71143
SL2.40ch00	1748973	1748993	Cluster_197	.	.	0.6875	2.001	3.016	1.50725	0	0.06	24	ND	ND	NA	NA	NA	NA	NA	NA	NA	NA	NA	NA	0	0	0.188	0	0.377	0.565	1.885	0	0	0	0	1.501	#DIV/0!
SL2.40ch00	1750396	1750412	Cluster_198	.	.	0.5455	1.501	2.073	1.38108	0	0.041	N	ND	ND	NA	NA	NA	NA	NA	NA	NA	NA	NA	NA	0.188	0.377	0	0	0.377	0.188	0.942	0	0.25	1.001	0	0.25	0
SL2.40ch00	1750800	1750982	Cluster_199	.	+	0.9118	7.254	6.408	0.883375	0	0.201	24	ND	ND	NA	NA	NA	NA	NA	NA	NA	NA	NA	NA	0.377	0.188	0	0.188	1.885	0.565	3.204	0	0	3.002	0.5	3.502	#DIV/0!
SL2.40ch00	1751201	1751380	Cluster_200	.	+	0.9667	5.253	5.654	1.07634	0	0.165	24	ND	ND	NA	NA	NA	NA	NA	NA	NA	NA	NA	NA	0.377	0.188	0	0.188	1.696	0.565	2.639	0	0	2.752	0.5	2.001	#DIV/0!
SL2.40ch00	1756813	1756834	Cluster_201	.	+	0.8182	2.501	2.073	0.828868	0	0.041	24	ND	ND	NA	NA	NA	NA	NA	NA	NA	NA	NA	NA	0	0	0	0	0	0	2.073	0	0.25	0.25	0	2.001	0
SL2.40ch00	1763167	1763190	Cluster_202	.	-	0.0667	3.252	2.827	0.869311	0	0.057	24	ND	ND	NA	NA	NA	NA	NA	NA	NA	NA	NA	NA	0	0	0	0	0.188	0	2.639	0	0	0	0	3.252	#DIV/0!
SL2.40ch00	1763415	1763489	Cluster_203	.	+	0.9189	10.256	13.947	1.35989	0	0.315	24	ND	ND	NA	NA	NA	NA	NA	NA	NA	NA	NA	NA	0.565	0.377	0	0.377	1.508	1.508	9.612	0	0	2.251	0.75	6.754	#DIV/0!
SL2.40ch00	1764160	1764168	Cluster_204	.	.	0.75	2.501	2.262	0.904438	0	0.045	24	ND	ND	NA	NA	NA	NA	NA	NA	NA	NA	NA	NA	0	0	0	0.188	0	0	2.073	0	0.25	0.25	0	2.001	0.752
SL2.40ch00	1764764	1764787	Cluster_205	.	+	1	0.25	2.073	8.292	0	0.069	24	ND	ND	NA	NA	NA	NA	NA	NA	NA	NA	NA	NA	0	0	0	0	0	0	2.073	0	0	0	0	0.25	#DIV/0!
SL2.40ch00	1766109	1766132	Cluster_206	.	.	0.4737	3.752	3.581	0.954424	0	0.135	24	ND	ND	NA	NA	NA	NA	NA	NA	NA	NA	NA	NA	0	0	0.377	0.188	0.942	0.565	1.508	0	0.75	2.251	0.25	0.25	0.250667
SL2.40ch00	1768447	1768737	Cluster_207	.	.	0.6905	7.754	7.916	1.02089	0	0.382	24	ND	ND	NA	NA	NA	NA	NA	NA	NA	NA	NA	NA	0.188	0	0.942	0.942	0.942	2.262	2.639	0.75	1.001	2.501	0.25	3.002	0.941059
SL2.40ch00	1769726	1769749	Cluster_208	.	-	0.0294	4.252	6.408	1.50706	0	3.127	24	ND	ND	NA	NA	NA	NA	NA	NA	NA	NA	NA	NA	0.188	0	0	0	0	0	6.22	0	0	0	0	4.252	#DIV/0!
SL2.40ch00	1795010	1795024	Cluster_209	.	-	0.1818	1.501	2.073	1.38108	0.754	0.79	24	ND	ND	NA	NA	NA	NA	NA	NA	NA	NA	NA	NA	0	0	0	0	0	0.754	1.319	0	0	0	0	1.251	#DIV/0!
SL2.40ch00	1797412	1797424	Cluster_210	.	+	1	0	1.885	#DIV/0!	0	0.038	24	ND	ND	NA	NA	NA	NA	NA	NA	NA	NA	NA	NA	0	0	0	0	0.565	0	1.319	0	0	0	0	0	#DIV/0!
SL2.40ch00	1802285	1802302	Cluster_211	.	.	0.5	2.251	2.639	1.17237	0	0.219	24	ND	ND	NA	NA	NA	NA	NA	NA	NA	NA	NA	NA	0	0	0	0.188	0	0.565	1.885	0	0	0	0	2.001	#DIV/0!
SL2.40ch00	1802514	1802537	Cluster_212	.	-	0.0625	6.754	3.016	0.44655	0	0.089	24	ND	ND	NA	NA	NA	NA	NA	NA	NA	NA	NA	NA	0	0	0	0	0	1.131	1.885	0	0.25	0	1.501	3.752	0
SL2.40ch00	1807674	1807745	Cluster_213	.	+	0.9279	17.26	20.92	1.21205	0	0.418	24	ND	ND	NA	NA	NA	NA	NA	NA	NA	NA	NA	NA	0.754	0.188	0.565	0.942	2.262	3.204	13.005	0.25	0.25	4.753	2.752	9.005	3.768
SL2.40ch00	1808052	1808194	Cluster_214	.	+	1	12.257	13.758	1.12246	0	0.608	24	ND	ND	NA	NA	NA	NA	NA	NA	NA	NA	NA	NA	0.565	0.942	0	0.188	0	0.565	11.497	0	0.5	0	0.75	10.256	0.376
SL2.40ch00	1809802	1809819	Cluster_215	.	.	0.5333	2.251	2.827	1.25589	0.188	0.408	24	ND	ND	NA	NA	NA	NA	NA	NA	NA	NA	NA	NA	0	0.188	0	0.188	0	0.565	1.885	0	0	0	0	2.001	#DIV/0!
SL2.40ch00	1810031	1810054	Cluster_216	.	-	0.2	7.504	3.769	0.502265	0	0.119	24	ND	ND	NA	NA	NA	NA	NA	NA	NA	NA	NA	NA	0	0	0	0	0.377	1.319	2.073	0.25	0.25	0	1.501	4.252	0
SL2.40ch00	1812480	1812503	Cluster_217	.	+	1	7.254	4.335	0.597601	0	0.177	24	ND	ND	NA	NA	NA	NA	NA	NA	NA	NA	NA	NA	0	0	0	0	0	0.188	4.146	0	0.25	0.25	0.25	6.254	0
SL2.40ch00	1812909	1812928	Cluster_218	.	+	1	0.75	2.073	2.764	0	0.055	24	ND	ND	NA	NA	NA	NA	NA	NA	NA	NA	NA	NA	0	0.188	0	0.188	0	0.188	1.508	0	0	0	0	0.75	#DIV/0!
SL2.40ch00	1814932	1814950	Cluster_219	.	.	0.6	1.501	2.827	1.88341	0	0.059	24	ND	ND	NA	NA	NA	NA	NA	NA	NA	NA	NA	NA	0.188	0	0	0	0.188	0.377	2.073	0	0	0	0.5	1.001	#DIV/0!
SL2.40ch00	1819676	1819699	Cluster_220	.	+	1	3.252	4.523	1.39084	0	0.09	24	ND	ND	NA	NA	NA	NA	NA	NA	NA	NA	NA	NA	0	0	0	0.188	0.565	0.188	3.581	0	0.25	0	0.25	2.752	0.752
SL2.40ch00	1820210	1820233	Cluster_221	.	+	0.9565	7.754	4.335	0.559066	0	0.087	24	ND	ND	NA	NA	NA	NA	NA	NA	NA	NA	NA	NA	0	0	0	0	0.188	0	4.146	0	0.5	0.25	0	6.754	0
SL2.40ch00	1820635	1820658	Cluster_222	.	+	0.9333	1.251	2.827	2.25979	0	0.057	24	ND	ND	NA	NA	NA	NA	NA	NA	NA	NA	NA	NA	0.188	0.188	0	0.188	0	0.188	2.073	0	0	0	0	1.251	#DIV/0!
SL2.40ch00	1870542	1870644	Cluster_223	.	-	0.053	81.797	56.919	0.695857	0	1.687	22	ND	ND	NA	NA	NA	NA	NA	NA	NA	NA	NA	NA	0.188	0	0	2.827	50.699	1.696	1.508	0.25	3.502	74.293	2.251	0.25	0.807253
SL2.40ch00	1905318	1905328	Cluster_224	.	.	0.5	2.001	2.262	1.13043	0	0.233	N	ND	ND	NA	NA	NA	NA	NA	NA	NA	NA	NA	NA	0.565	0	0	0	0.188	0.754	0.754	0.5	0	0.5	0	1.001	#DIV/0!
SL2.40ch00	1912075	1912412	Cluster_225	.	-	0.0632	27.016	17.905	0.662755	0	0.866	22	ND	ND	NA	NA	NA	NA	NA	NA	NA	NA	NA	NA	0.565	0.188	0.377	0.565	8.104	1.696	6.408	0.5	2.001	9.756	2.251	12.257	0.282359
SL2.40ch00	1917264	1917283	Cluster_226	.	.	0.3125	3.502	3.016	0.861222	0	0.219	24	ND	ND	NA	NA	NA	NA	NA	NA	NA	NA	NA	NA	0	0	0	0	0	0.754	2.262	0	0	0.75	0.75	2.001	#DIV/0!
SL2.40ch00	2009353	2009376	Cluster_227	.	.	0.2667	1.751	2.827	1.61451	0	0.057	24	ND	ND	NA	NA	NA	NA	NA	NA	NA	NA	NA	NA	0	0.188	0	0.188	0.188	0.188	2.073	0	0	0	0	1.501	#DIV/0!
SL2.40ch00	2012828	2013636	Cluster_228	.	.	0.5393	295.421	222.962	0.754726	2.827	12.816	22	ND	ND	NA	NA	NA	NA	NA	NA	NA	NA	NA	NA	4.335	0	5.843	17.151	141.919	17.716	35.998	8.505	23.514	212.123	15.759	30.518	0.729395
SL2.40ch00	2014162	2014238	Cluster_229	.	+	0.9661	14.258	11.12	0.779913	0	0.458	22	ND	ND	NA	NA	NA	NA	NA	NA	NA	NA	NA	NA	0.565	0	0	0.565	6.973	0	3.016	0.25	0.5	11.006	1.251	0.75	1.13
SL2.40ch00	2014578	2014652	Cluster_230	.	.	0.2333	80.296	96.121	1.19708	0	2.25	24	ND	ND	NA	NA	NA	NA	NA	NA	NA	NA	NA	NA	2.827	0.565	2.45	9.612	28.836	6.597	45.233	1.501	17.76	40.023	5.003	14.508	0.541216
SL2.40ch00	2017079	2017096	Cluster_231	.	.	0.6154	0.5	2.45	4.9	0	0.093	21	ND	ND	NA	NA	NA	NA	NA	NA	NA	NA	NA	NA	0	0	0	1.508	0	0.754	0.188	0	0	0.25	0	0.25	#DIV/0!
SL2.40ch00	2017539	2017552	Cluster_232	.	+	1	4.753	1.885	0.396592	0	0.291	24	ND	ND	NA	NA	NA	NA	NA	NA	NA	NA	NA	NA	0	0	0	0	0	0.188	1.696	0	0	1.001	1.001	2.752	#DIV/0!
SL2.40ch00	2017972	2017997	Cluster_233	.	+	1	4.503	7.727	1.71597	0	0.155	24	ND	ND	NA	NA	NA	NA	NA	NA	NA	NA	NA	NA	0.188	0	0.188	0.377	0.754	1.131	5.089	0.5	0	0.25	0	3.752	#DIV/0!
SL2.40ch00	2050024	2050176	Cluster_234	.	.	0.6818	10.756	8.293	0.771012	0	0.235	24	ND	ND	NA	NA	NA	NA	NA	NA	NA	NA	NA	NA	0.942	0.377	0	1.319	0.942	1.885	2.827	1.501	2.001	1.251	1.501	3.502	0.65917
SL2.40ch00	2057596	2057619	Cluster_235	.	+	0.9412	3.252	3.204	0.98524	0	0.064	24	ND	ND	NA	NA	NA	NA	NA	NA	NA	NA	NA	NA	0.188	0.188	0	0	0.188	0	2.639	0	0	0	0	3.252	#DIV/0!
SL2.40ch00	2062407	2062424	Cluster_236	.	-	0	6.754	6.597	0.976755	0	0.132	N	ND	ND	NA	NA	NA	NA	NA	NA	NA	NA	NA	NA	6.597	0	0	0	0	0	0	0	0	0	0	0	#DIV/0!
SL2.40ch00	2081397	2081408	Cluster_237	.	+	1	3.752	2.45	0.652985	0	0.049	24	ND	ND	NA	NA	NA	NA	NA	NA	NA	NA	NA	NA	0	0.188	0	0.377	0.377	0.565	0.942	0	0.25	0.25	0.5	2.501	1.508
SL2.40ch00	2081648	2081670	Cluster_238	.	-	0	0.75	2.45	3.26667	0	0.049	24	ND	ND	NA	NA	NA	NA	NA	NA	NA	NA	NA	NA	0	0	0	0	0.377	0.942	1.131	0	0	0.5	0	0.25	#DIV/0!
SL2.40ch00	2085476	2085730	Cluster_239	.	+	0.8505	20.012	20.167	1.00775	0	0.799	24	ND	ND	NA	NA	NA	NA	NA	NA	NA	NA	NA	NA	0	0.188	0.377	0.754	0.565	8.293	9.989	0.5	0.25	0.75	9.505	8.005	3.016
SL2.40ch00	2176070	2176288	Cluster_240	.	+	1	9.756	9.424	0.96597	0	0.29	24	ND	ND	NA	NA	NA	NA	NA	NA	NA	NA	NA	NA	0.188	0	0	0.565	0.377	0.377	7.916	0.5	0	0.75	1.001	7.504	#DIV/0!
SL2.40ch00	2207927	2207950	Cluster_241	.	-	0	4.002	3.581	0.894803	0	0.072	24	ND	ND	NA	NA	NA	NA	NA	NA	NA	NA	NA	NA	0	0	0	0	0	0	3.581	0.5	0	0.25	0	3.252	#DIV/0!
SL2.40ch00	2208414	2208461	Cluster_242	.	.	0.3438	5.753	6.031	1.04832	0	0.124	24	ND	ND	NA	NA	NA	NA	NA	NA	NA	NA	NA	NA	0.188	0.188	0.377	0	0.188	0	5.089	0.25	0.25	1.001	0.25	3.752	0
SL2.40ch00	2214820	2214843	Cluster_243	.	-	0	4.002	3.769	0.941779	0	0.075	24	ND	ND	NA	NA	NA	NA	NA	NA	NA	NA	NA	NA	0	0	0	0	0	0.188	3.581	0.5	0	0.25	0	3.252	#DIV/0!
SL2.40ch00	2245593	2245604	Cluster_244	.	+	1	2.501	1.885	0.753699	0	0.038	24	ND	ND	NA	NA	NA	NA	NA	NA	NA	NA	NA	NA	0	0	0	0	0	0.188	1.696	0	0	0	0.75	1.751	#DIV/0!
SL2.40ch00	2247117	2247117	Cluster_245	.	.	0.5	1.501	1.885	1.25583	0	0.061	24	ND	ND	NA	NA	NA	NA	NA	NA	NA	NA	NA	NA	0	0.188	0	0.188	0.188	0.188	1.131	0	0	0.5	0	1.001	#DIV/0!
SL2.40ch00	2247482	2247524	Cluster_246	.	.	0.3421	4.753	7.162	1.50684	0	0.155	24	ND	ND	NA	NA	NA	NA	NA	NA	NA	NA	NA	NA	0.377	0.377	0.188	0	1.131	0.754	4.335	0.5	0	1.751	0.25	2.001	#DIV/0!
SL2.40ch00	2260101	2260233	Cluster_247	.	+	0.8919	3.502	6.973	1.99115	0	0.205	24	ND	ND	NA	NA	NA	NA	NA	NA	NA	NA	NA	NA	0	0.565	0	0	0.188	0.377	5.843	0	0	0	0	3.252	#DIV/0!
SL2.40ch00	2267886	2268105	Cluster_248	.	-	0.0172	5.503	10.931	1.98637	0	0.284	24	ND	ND	NA	NA	NA	NA	NA	NA	NA	NA	NA	NA	0	0	0.188	0.377	0.188	2.073	8.104	0.25	0.5	0.5	0.75	3.002	0.754
SL2.40ch00	2273448	2273461	Cluster_249	.	.	0.5	0.75	1.885	2.51333	0	0.102	23	ND	ND	NA	NA	NA	NA	NA	NA	NA	NA	NA	NA	0	0	0	0	0.188	0.942	0.754	0	0	0	0	0.25	#DIV/0!
SL2.40ch00	2274144	2274215	Cluster_250	.	+	0.873	14.508	11.874	0.818445	0	0.271	24	ND	ND	NA	NA	NA	NA	NA	NA	NA	NA	NA	NA	0	0	0	0.565	0.188	2.639	8.481	0.5	0	0.5	3.002	10.006	#DIV/0!
SL2.40ch00	2274419	2274443	Cluster_251	.	-	0	2.752	5.843	2.12318	0	0.14	24	ND	ND	NA	NA	NA	NA	NA	NA	NA	NA	NA	NA	0	0	0	0.188	0.188	1.508	3.958	0.25	0	0.25	0.25	1.751	#DIV/0!
SL2.40ch00	2290901	2291047	Cluster_252	.	.	0.5278	8.255	6.785	0.821926	0	0.653	24	ND	ND	NA	NA	NA	NA	NA	NA	NA	NA	NA	NA	0.188	0.188	0.188	0.565	0.942	1.131	3.581	0.25	0.25	1.251	1.501	5.003	2.26
SL2.40ch00	2291979	2292127	Cluster_253	HP	-	0	0	1.885	#DIV/0!	0.188	0.265	23	ND	ND	50	0.7353	68	13	-0.5397	1	1	1	0	0	0	0	0	0	0	1.131	0.754	0	0	0	0	0	#DIV/0!
SL2.40ch00	2295613	2295648	Cluster_254	.	.	0.3103	8.255	5.466	0.662144	1.696	2.361	24	ND	ND	NA	NA	NA	NA	NA	NA	NA	NA	NA	NA	0.754	0	0	0.754	0	1.508	2.45	0.5	0	0.25	2.001	4.503	#DIV/0!
SL2.40ch00	2318821	2318844	Cluster_255	.	-	0	7.504	3.016	0.401919	0	0.131	24	ND	ND	NA	NA	NA	NA	NA	NA	NA	NA	NA	NA	0	0	0	0.188	0	0.188	2.639	0	0	0.25	0.25	7.004	#DIV/0!
SL2.40ch00	2329356	2329433	Cluster_256	.	+	0.9416	64.037	48.437	0.756391	0	1.028	24	ND	ND	NA	NA	NA	NA	NA	NA	NA	NA	NA	NA	0.188	2.45	0.377	1.131	0.942	12.251	31.098	0.75	1.251	2.001	15.509	42.274	0.904077
SL2.40ch00	2329727	2329749	Cluster_257	.	+	1	2.251	3.204	1.42337	0	0.064	24	ND	ND	NA	NA	NA	NA	NA	NA	NA	NA	NA	NA	0	0.188	0.188	0.565	0.188	0.754	1.319	0.25	0	0	0.25	1.751	#DIV/0!
SL2.40ch00	2333419	2333756	Cluster_258	.	.	0.5982	20.762	21.109	1.01671	0.188	0.782	24	ND	ND	NA	NA	NA	NA	NA	NA	NA	NA	NA	NA	0.565	0	0.188	1.131	0.942	4.9	13.382	0.5	1.251	1.251	4.002	13.258	0.904077
SL2.40ch00	2336870	2336875	Cluster_259	.	.	0.3	1.251	1.885	1.50679	0	0.038	21	ND	ND	NA	NA	NA	NA	NA	NA	NA	NA	NA	NA	0.188	0	0	0.754	0.188	0.565	0.188	0	0.75	0.25	0	0.25	1.00533
SL2.40ch00	2338852	2339387	Cluster_260	.	.	0.6086	83.048	91.974	1.10748	0	5.514	24	ND	ND	NA	NA	NA	NA	NA	NA	NA	NA	NA	NA	2.639	2.827	2.073	4.146	2.073	18.47	59.746	1.751	3.252	4.002	10.006	56.783	1.27491
SL2.40ch00	2341203	2341227	Cluster_261	.	+	1	11.507	6.031	0.524116	0	0.121	24	ND	ND	NA	NA	NA	NA	NA	NA	NA	NA	NA	NA	0	0	0	0.565	0.754	0.188	4.523	0.25	0.75	0.5	1.501	8.505	0.753333
SL2.40ch00	2348051	2348304	Cluster_262	.	+	0.9426	26.015	22.994	0.883875	0	0.539	24	ND	ND	NA	NA	NA	NA	NA	NA	NA	NA	NA	NA	0	0.377	0.188	1.319	3.204	1.508	16.397	0.5	2.001	4.252	1.751	16.009	0.65917
SL2.40ch00	2348732	2348766	Cluster_263	.	+	0.9583	2.501	4.523	1.80848	0	0.09	24	ND	ND	NA	NA	NA	NA	NA	NA	NA	NA	NA	NA	0	0.377	0.188	0	0.188	0.377	3.392	0	0	0.25	0	2.001	#DIV/0!
SL2.40ch00	2404321	2404486	Cluster_264	.	+	0.9675	254.397	191.488	0.752713	0	4.247	24	ND	ND	NA	NA	NA	NA	NA	NA	NA	NA	NA	NA	3.392	5.654	3.958	8.293	6.031	63.327	100.833	5.003	15.759	18.511	79.046	126.073	0.526239
SL2.40ch00	2408303	2408535	Cluster_265	.	+	0.822	30.768	44.479	1.44563	0.188	1.559	24	ND	ND	NA	NA	NA	NA	NA	NA	NA	NA	NA	NA	0.942	2.262	0.188	2.639	3.392	14.324	20.732	0.5	2.251	4.503	4.753	13.758	1.17237
SL2.40ch00	2437744	2437773	Cluster_266	.	+	0.8951	32.769	26.952	0.822485	0	0.544	23	ND	ND	NA	NA	NA	NA	NA	NA	NA	NA	NA	NA	0.942	0.188	0	1.319	1.696	14.512	8.293	0.25	0.75	1.501	13.758	15.009	1.75867
SL2.40ch00	2438092	2438116	Cluster_267	.	+	0.9524	7.254	7.916	1.09126	0	0.159	23	ND	ND	NA	NA	NA	NA	NA	NA	NA	NA	NA	NA	0.188	0	0.565	0.754	1.696	3.204	1.508	0.5	0.25	1.251	1.751	3.002	3.016
SL2.40ch00	2440338	2440360	Cluster_268	.	+	0.9524	5.253	3.958	0.753474	0	0.141	23	ND	ND	NA	NA	NA	NA	NA	NA	NA	NA	NA	NA	0.188	0	0	0	0	2.262	1.508	0.25	0.25	0	2.752	1.001	0
SL2.40ch00	2442130	2442138	Cluster_269	.	.	0.7692	2.251	2.45	1.08841	0	0.049	24	ND	ND	NA	NA	NA	NA	NA	NA	NA	NA	NA	NA	0	0	0	0	0	0.754	1.696	0	0	0	0.75	1.501	#DIV/0!
SL2.40ch00	2444652	2444708	Cluster_270	.	.	0.4545	5.753	8.293	1.44151	0	0.166	24	ND	ND	NA	NA	NA	NA	NA	NA	NA	NA	NA	NA	0.188	0	0.188	0.377	1.131	0.565	5.843	0.75	0.25	0.5	0.5	3.752	1.508
SL2.40ch00	2454594	2454874	Cluster_271	.	.	0.2684	129.575	107.429	0.829087	0.565	3.596	24	ND	ND	NA	NA	NA	NA	NA	NA	NA	NA	NA	NA	5.654	2.073	1.885	4.523	2.639	10.743	79.912	2.752	7.254	3.002	11.006	99.057	0.623518
SL2.40ch00	2481264	2481326	Cluster_272	.	.	0.5	7.254	8.293	1.14323	0.188	0.351	24	ND	ND	NA	NA	NA	NA	NA	NA	NA	NA	NA	NA	0.188	0.377	0.188	0.377	0.565	1.319	5.277	0.25	0	1.251	0.25	5.003	#DIV/0!
SL2.40ch00	2492803	2492837	Cluster_273	.	+	0.9683	18.761	11.874	0.632909	0	0.237	22	ND	ND	NA	NA	NA	NA	NA	NA	NA	NA	NA	NA	0	0	0	0.754	5.466	0.942	4.712	0.25	0.75	8.755	3.752	5.003	1.00533
SL2.40ch00	2493163	2493173	Cluster_274	.	+	0.8182	2.001	2.073	1.03598	0	0.051	22	ND	ND	NA	NA	NA	NA	NA	NA	NA	NA	NA	NA	0.188	0	0	0	1.319	0.188	0.377	0	0	1.751	0	0.25	#DIV/0!
SL2.40ch00	2493532	2493553	Cluster_275	.	-	0.1667	6.504	3.392	0.521525	0	0.068	22	ND	ND	NA	NA	NA	NA	NA	NA	NA	NA	NA	NA	0.188	0	0	0.188	2.45	0.188	0.377	0	0.25	5.503	0	0.75	0.752
SL2.40ch00	2494181	2494204	Cluster_276	.	+	1	15.259	6.408	0.419949	0	0.128	24	ND	ND	NA	NA	NA	NA	NA	NA	NA	NA	NA	NA	0	0	0	0	0.377	0	6.031	0	0	2.251	0.75	12.257	#DIV/0!
SL2.40ch00	2499874	2499916	Cluster_277	.	-	0.1856	12.007	18.282	1.52261	0	0.927	22	ND	ND	NA	NA	NA	NA	NA	NA	NA	NA	NA	NA	0.377	0	0.754	1.131	13.947	0.565	1.508	0	0.75	10.506	0	0	1.508
SL2.40ch00	2500182	2500326	Cluster_278	.	+	0.9943	329.691	196.765	0.596816	0	4.543	21	2500198	0.0549996	NA	NA	NA	NA	NA	NA	NA	NA	NA	NA	0.754	0.754	3.016	91.597	27.328	5.089	68.227	6.003	163.595	70.291	9.505	78.295	0.559901
SL2.40ch00	2501382	2501525	Cluster_279	.	.	0.6825	46.277	35.621	0.769734	0	0.993	22	ND	ND	NA	NA	NA	NA	NA	NA	NA	NA	NA	NA	0.565	0	0.377	1.885	19.036	3.204	10.554	0.5	1.751	25.765	5.253	11.757	1.07653
SL2.40ch00	2502220	2502353	Cluster_280	.	.	0.2414	10.256	5.466	0.532956	0	0.109	22	ND	ND	NA	NA	NA	NA	NA	NA	NA	NA	NA	NA	0.377	0	0	0.188	3.204	0.754	0.942	0.25	0.25	7.754	0	1.751	0.752
SL2.40ch00	2504536	2504561	Cluster_281	.	+	0.8974	2.752	7.35	2.67078	0	0.207	24	ND	ND	NA	NA	NA	NA	NA	NA	NA	NA	NA	NA	0	0.565	0	0.377	0.565	1.885	3.958	0	0.5	0.25	1.251	0.75	0.754
SL2.40ch00	2514204	2514207	Cluster_282	.	+	0.9091	0.5	2.073	4.146	0	0.319	24	ND	ND	NA	NA	NA	NA	NA	NA	NA	NA	NA	NA	0.377	0	0	0	0	0.188	1.508	0	0	0	0	0.5	#DIV/0!
SL2.40ch00	2521323	2521402	Cluster_283	.	-	0.0123	14.258	61.253	4.29604	0	1.245	24	ND	ND	NA	NA	NA	NA	NA	NA	NA	NA	NA	NA	2.073	1.131	1.508	10.366	1.131	7.35	37.694	0.75	6.003	0.75	0.5	4.002	1.7268
SL2.40ch00	2616270	2616293	Cluster_284	.	+	1	5.003	3.016	0.602838	0	0.06	24	ND	ND	NA	NA	NA	NA	NA	NA	NA	NA	NA	NA	0.188	0	0.188	0	0.188	0.188	2.262	0.25	0	0.5	0.25	4.002	#DIV/0!
SL2.40ch00	2617122	2617140	Cluster_285	.	.	0.7692	2.251	2.45	1.08841	0	0.049	N	ND	ND	NA	NA	NA	NA	NA	NA	NA	NA	NA	NA	0.188	0.377	0	0.188	0	0	1.696	0	0	0	0	1.501	#DIV/0!
SL2.40ch00	2617935	2618114	Cluster_286	.	.	0.4386	15.259	10.743	0.704044	0	0.326	24	ND	ND	NA	NA	NA	NA	NA	NA	NA	NA	NA	NA	0	0.188	0.188	0.754	0.754	1.696	7.162	0	0	0	1.501	13.758	#DIV/0!
SL2.40ch00	2619628	2619652	Cluster_287	.	+	0.8333	4.503	3.392	0.753276	0.565	0.65	24	ND	ND	NA	NA	NA	NA	NA	NA	NA	NA	NA	NA	0	0.377	0	0	0.188	0.565	2.262	0	0.75	0	1.501	1.751	0
SL2.40ch00	2620529	2620550	Cluster_288	.	+	0.8148	8.005	5.089	0.635728	0.377	0.765	24	ND	ND	NA	NA	NA	NA	NA	NA	NA	NA	NA	NA	0.942	0	0.942	0.565	0.188	0.754	1.696	2.001	0.25	1.501	1.501	1.501	2.26
SL2.40ch00	2627710	2627730	Cluster_289	.	-	0	2.752	1.885	0.684956	0	0.05	22	ND	ND	NA	NA	NA	NA	NA	NA	NA	NA	NA	NA	0	0	0	0.188	1.131	0.565	0	0	0.25	2.251	0.25	0	0.752
SL2.40ch00	2699475	2699503	Cluster_290	.	+	1	15.009	16.209	1.07995	0	0.392	24	ND	ND	NA	NA	NA	NA	NA	NA	NA	NA	NA	NA	0.942	0	0.377	0.377	0.188	1.131	13.193	0.25	0.75	0.25	0.25	13.008	0.502667
SL2.40ch00	2703240	2703449	Cluster_291	.	+	0.9453	33.77	24.124	0.714362	0	0.504	22	ND	ND	NA	NA	NA	NA	NA	NA	NA	NA	NA	NA	0.377	0.188	0.565	9.047	12.062	0.754	1.131	0.5	8.755	22.263	1.251	0.5	1.03335
SL2.40ch00	2706016	2706037	Cluster_292	.	.	0.75	10.756	5.277	0.49061	0	0.116	22	ND	ND	NA	NA	NA	NA	NA	NA	NA	NA	NA	NA	0	0	0.188	0.565	4.523	0	0	0	0.75	9.255	0.75	0	0.753333
SL2.40ch00	2708077	2708098	Cluster_293	.	+	0.9167	7.254	6.785	0.935346	0	0.136	22	ND	ND	NA	NA	NA	NA	NA	NA	NA	NA	NA	NA	0	0	0	1.508	4.146	0.188	0.942	0	1.751	4.503	0.5	0.25	0.861222
SL2.40ch00	2712079	2712103	Cluster_294	.	+	0.8158	6.754	7.162	1.06041	0	1.11	24	ND	ND	NA	NA	NA	NA	NA	NA	NA	NA	NA	NA	0.188	0.188	0.377	0.377	0.188	0.754	5.089	0.25	0.25	1.001	1.501	3.252	1.508
SL2.40ch00	2713199	2713213	Cluster_295	.	+	0.8	1.501	1.885	1.25583	0	0.113	24	ND	ND	NA	NA	NA	NA	NA	NA	NA	NA	NA	NA	0	0	0	0.188	0	0.754	0.942	0	0	0	0.25	1.001	#DIV/0!
SL2.40ch00	2716331	2716515	Cluster_296	.	.	0.3111	10.006	8.481	0.847591	0	0.585	24	ND	ND	NA	NA	NA	NA	NA	NA	NA	NA	NA	NA	0.188	0.565	0.188	0.377	0	0.565	6.597	0.5	0.25	0	1.001	7.754	1.508
SL2.40ch00	2740048	2740070	Cluster_297	.	+	0.9545	9.255	8.293	0.896056	0	0.368	23	ND	ND	NA	NA	NA	NA	NA	NA	NA	NA	NA	NA	0.188	0	0.188	0.754	0	6.031	1.131	0.25	1.501	0.25	6.754	0.25	0.502332
SL2.40ch00	2749104	2749133	Cluster_298	.	+	1	29.767	17.528	0.58884	0	1.539	22	ND	ND	NA	NA	NA	NA	NA	NA	NA	NA	NA	NA	0.754	0	0	0.942	8.858	3.204	3.769	1.001	1.251	17.26	4.503	5.253	0.752998
SL2.40ch00	2750825	2750848	Cluster_299	.	-	0.08	15.759	9.424	0.598007	0	2.09	22	ND	ND	NA	NA	NA	NA	NA	NA	NA	NA	NA	NA	0	0	0.377	1.319	4.335	1.131	2.262	0.25	2.752	7.254	1.001	4.503	0.479288
SL2.40ch00	2780074	2780097	Cluster_300	.	+	1	24.014	14.512	0.604314	0	0.536	24	ND	ND	NA	NA	NA	NA	NA	NA	NA	NA	NA	NA	0	0	0.188	0.754	0.377	0.377	12.816	0	1.751	1.001	0.25	21.012	0.430611
SL2.40ch00	2787293	2787316	Cluster_301	.	+	0.92	2.752	4.712	1.71221	0	0.095	24	ND	ND	NA	NA	NA	NA	NA	NA	NA	NA	NA	NA	0	0	0	0.188	0.565	0.565	3.392	0	0.25	1.001	0.25	1.251	0.752
SL2.40ch00	2812134	2812157	Cluster_302	.	+	1	3.752	2.827	0.753465	0	0.066	24	ND	ND	NA	NA	NA	NA	NA	NA	NA	NA	NA	NA	0	0	0	0	0	0.377	2.45	0	0	0	0.25	3.252	#DIV/0!
SL2.40ch00	2812803	2812824	Cluster_303	.	+	1	2.752	2.45	0.890262	0	0.049	24	ND	ND	NA	NA	NA	NA	NA	NA	NA	NA	NA	NA	0	0.188	0	0	0.754	0	1.508	0	0	0.75	0	2.001	#DIV/0!
SL2.40ch00	2817297	2817452	Cluster_304	.	.	0.3929	7.504	5.277	0.703225	0	0.106	24	ND	ND	NA	NA	NA	NA	NA	NA	NA	NA	NA	NA	0	0	0	0	0.565	0	4.712	0.25	0.25	0.25	0.25	6.003	0
SL2.40ch00	2817987	2818009	Cluster_305	.	+	1	2.001	2.639	1.31884	0	0.053	24	ND	ND	NA	NA	NA	NA	NA	NA	NA	NA	NA	NA	0	0	0	0.188	0.188	0.565	1.696	0	0	0.25	0.5	1.251	#DIV/0!
SL2.40ch00	2837798	2837821	Cluster_306	.	-	0	50.279	27.517	0.547286	0	2.951	24	ND	ND	NA	NA	NA	NA	NA	NA	NA	NA	NA	NA	0	0	1.131	0.377	0.942	9.235	15.832	2.001	1.751	2.501	14.759	28.767	0.215306
SL2.40ch00	2861062	2861074	Cluster_307	.	-	0.2	2.001	1.885	0.942029	0	0.038	24	ND	ND	NA	NA	NA	NA	NA	NA	NA	NA	NA	NA	0	0.188	0	0	0	0.754	0.942	0.25	0	0	0.5	1.001	#DIV/0!
SL2.40ch00	2878574	2878597	Cluster_308	.	+	0.9	1.751	3.769	2.15248	0	0.078	24	ND	ND	NA	NA	NA	NA	NA	NA	NA	NA	NA	NA	0	0.188	0	0	0	0.377	3.204	0	0.25	0	0.25	1.251	0
SL2.40ch00	2878986	2879009	Cluster_309	.	+	0.8333	3.002	2.262	0.753498	0	0.045	24	ND	ND	NA	NA	NA	NA	NA	NA	NA	NA	NA	NA	0	0	0	0	0	0.188	2.073	0	0	0	0.25	2.752	#DIV/0!
SL2.40ch00	2884888	2884911	Cluster_310	.	+	0.9524	4.753	7.916	1.66547	0	0.158	24	ND	ND	NA	NA	NA	NA	NA	NA	NA	NA	NA	NA	0	0.377	0	0.188	1.319	0.188	5.843	0	0.5	2.752	0	1.501	0.376
SL2.40ch00	2885397	2885403	Cluster_311	.	+	1	1.501	3.016	2.00933	0	0.06	24	ND	ND	NA	NA	NA	NA	NA	NA	NA	NA	NA	NA	0	0	0	0	0.377	0.188	2.45	0	0	0.25	0	1.251	#DIV/0!
SL2.40ch00	2886558	2886581	Cluster_312	.	-	0.0556	3.252	3.392	1.04305	0	0.088	N	ND	ND	NA	NA	NA	NA	NA	NA	NA	NA	NA	NA	0	0.754	0	0	0	0.188	2.45	0	0	0	0	2.501	#DIV/0!
SL2.40ch00	2891702	2891850	Cluster_313	.	+	0.8608	39.273	29.779	0.758256	0	0.85	24	ND	ND	NA	NA	NA	NA	NA	NA	NA	NA	NA	NA	0.565	1.319	0.565	1.131	0.377	6.408	19.413	1.501	2.001	2.001	9.505	22.013	0.565217
SL2.40ch00	2901625	2901648	Cluster_314	.	+	1	3.752	3.204	0.853945	0	0.068	24	ND	ND	NA	NA	NA	NA	NA	NA	NA	NA	NA	NA	0	0.188	0	0	0.188	0.377	2.45	0.25	0	0.25	0	2.501	#DIV/0!
SL2.40ch00	2961181	2961203	Cluster_315	.	+	1	2.752	3.204	1.16424	0	0.064	24	ND	ND	NA	NA	NA	NA	NA	NA	NA	NA	NA	NA	0	0	0	0.188	0	0.942	2.073	0	0	0.25	0.5	2.001	#DIV/0!
SL2.40ch00	2999498	2999521	Cluster_316	.	-	0.0455	7.754	4.146	0.534692	0	0.083	24	ND	ND	NA	NA	NA	NA	NA	NA	NA	NA	NA	NA	0	0	0	0	0.377	0.188	3.581	0	0.25	1.001	0.25	6.003	0
SL2.40ch00	3009643	3009929	Cluster_317	.	.	0.7674	108.813	129.669	1.19167	0.188	3.187	24	ND	ND	NA	NA	NA	NA	NA	NA	NA	NA	NA	NA	3.958	4.146	3.016	13.57	2.827	29.59	72.562	0.75	6.754	3.752	14.759	73.543	2.00918
SL2.40ch00	3085478	3085966	Cluster_318	.	.	0.3452	29.517	31.663	1.0727	0	1.341	24	ND	ND	NA	NA	NA	NA	NA	NA	NA	NA	NA	NA	0.754	1.131	1.319	1.131	1.508	7.916	17.905	1.251	1.251	1.251	5.503	18.01	0.904077
SL2.40ch00	3086279	3086476	Cluster_319	.	.	0.6377	19.761	26.009	1.31618	0.188	0.795	24	ND	ND	NA	NA	NA	NA	NA	NA	NA	NA	NA	NA	0.377	0.377	0.188	0.942	1.319	9.989	12.816	2.001	2.501	1.251	3.252	8.505	0.376649
SL2.40ch00	3099375	3099803	Cluster_320	.	.	0.6604	99.808	59.934	0.600493	0	2.593	22	ND	ND	NA	NA	NA	NA	NA	NA	NA	NA	NA	NA	0.377	0	0.754	5.654	42.595	3.769	6.785	2.251	5.753	77.795	4.252	8.755	0.982792
SL2.40ch00	3106544	3106566	Cluster_321	.	+	0.9062	0.75	6.031	8.04133	6.031	6.031	23	ND	ND	NA	NA	NA	NA	NA	NA	NA	NA	NA	NA	0	0	0.754	0.188	0.565	3.581	0.942	0	0	0.25	0	0.5	#DIV/0!
SL2.40ch00	3111612	3111682	Cluster_322	.	.	0.6739	10.756	17.339	1.61203	0	0.752	24	ND	ND	NA	NA	NA	NA	NA	NA	NA	NA	NA	NA	0.377	0.377	0.754	1.319	0.754	4.146	9.612	0.75	0.5	0.25	1.501	7.004	2.638
SL2.40ch00	3112203	3112235	Cluster_323	.	.	0.4828	6.754	5.466	0.809298	0	0.247	N	ND	ND	NA	NA	NA	NA	NA	NA	NA	NA	NA	NA	0.754	0.377	0	0.565	0	0.188	3.581	0.5	0	0	0.5	5.253	#DIV/0!
SL2.40ch00	3112486	3112550	Cluster_324	.	.	0.5082	6.504	11.497	1.76768	0	0.347	24	ND	ND	NA	NA	NA	NA	NA	NA	NA	NA	NA	NA	0.188	0.942	0.377	0.565	0	3.958	5.466	0.25	0.75	0.25	2.001	2.251	0.753333
SL2.40ch00	3137642	3137664	Cluster_325	.	-	0.2	14.008	8.481	0.60544	0	0.186	22	ND	ND	NA	NA	NA	NA	NA	NA	NA	NA	NA	NA	0	0	0	0.565	4.712	1.319	1.885	0	1.001	7.004	2.501	3.252	0.564436
SL2.40ch00	3138156	3138182	Cluster_326	.	-	0	63.787	32.606	0.51117	0	2.588	24	ND	ND	NA	NA	NA	NA	NA	NA	NA	NA	NA	NA	0.188	0	0.754	1.696	13.005	2.45	14.512	0.25	4.252	31.018	3.502	23.764	0.398871
SL2.40ch00	3138460	3138473	Cluster_327	.	+	0.8182	3.002	2.073	0.69054	0	0.043	22	ND	ND	NA	NA	NA	NA	NA	NA	NA	NA	NA	NA	0.377	0	0.377	0	0.754	0.188	0.377	0.5	0	0.75	0.25	1.251	#DIV/0!
SL2.40ch00	3177445	3177468	Cluster_328	.	.	0.35	4.002	3.769	0.941779	0	0.104	24	ND	ND	NA	NA	NA	NA	NA	NA	NA	NA	NA	NA	0	0.188	0.188	0	0	0	3.392	0	0	0	0	3.502	#DIV/0!
SL2.40ch00	3178258	3178386	Cluster_329	.	-	0.0579	34.52	61.819	1.79082	0.565	1.814	24	ND	ND	NA	NA	NA	NA	NA	NA	NA	NA	NA	NA	1.696	0.754	1.319	1.696	4.146	11.497	40.71	1.501	4.002	7.004	8.755	10.506	0.423788
SL2.40ch00	3178645	3178937	Cluster_330	.	+	0.9015	200.616	216.177	1.07757	0	4.683	24	ND	ND	NA	NA	NA	NA	NA	NA	NA	NA	NA	NA	7.539	5.843	3.958	10.554	7.539	42.783	137.962	7.254	17.26	14.258	36.271	109.563	0.611472
SL2.40ch00	3179277	3179295	Cluster_331	.	+	1	5.503	2.262	0.411049	0	0.045	23	ND	ND	NA	NA	NA	NA	NA	NA	NA	NA	NA	NA	0	0	0	0	0.188	1.131	0.942	0.25	0.75	1.001	0.5	2.752	0
SL2.40ch00	3179720	3179749	Cluster_332	.	+	0.9355	4.252	5.843	1.37418	0	0.117	24	ND	ND	NA	NA	NA	NA	NA	NA	NA	NA	NA	NA	0	0	0	0	0	0.754	5.089	0.25	0	0	0.5	3.502	#DIV/0!
SL2.40ch00	3186929	3186951	Cluster_333	.	-	0	1.001	2.45	2.44755	0	0.049	24	ND	ND	NA	NA	NA	NA	NA	NA	NA	NA	NA	NA	0	0	0	0	0	0.188	2.262	0	0	0	0	1.001	#DIV/0!
SL2.40ch00	3187180	3187227	Cluster_334	.	+	0.9231	9.255	12.251	1.32372	0	0.245	24	ND	ND	NA	NA	NA	NA	NA	NA	NA	NA	NA	NA	0.188	0.188	0	0.942	0.942	1.131	8.858	0.5	0.5	2.001	0.25	6.003	1.884
SL2.40ch00	3191777	3191876	Cluster_335	.	+	0.9483	45.526	32.794	0.720336	0	0.692	24	ND	ND	NA	NA	NA	NA	NA	NA	NA	NA	NA	NA	0.377	0.565	0.188	0	2.639	2.45	26.575	0.25	0.75	5.003	4.252	34.02	0
SL2.40ch00	3192181	3192302	Cluster_336	.	+	0.8182	4.503	6.22	1.3813	0	0.136	24	ND	ND	NA	NA	NA	NA	NA	NA	NA	NA	NA	NA	0.188	0.188	0	0.377	0.754	0.942	3.769	0	0.25	0.5	0.5	3.002	1.508
SL2.40ch00	3196848	3196970	Cluster_337	.	.	0.2708	7.254	9.047	1.24717	0	0.181	24	ND	ND	NA	NA	NA	NA	NA	NA	NA	NA	NA	NA	0	0	0.188	0.565	0.565	0.565	7.162	0.25	0.25	0.25	0.25	6.254	2.26
SL2.40ch00	3200821	3200845	Cluster_338	.	+	1	24.514	11.12	0.453618	0	0.222	24	ND	ND	NA	NA	NA	NA	NA	NA	NA	NA	NA	NA	0	0.377	0	0.188	1.131	0	9.424	0	0.75	1.751	1.001	20.512	0.250667
SL2.40ch00	3211009	3211148	Cluster_339	.	+	1	7.254	9.235	1.27309	0	0.271	24	ND	ND	NA	NA	NA	NA	NA	NA	NA	NA	NA	NA	0.377	0.377	0	0	0.565	0.754	7.162	0	0.25	0	0.25	6.003	0
SL2.40ch00	3211881	3211903	Cluster_340	.	+	0.9091	7.754	6.22	0.802167	0	0.229	23	ND	ND	NA	NA	NA	NA	NA	NA	NA	NA	NA	NA	0	0	0.377	0.754	0.377	3.204	1.508	0.25	1.001	0.25	3.752	1.501	0.753247
SL2.40ch00	3227967	3227987	Cluster_341	.	+	1	5.503	3.016	0.548065	0	0.394	24	ND	ND	NA	NA	NA	NA	NA	NA	NA	NA	NA	NA	0	0	0.377	0.754	0	0.565	1.319	0.25	1.001	0	1.501	1.751	0.753247
SL2.40ch00	3235299	3235348	Cluster_342	.	.	0.7143	2.501	3.958	1.58257	0	0.307	24	ND	ND	NA	NA	NA	NA	NA	NA	NA	NA	NA	NA	0.188	0	0.377	0.188	0.377	0.188	2.639	0	0	1.251	0.25	1.001	#DIV/0!
SL2.40ch00	3251878	3251901	Cluster_343	.	+	1	4.002	5.277	1.31859	0	0.106	24	ND	ND	NA	NA	NA	NA	NA	NA	NA	NA	NA	NA	0	0.188	0.188	0	0.565	1.885	2.45	0	0	0.75	1.751	1.001	#DIV/0!
SL2.40ch00	3252593	3252616	Cluster_344	.	.	0.3333	2.501	2.827	1.13035	0	0.19	24	ND	ND	NA	NA	NA	NA	NA	NA	NA	NA	NA	NA	0	0	0	0	0.188	0	2.639	0	0	0.25	0	2.251	#DIV/0!
SL2.40ch00	3254207	3254226	Cluster_345	.	-	0.2	1.251	2.827	2.25979	0	0.12	24	ND	ND	NA	NA	NA	NA	NA	NA	NA	NA	NA	NA	0	0	0.188	0.188	0.188	0.565	1.696	0	0	0	0	1.251	#DIV/0!
SL2.40ch00	3254651	3254674	Cluster_346	.	-	0	6.754	3.016	0.44655	0	0.06	24	ND	ND	NA	NA	NA	NA	NA	NA	NA	NA	NA	NA	0	0	0	0	0	0	3.016	0.25	0	0	0.25	6.254	#DIV/0!
SL2.40ch00	3254882	3254939	Cluster_347	HP	-	0	2.251	2.073	0.920924	0	0.347	24	ND	ND	19	0.8261	23	12	-0.7391	1	1	1	0	0	0	0.188	0	0	0.188	0.188	1.508	0	0.25	0.5	0	1.001	0
SL2.40ch00	3258663	3258688	Cluster_348	.	+	1	5.753	5.089	0.884582	0	0.289	24	ND	ND	NA	NA	NA	NA	NA	NA	NA	NA	NA	NA	0	0	0	0	0	0	5.089	0	0	0.25	0.5	5.003	#DIV/0!
SL2.40ch00	3259280	3259286	Cluster_349	.	-	0.2	1.001	1.885	1.88312	0	0.038	24	ND	ND	NA	NA	NA	NA	NA	NA	NA	NA	NA	NA	0	0.188	0.188	0	0	0	1.508	0	0	0	0	0.75	#DIV/0!
SL2.40ch00	3260294	3260753	Cluster_350	.	.	0.3397	62.286	49.38	0.792795	0	1.279	24	ND	ND	NA	NA	NA	NA	NA	NA	NA	NA	NA	NA	0.754	1.885	2.262	4.9	8.67	8.104	22.805	1.751	3.752	14.008	6.254	32.019	1.30597
SL2.40ch00	3261138	3261606	Cluster_351	.	.	0.2347	109.814	104.414	0.950826	0.377	2.794	24	ND	ND	NA	NA	NA	NA	NA	NA	NA	NA	NA	NA	3.016	5.277	5.277	8.104	14.889	33.171	34.679	5.503	8.505	13.758	29.017	41.774	0.952851
SL2.40ch00	3262293	3262351	Cluster_352	.	+	0.92	6.254	4.712	0.753438	0	0.094	24	ND	ND	NA	NA	NA	NA	NA	NA	NA	NA	NA	NA	0.565	0	0.188	0.188	0.377	0.754	2.639	0	0.25	0.5	0.75	4.503	0.752
SL2.40ch00	3268803	3268947	Cluster_353	.	+	0.9778	14.008	16.962	1.21088	0.188	0.524	24	ND	ND	NA	NA	NA	NA	NA	NA	NA	NA	NA	NA	0.188	0.377	0	0.188	0.188	1.131	14.889	0	0.5	0.25	1.501	11.006	0.376
SL2.40ch00	3270234	3270248	Cluster_354	.	.	0.6923	2.251	2.45	1.08841	0	0.049	24	ND	ND	NA	NA	NA	NA	NA	NA	NA	NA	NA	NA	0	0	0	0.377	0	0.188	1.885	0	0	0	0	2.001	#DIV/0!
SL2.40ch00	3270710	3270762	Cluster_355	.	.	0.2353	9.005	9.612	1.06741	0	0.192	24	ND	ND	NA	NA	NA	NA	NA	NA	NA	NA	NA	NA	0.377	0	0	0.377	0.754	0.565	7.539	0	0	1.001	0.5	7.004	#DIV/0!
SL2.40ch00	3279245	3279268	Cluster_356	.	.	0.7857	1.001	2.639	2.63636	0	0.058	24	ND	ND	NA	NA	NA	NA	NA	NA	NA	NA	NA	NA	0	0	0	0	0	0.565	2.073	0	0	0	0.5	0.5	#DIV/0!
SL2.40ch00	3287282	3287305	Cluster_357	.	+	1	9.005	4.712	0.523265	0	0.094	24	ND	ND	NA	NA	NA	NA	NA	NA	NA	NA	NA	NA	0	0.188	0	0	0.188	0	4.335	0	0.25	0.75	0	7.504	0
SL2.40ch00	3287733	3287767	Cluster_358	.	+	0.9615	2.001	4.9	2.44878	0	0.098	24	ND	ND	NA	NA	NA	NA	NA	NA	NA	NA	NA	NA	0	0.565	0.188	0	0.377	0.565	3.204	0.25	0	0.25	0	1.251	#DIV/0!
SL2.40ch00	3299345	3299558	Cluster_359	.	+	0.8862	18.511	23.182	1.25234	0	0.469	24	ND	ND	NA	NA	NA	NA	NA	NA	NA	NA	NA	NA	0.565	0.377	0.942	0.754	3.581	1.319	15.643	0.25	0.75	6.003	1.001	9.505	1.00533
SL2.40ch00	3299906	3300057	Cluster_360	.	+	0.9796	5.753	9.235	1.60525	0	0.195	24	ND	ND	NA	NA	NA	NA	NA	NA	NA	NA	NA	NA	0.754	0.754	0.188	0.377	0.754	0.565	5.843	0.25	0	0.25	0.5	4.503	#DIV/0!
SL2.40ch00	3306849	3306867	Cluster_361	.	.	0.6923	3.002	2.45	0.816123	0	0.049	24	ND	ND	NA	NA	NA	NA	NA	NA	NA	NA	NA	NA	0.188	0.188	0	0.188	0.377	0.188	1.319	0.5	0	0.25	0.5	1.001	#DIV/0!
SL2.40ch00	3307369	3307390	Cluster_362	.	+	0.9375	2.251	3.016	1.33985	0	0.06	24	ND	ND	NA	NA	NA	NA	NA	NA	NA	NA	NA	NA	0	0	0	0	0.377	0.754	1.885	0	0	0.5	0	1.751	#DIV/0!
SL2.40ch00	3309964	3310088	Cluster_363	.	+	0.9706	7.004	6.408	0.914906	0	0.128	24	ND	ND	NA	NA	NA	NA	NA	NA	NA	NA	NA	NA	0.188	0	0	0.188	0.188	0.942	4.9	0	0.25	0	0.75	6.003	0.752
SL2.40ch00	3320024	3320036	Cluster_364	.	+	0.8182	0.5	2.073	4.146	0	0.041	24	ND	ND	NA	NA	NA	NA	NA	NA	NA	NA	NA	NA	0	0.188	0.188	0.188	0	0	1.508	0.25	0	0	0	0.25	#DIV/0!
SL2.40ch00	3323422	3323443	Cluster_365	.	+	1	2.501	2.262	0.904438	0	0.045	24	ND	ND	NA	NA	NA	NA	NA	NA	NA	NA	NA	NA	0.188	0.188	0.188	0	0	0.565	1.131	0	0	0	0.25	2.001	#DIV/0!
SL2.40ch00	3329729	3329752	Cluster_366	.	-	0	3.252	2.45	0.753383	0	0.049	24	ND	ND	NA	NA	NA	NA	NA	NA	NA	NA	NA	NA	0	0	0	0.188	0.188	0	2.073	0	0.25	0	0.25	2.752	0.752
SL2.40ch00	3330183	3330205	Cluster_367	.	+	1	0.25	2.45	9.8	0	0.049	24	ND	ND	NA	NA	NA	NA	NA	NA	NA	NA	NA	NA	0	0	0	0	0	0.754	1.696	0	0	0	0	0.25	#DIV/0!
SL2.40ch00	3332479	3332645	Cluster_368	.	.	0.5111	13.258	8.481	0.639689	0	0.17	24	ND	ND	NA	NA	NA	NA	NA	NA	NA	NA	NA	NA	0	0	0	0.188	0.754	2.073	5.466	0	0	1.251	2.501	9.505	#DIV/0!
SL2.40ch00	3332909	3332932	Cluster_369	.	-	0	3.502	3.204	0.914906	0	0.064	24	ND	ND	NA	NA	NA	NA	NA	NA	NA	NA	NA	NA	0	0	0	0	0	0	3.204	0.5	0	0.25	0	2.752	#DIV/0!
SL2.40ch00	3335734	3335772	Cluster_370	.	+	0.88	5.503	4.712	0.85626	0	0.265	24	ND	ND	NA	NA	NA	NA	NA	NA	NA	NA	NA	NA	0	0.565	0	0.188	0.565	0	3.392	0	0	0	1.501	3.752	#DIV/0!
SL2.40ch00	3336162	3336185	Cluster_371	.	+	1	4.503	4.523	1.00444	0	0.09	24	ND	ND	NA	NA	NA	NA	NA	NA	NA	NA	NA	NA	0.188	0.188	0	0.188	0	0.942	3.016	0	0.5	0.25	1.251	2.501	0.376
SL2.40ch00	3336861	3336884	Cluster_372	.	+	0.8333	3.752	3.392	0.904051	0	0.068	24	ND	ND	NA	NA	NA	NA	NA	NA	NA	NA	NA	NA	0	0	0.188	0	0	0.188	3.016	0	0.25	0	0.25	3.252	0
SL2.40ch00	3343833	3343880	Cluster_373	.	+	0.9032	5.253	5.843	1.11232	0	0.197	24	ND	ND	NA	NA	NA	NA	NA	NA	NA	NA	NA	NA	0	0	0.188	0	0	0.377	5.277	0	0.25	0	0.5	4.252	0
SL2.40ch00	3345631	3345650	Cluster_374	.	+	0.9444	2.251	3.392	1.50689	0	0.132	24	ND	ND	NA	NA	NA	NA	NA	NA	NA	NA	NA	NA	0	0.565	0.377	0	0.565	0.565	1.319	0.25	0	0	0.5	1.251	#DIV/0!
SL2.40ch00	3348551	3348692	Cluster_375	.	+	0.9024	16.259	15.455	0.95055	0	0.387	24	ND	ND	NA	NA	NA	NA	NA	NA	NA	NA	NA	NA	0	0.754	0	0.754	0.377	0.754	12.816	0.25	0.25	0.5	0.25	13.008	3.016
SL2.40ch00	3357055	3357078	Cluster_376	.	.	0.6667	5.753	3.958	0.687989	0	0.079	24	ND	ND	NA	NA	NA	NA	NA	NA	NA	NA	NA	NA	0	0	0	0	0.754	0.377	2.827	0	0	0.5	0.75	4.252	#DIV/0!
SL2.40ch00	3361132	3361154	Cluster_377	.	+	1	3.752	4.146	1.10501	0	0.083	23	ND	ND	NA	NA	NA	NA	NA	NA	NA	NA	NA	NA	0	0	0	0.188	0.188	2.45	1.319	0	0	1.001	1.501	1.251	#DIV/0!
SL2.40ch00	3362732	3362754	Cluster_378	.	-	0.0714	5.503	2.639	0.479557	0	0.053	24	ND	ND	NA	NA	NA	NA	NA	NA	NA	NA	NA	NA	0	0	0	0	0.188	0	2.45	0	0	0.25	0.5	4.753	#DIV/0!
SL2.40ch00	3364561	3364572	Cluster_379	.	+	0.8	1.751	1.885	1.07653	0	0.038	24	ND	ND	NA	NA	NA	NA	NA	NA	NA	NA	NA	NA	0	0	0	0.188	0	0	1.696	0	0	0	0	1.751	#DIV/0!
SL2.40ch00	3364956	3364984	Cluster_380	.	.	0.3077	4.002	4.9	1.22439	0	0.098	24	ND	ND	NA	NA	NA	NA	NA	NA	NA	NA	NA	NA	0	0.565	0	0.188	0.942	0.188	3.016	0	0.25	1.001	0.25	2.251	0.752
SL2.40ch00	3375116	3375131	Cluster_381	.	+	0.8	1.751	2.827	1.61451	0	0.096	24	ND	ND	NA	NA	NA	NA	NA	NA	NA	NA	NA	NA	0.188	0.188	0	0.188	0	0	2.262	0	0	0.25	0	1.501	#DIV/0!
SL2.40ch00	3399815	3399836	Cluster_382	.	+	1	2.752	2.639	0.958939	0	0.053	24	ND	ND	NA	NA	NA	NA	NA	NA	NA	NA	NA	NA	0	0	0	0	0	0.377	2.262	0	0	0.25	0.5	2.001	#DIV/0!
SL2.40ch00	3411511	3411534	Cluster_383	.	+	1	2.752	4.335	1.57522	0	0.088	24	ND	ND	NA	NA	NA	NA	NA	NA	NA	NA	NA	NA	0.754	0	0	0	0.188	0	3.392	0	0	0	0.25	2.001	#DIV/0!
SL2.40ch00	3411894	3411904	Cluster_384	.	-	0	4.002	1.885	0.471014	0	0.057	24	ND	ND	NA	NA	NA	NA	NA	NA	NA	NA	NA	NA	0	0	0	0	0	0	1.885	0	0.25	0	0	3.752	0
SL2.40ch00	3412659	3412779	Cluster_385	.	+	0.8718	2.251	7.35	3.26522	0	0.147	24	ND	ND	NA	NA	NA	NA	NA	NA	NA	NA	NA	NA	0.565	0.377	0.188	0.565	0.565	0.942	4.146	0	0	0.75	0	1.251	#DIV/0!
SL2.40ch00	3424654	3424796	Cluster_386	HP	+	0.9565	5.003	4.335	0.86648	4.335	4.335	23	ND	ND	34	0.8831	38.5	66	-0.6052	1	1	1	0	0	0	0	0	0.377	0	3.581	0.377	0.5	1.001	0.25	2.001	1.001	0.376623
SL2.40ch00	3434024	3434047	Cluster_387	.	.	0.7778	1.251	3.392	2.71143	0	0.201	24	ND	ND	NA	NA	NA	NA	NA	NA	NA	NA	NA	NA	0.188	0	0	0	0.565	0.565	2.073	0	0	0	0	1.251	#DIV/0!
SL2.40ch00	3434342	3434364	Cluster_388	.	+	0.875	3.752	3.016	0.803838	0	0.375	24	ND	ND	NA	NA	NA	NA	NA	NA	NA	NA	NA	NA	0.188	0	0	0.188	0	0	2.639	0	0.5	0	0	3.002	0.376
SL2.40ch00	3460022	3460046	Cluster_389	.	+	1	20.262	9.235	0.455779	0	0.185	24	ND	ND	NA	NA	NA	NA	NA	NA	NA	NA	NA	NA	0	0.188	0	0.188	0.565	0.377	7.916	0	0.75	1.251	0.75	17.01	0.250667
SL2.40ch00	3481028	3481049	Cluster_390	.	-	0	6.003	4.335	0.722139	0	0.087	22	ND	ND	NA	NA	NA	NA	NA	NA	NA	NA	NA	NA	0	0	0	0	2.639	0.377	1.319	0	0.25	4.002	0.75	1.001	0
SL2.40ch00	3493929	3494208	Cluster_391	.	.	0.351	34.52	28.459	0.824421	0	0.855	24	ND	ND	NA	NA	NA	NA	NA	NA	NA	NA	NA	NA	0.754	0.754	0.754	1.885	0.754	5.277	18.282	1.001	1.501	0.75	5.003	24.514	1.25583
SL2.40ch00	3494449	3494509	Cluster_392	.	.	0.5122	6.504	7.727	1.18804	0	0.21	24	ND	ND	NA	NA	NA	NA	NA	NA	NA	NA	NA	NA	0.188	0.377	0.565	0.188	0	1.508	4.9	0.25	0.25	0	1.001	3.002	0.752
SL2.40ch00	3508808	3508831	Cluster_393	.	-	0.1579	2.752	3.581	1.30124	0	1.649	24	ND	ND	NA	NA	NA	NA	NA	NA	NA	NA	NA	NA	0	0	0	0.565	0.377	0	2.639	0	0.25	0	0.25	2.251	2.26
SL2.40ch00	3522390	3522409	Cluster_394	.	+	1	2.501	2.073	0.828868	0	0.132	22	ND	ND	NA	NA	NA	NA	NA	NA	NA	NA	NA	NA	0	0	0	0.565	0.754	0.565	0.188	0	0.75	1.251	0	0.5	0.753333
SL2.40ch00	3525314	3525476	Cluster_395	HP	-	0.1333	5.503	8.481	1.54116	0	1.561	24	ND	ND	39	0.7027	55.5	52	-0.6757	0.7089	1	0	0	0	0.188	0.188	0.377	1.319	1.319	0.377	4.712	0	0.75	0	0.25	4.252	1.75867
SL2.40ch00	3531444	3531471	Cluster_396	.	-	0.0727	7.004	10.366	1.48001	0	0.878	23	ND	ND	NA	NA	NA	NA	NA	NA	NA	NA	NA	NA	0	0	0.754	0.565	0.565	4.9	3.581	0	0.75	2.251	3.252	0.75	0.753333
SL2.40ch00	3531735	3531750	Cluster_397	.	.	0.75	1.751	2.262	1.29183	0	0.079	24	ND	ND	NA	NA	NA	NA	NA	NA	NA	NA	NA	NA	0	0	0.754	0	0.377	0	1.131	0.25	0	0.5	0	1.001	#DIV/0!
SL2.40ch00	3534230	3534250	Cluster_398	.	+	1	4.753	4.712	0.991374	0	0.094	21	ND	ND	NA	NA	NA	NA	NA	NA	NA	NA	NA	NA	0	0	0	4.146	0.565	0	0	0.75	2.251	1.751	0	0	1.84185
SL2.40ch00	3535379	3535404	Cluster_399	.	+	0.8605	7.254	8.104	1.11718	0	0.162	21	ND	ND	NA	NA	NA	NA	NA	NA	NA	NA	NA	NA	0	0	0	3.958	2.262	1.131	0.754	0	2.001	2.501	1.501	1.251	1.97801
SL2.40ch00	3535872	3535895	Cluster_400	.	.	0.36	8.005	4.712	0.588632	0	0.407	24	ND	ND	NA	NA	NA	NA	NA	NA	NA	NA	NA	NA	0	0	0.188	0	0.377	1.131	3.016	0	0	0	2.251	5.753	#DIV/0!
SL2.40ch00	3536765	3536782	Cluster_401	.	+	0.8	1.751	1.885	1.07653	0	0.041	20	ND	ND	NA	NA	NA	NA	NA	NA	NA	NA	NA	NA	0.188	0	0.565	0	0.377	0.565	0.188	0	0	0.5	1.001	0.25	#DIV/0!
SL2.40ch00	3539254	3539275	Cluster_402	.	.	0.4706	4.002	3.204	0.8006	0	0.299	24	ND	ND	NA	NA	NA	NA	NA	NA	NA	NA	NA	NA	0.188	0	0.377	0	0	0.377	2.262	0	0	0.5	0.5	3.002	#DIV/0!
SL2.40ch00	3547348	3547371	Cluster_403	.	.	0.7143	2.752	3.958	1.43823	0	0.083	24	ND	ND	NA	NA	NA	NA	NA	NA	NA	NA	NA	NA	0.188	0	0	0	0	0.188	3.581	0.25	0	0.25	0	2.001	#DIV/0!
SL2.40ch00	3548362	3548385	Cluster_404	.	+	1	1.001	2.262	2.25974	0	0.045	24	ND	ND	NA	NA	NA	NA	NA	NA	NA	NA	NA	NA	0	0	0	0	0	0.188	2.073	0	0	0	0.25	0.75	#DIV/0!
SL2.40ch00	3556672	3556690	Cluster_405	.	-	0.1818	0.5	2.073	4.146	0	0.041	24	ND	ND	NA	NA	NA	NA	NA	NA	NA	NA	NA	NA	0	0	0	0	0	0.754	1.319	0	0	0	0	0.5	#DIV/0!
SL2.40ch00	3566365	3566517	Cluster_406	.	+	0.8537	11.006	7.727	0.702072	5.277	6.017	24	ND	ND	NA	NA	NA	NA	NA	NA	NA	NA	NA	NA	0	0	0	0.377	0.565	3.204	3.581	0	0.25	0.25	2.001	8.005	1.508
SL2.40ch00	3567611	3567617	Cluster_407	.	-	0	2.251	1.885	0.837406	1.319	1.391	24	ND	ND	NA	NA	NA	NA	NA	NA	NA	NA	NA	NA	0.377	0	0	0.188	0.188	0.377	0.754	0.25	0.25	0	0.5	0.75	0.752
SL2.40ch00	3625457	3625478	Cluster_408	.	+	0.8333	2.501	3.392	1.35626	0	0.085	24	ND	ND	NA	NA	NA	NA	NA	NA	NA	NA	NA	NA	0	0.188	0	0.188	0.188	0.377	2.45	0.25	0.25	0	0	1.501	0.752
SL2.40ch00	3632324	3632344	Cluster_409	.	+	0.9	3.002	1.885	0.627915	0	0.038	24	ND	ND	NA	NA	NA	NA	NA	NA	NA	NA	NA	NA	0	0	0	0	0	0	1.885	0	0	0.25	0	2.752	#DIV/0!
SL2.40ch00	3642337	3642360	Cluster_410	.	-	0.0455	0	4.146	#DIV/0!	4.146	4.146	24	ND	ND	NA	NA	NA	NA	NA	NA	NA	NA	NA	NA	0.565	0	0	0	0	0.942	2.639	0	0	0	0	0	#DIV/0!
SL2.40ch00	3642848	3642954	Cluster_411	.	.	0.2791	6.754	8.104	1.19988	3.392	4.431	24	ND	ND	NA	NA	NA	NA	NA	NA	NA	NA	NA	NA	0.754	0	0.754	0.754	0.565	2.45	2.827	1.001	0.25	0.25	1.751	2.501	3.016
SL2.40ch00	3695320	3695332	Cluster_412	.	+	1	5.003	2.073	0.414351	0	0.041	24	ND	ND	NA	NA	NA	NA	NA	NA	NA	NA	NA	NA	0	0	0	0	0.377	0	1.696	0	0	0.75	0	4.002	#DIV/0!
SL2.40ch00	3704106	3704124	Cluster_413	.	.	0.2308	4.252	2.45	0.576199	0	0.061	22	ND	ND	NA	NA	NA	NA	NA	NA	NA	NA	NA	NA	0.377	0	0.377	0	1.131	0.188	0.377	0.5	0.25	1.501	0.25	1.001	0
SL2.40ch00	3748207	3748236	Cluster_414	.	.	0.5962	11.257	9.801	0.870658	0	0.43	24	ND	ND	NA	NA	NA	NA	NA	NA	NA	NA	NA	NA	0.188	0.565	0	0	0.754	3.204	5.089	0.25	0.25	2.001	0.75	7.504	0
SL2.40ch00	3749192	3749419	Cluster_415	.	+	0.9773	11.006	8.293	0.753498	0	0.166	24	ND	ND	NA	NA	NA	NA	NA	NA	NA	NA	NA	NA	0.188	0.188	0	0	0	1.131	6.785	0.25	0	0	1.501	8.755	#DIV/0!
SL2.40ch00	3751273	3751294	Cluster_416	.	+	0.9091	2.501	2.073	0.828868	0	0.044	24	ND	ND	NA	NA	NA	NA	NA	NA	NA	NA	NA	NA	0	0	0	0	0.377	0.188	1.508	0	0	0.25	0	2.251	#DIV/0!
SL2.40ch00	3769724	3769747	Cluster_417	.	-	0.1154	1.501	9.801	6.52965	0	0.291	23	ND	ND	NA	NA	NA	NA	NA	NA	NA	NA	NA	NA	0.188	0	0.188	0	0	5.466	3.958	0	0.5	0	0	0.75	0
SL2.40ch00	3788805	3788821	Cluster_418	.	-	0	1.251	2.073	1.65707	0	0.041	23	ND	ND	NA	NA	NA	NA	NA	NA	NA	NA	NA	NA	0	0	0	0	0.188	1.131	0.754	0	0	0.25	0.25	0.75	#DIV/0!
SL2.40ch00	3789604	3789627	Cluster_419	.	-	0	3.252	3.581	1.10117	0	0.072	24	ND	ND	NA	NA	NA	NA	NA	NA	NA	NA	NA	NA	0	0	0	0	0	0	3.581	0	0	0	0	3.252	#DIV/0!
SL2.40ch00	3795870	3795891	Cluster_420	.	.	0.7857	0	2.639	#DIV/0!	0.377	0.628	23	ND	ND	NA	NA	NA	NA	NA	NA	NA	NA	NA	NA	0	0	0	0.377	0.188	2.073	0	0	0	0	0	0	#DIV/0!
SL2.40ch00	3844986	3845011	Cluster_421	.	+	1	38.022	21.109	0.555179	0	0.685	24	ND	ND	NA	NA	NA	NA	NA	NA	NA	NA	NA	NA	0	0.942	0	0.377	0.565	0.188	19.036	0	0.25	0.75	0.5	33.519	1.508
SL2.40ch00	3845298	3845432	Cluster_422	.	+	0.9474	5.003	7.162	1.43154	0	0.197	24	ND	ND	NA	NA	NA	NA	NA	NA	NA	NA	NA	NA	0.754	0.377	0	0.565	0.565	0.188	4.712	0	0	0.25	0.75	4.002	#DIV/0!
SL2.40ch00	3847316	3847339	Cluster_423	.	+	0.9348	7.254	8.67	1.1952	0	0.173	24	ND	ND	NA	NA	NA	NA	NA	NA	NA	NA	NA	NA	0	0.565	0.188	0	0.188	2.073	5.654	0.25	0	0.25	1.001	4.503	#DIV/0!
SL2.40ch00	3865662	3865680	Cluster_424	.	+	1	2.501	2.262	0.904438	0	0.045	24	ND	ND	NA	NA	NA	NA	NA	NA	NA	NA	NA	NA	0.377	0	0	0.188	0.377	0.188	1.131	0	0.75	0.75	0	1.001	0.250667
SL2.40ch00	3889066	3889088	Cluster_425	.	+	0.8667	2.752	2.827	1.02725	0	0.057	24	ND	ND	NA	NA	NA	NA	NA	NA	NA	NA	NA	NA	0	0	0	0.188	0.377	0.754	1.508	0	0	0	0.75	2.001	#DIV/0!
SL2.40ch00	3911885	3912175	Cluster_426	.	+	0.8759	29.017	25.821	0.889858	0	0.52	24	ND	ND	NA	NA	NA	NA	NA	NA	NA	NA	NA	NA	0	2.262	0	0.377	0.377	0.942	21.863	0	0	0.25	1.251	24.264	#DIV/0!
SL2.40ch00	3946546	3946548	Cluster_427	.	+	1	1.251	1.885	1.50679	0	0.038	24	ND	ND	NA	NA	NA	NA	NA	NA	NA	NA	NA	NA	0	0	0	0	0	0.377	1.508	0	0	0	0.25	1.001	#DIV/0!
SL2.40ch00	3957587	3957609	Cluster_428	.	-	0.2	6.254	2.827	0.452031	0	0.057	24	ND	ND	NA	NA	NA	NA	NA	NA	NA	NA	NA	NA	0	0	0	0	0	0	2.827	0	0	0	0	6.254	#DIV/0!
SL2.40ch00	3957929	3957944	Cluster_429	.	+	1	2.001	2.073	1.03598	0	0.041	24	ND	ND	NA	NA	NA	NA	NA	NA	NA	NA	NA	NA	0	0	0	0	0.188	0.188	1.696	0	0	0	0.5	1.251	#DIV/0!
SL2.40ch00	3958663	3958685	Cluster_430	.	-	0.1935	5.753	5.843	1.01564	0	0.117	23	ND	ND	NA	NA	NA	NA	NA	NA	NA	NA	NA	NA	0.188	0.188	0.377	0.188	0.565	2.827	1.508	0.25	0.25	0.5	1.501	2.501	0.752
SL2.40ch00	3987131	3987152	Cluster_431	.	+	1	3.252	3.581	1.10117	0	0.249	21	ND	ND	NA	NA	NA	NA	NA	NA	NA	NA	NA	NA	0	0	0.188	1.508	0.565	0.188	1.131	0	0.75	1.751	0	0.75	2.01067
SL2.40ch00	3987929	3987949	Cluster_432	.	-	0	2.752	2.073	0.75327	0	0.16	21	ND	ND	NA	NA	NA	NA	NA	NA	NA	NA	NA	NA	0	0	0	1.508	0.377	0.188	0	0	1.251	1.251	0	0	1.20544
SL2.40ch00	3988321	3988494	Cluster_433	.	.	0.375	17.01	16.586	0.975073	0	0.936	22	ND	ND	NA	NA	NA	NA	NA	NA	NA	NA	NA	NA	0.377	0.188	1.131	4.712	7.727	0.377	2.073	0.25	3.252	10.006	0	2.001	1.44895
SL2.40ch00	3988769	3988792	Cluster_434	.	-	0.0222	10.256	16.962	1.65386	0	1.361	21	ND	ND	NA	NA	NA	NA	NA	NA	NA	NA	NA	NA	0.377	0	0.377	7.916	2.827	1.319	4.146	0.25	3.502	3.502	0.5	2.251	2.26042
SL2.40ch00	3989064	3989090	Cluster_435	.	.	0.4833	23.013	11.308	0.491374	0	0.572	22	ND	ND	NA	NA	NA	NA	NA	NA	NA	NA	NA	NA	0.188	0	0	0.565	8.481	0.942	1.131	0	2.001	20.262	0.75	0	0.282359
SL2.40ch00	3989719	3990061	Cluster_436	.	+	0.8699	40.273	27.517	0.683262	0	1.586	22	ND	ND	NA	NA	NA	NA	NA	NA	NA	NA	NA	NA	2.262	0.188	0.565	5.277	16.209	0.942	2.073	0.75	8.755	24.764	1.251	2.501	0.602741
SL2.40ch00	3990438	3990780	Cluster_437	.	.	0.5768	113.065	85.943	0.76012	0	3.914	22	ND	ND	NA	NA	NA	NA	NA	NA	NA	NA	NA	NA	3.769	0.188	1.131	10.177	61.819	3.016	5.843	1.001	13.508	86.55	4.252	2.501	0.753405
SL2.40ch00	3990984	3991011	Cluster_438	.	-	0.0566	37.522	29.967	0.798651	0	1.974	21	ND	ND	NA	NA	NA	NA	NA	NA	NA	NA	NA	NA	0.565	0	0.565	16.02	11.12	0	1.696	0	20.512	11.507	0	4.503	0.781006
SL2.40ch00	3991335	3991354	Cluster_439	.	-	0.0909	7.254	2.073	0.285773	0	0.144	22	ND	ND	NA	NA	NA	NA	NA	NA	NA	NA	NA	NA	0	0	0	0.377	1.508	0	0.188	0	0.5	5.753	0.25	0.5	0.754
SL2.40ch00	3991781	3991832	Cluster_440	.	-	0.1319	39.523	34.302	0.8679	0	5.694	22	ND	ND	NA	NA	NA	NA	NA	NA	NA	NA	NA	NA	0	0	0.942	7.539	21.486	1.508	2.827	0.75	4.252	30.017	0.25	4.002	1.77305
SL2.40ch00	3992223	3992329	Cluster_441	.	.	0.2475	29.767	19.036	0.6395	0	1.818	22	ND	ND	NA	NA	NA	NA	NA	NA	NA	NA	NA	NA	0.565	0	0.188	0.754	12.062	0.188	5.277	0.75	2.501	17.01	0.75	7.754	0.301479
SL2.40ch00	3992795	3993255	Cluster_442	.	.	0.3046	38.522	32.794	0.851306	0	0.984	22	ND	ND	NA	NA	NA	NA	NA	NA	NA	NA	NA	NA	0.377	0.188	1.131	3.958	20.92	1.131	5.089	0	3.752	23.514	3.502	7.004	1.0549
SL2.40ch00	3993557	3993578	Cluster_443	.	+	0.9474	7.754	3.581	0.461826	0	0.075	22	ND	ND	NA	NA	NA	NA	NA	NA	NA	NA	NA	NA	0	0	0	0.377	3.204	0	0	0	2.001	5.003	0.25	0.5	0.188406
SL2.40ch00	3997547	3997569	Cluster_444	.	+	1	1.001	2.262	2.25974	0	0.045	N	ND	ND	NA	NA	NA	NA	NA	NA	NA	NA	NA	NA	0	0.565	0	0.377	0	0.565	0.754	0	0.5	0	0	0.5	0.754
SL2.40ch00	4015725	4015735	Cluster_445	.	.	0.6	2.001	1.885	0.942029	0	0.13	24	ND	ND	NA	NA	NA	NA	NA	NA	NA	NA	NA	NA	0	0	0	0	0	0.188	1.696	0	0	0	0	1.751	#DIV/0!
SL2.40ch00	4016023	4016044	Cluster_446	.	+	0.9474	2.752	3.581	1.30124	0	0.072	24	ND	ND	NA	NA	NA	NA	NA	NA	NA	NA	NA	NA	0.188	0.188	0	0.188	0	0.942	2.073	0	0.25	0	0	2.251	0.752
SL2.40ch00	4016843	4016868	Cluster_447	.	+	0.9804	8.005	9.612	1.20075	0	0.192	24	ND	ND	NA	NA	NA	NA	NA	NA	NA	NA	NA	NA	0	0.188	0.188	0.377	0.565	1.131	7.162	0	0	1.251	0.25	6.254	#DIV/0!
SL2.40ch00	4017203	4017226	Cluster_448	.	+	0.95	3.002	3.769	1.2555	0	0.075	24	ND	ND	NA	NA	NA	NA	NA	NA	NA	NA	NA	NA	0.188	0.188	0.188	0.188	0	0.942	2.073	0.25	0.25	0	0	2.251	0.752
SL2.40ch00	4077010	4077057	Cluster_449	.	+	0.9787	7.754	8.858	1.14238	0	0.177	24	ND	ND	NA	NA	NA	NA	NA	NA	NA	NA	NA	NA	0	0.565	0	0.188	0	0.942	7.162	0	0.25	0	0.25	6.504	0.752
SL2.40ch00	4107116	4107171	Cluster_450	.	+	0.9222	10.756	16.962	1.57698	0	0.339	24	ND	ND	NA	NA	NA	NA	NA	NA	NA	NA	NA	NA	0	0.188	0.377	0.188	1.885	2.262	12.062	0	0.25	2.251	0.75	7.004	0.752
SL2.40ch00	4129392	4129414	Cluster_451	.	+	1	2.752	2.639	0.958939	0	0.053	24	ND	ND	NA	NA	NA	NA	NA	NA	NA	NA	NA	NA	0	0	0	0	0	0	2.639	0	0	0	0	2.752	#DIV/0!
SL2.40ch00	4184088	4184125	Cluster_452	.	+	0.9412	25.765	19.224	0.746128	0	0.384	22	ND	ND	NA	NA	NA	NA	NA	NA	NA	NA	NA	NA	0.188	0.188	0	2.073	14.701	0.188	1.885	0.25	4.503	18.01	0	2.501	0.46036
SL2.40ch00	4221421	4221445	Cluster_453	.	.	0.3182	3.252	4.146	1.27491	0	0.353	24	ND	ND	NA	NA	NA	NA	NA	NA	NA	NA	NA	NA	0	0.188	0.188	0.188	0	0.942	2.639	0.25	0.75	0	0.5	1.501	0.250667
SL2.40ch00	4221709	4221802	Cluster_454	.	.	0.6607	15.009	21.109	1.40642	0	0.802	24	ND	ND	NA	NA	NA	NA	NA	NA	NA	NA	NA	NA	1.131	0.754	0.188	1.131	1.131	6.22	10.554	0.75	1.751	2.251	2.001	5.753	0.645917
SL2.40ch00	4247865	4247925	Cluster_455	.	.	0.4944	38.022	50.699	1.33341	0	3.28	24	ND	ND	NA	NA	NA	NA	NA	NA	NA	NA	NA	NA	0.188	0.565	0.377	1.885	0.754	4.9	42.029	0.5	2.251	1.751	2.001	31.268	0.837406
SL2.40ch00	4248244	4248268	Cluster_456	.	-	0.2	6.254	5.654	0.904061	0	0.113	24	ND	ND	NA	NA	NA	NA	NA	NA	NA	NA	NA	NA	0	0.188	0	0	0	0.377	5.089	0	0	0	0.5	5.753	#DIV/0!
SL2.40ch00	4248487	4248503	Cluster_457	.	-	0	1.751	1.885	1.07653	0	0.084	N	ND	ND	NA	NA	NA	NA	NA	NA	NA	NA	NA	NA	1.885	0	0	0	0	0	0	0	0	0	0	0	#DIV/0!
SL2.40ch00	4251474	4251658	Cluster_458	.	.	0.4833	7.504	11.308	1.50693	0	0.231	21	4251474	0.571581	NA	NA	NA	NA	NA	NA	NA	NA	NA	NA	0.565	0.188	0.377	8.481	1.131	0	0.565	0	4.252	2.752	0	0.5	1.99459
SL2.40ch00	4251997	4252317	Cluster_459	.	.	0.7706	41.024	32.04	0.781006	0	2.288	22	ND	ND	NA	NA	NA	NA	NA	NA	NA	NA	NA	NA	0.565	0.188	0	9.424	19.978	1.131	0.754	0.5	9.756	28.266	0.75	1.251	0.96597
SL2.40ch00	4252967	4252991	Cluster_460	.	-	0	14.508	10.177	0.701475	0	0.684	22	ND	ND	NA	NA	NA	NA	NA	NA	NA	NA	NA	NA	0	0	0	3.204	5.089	0	1.885	0	5.003	9.255	0	0	0.640416
SL2.40ch00	4253457	4253475	Cluster_461	.	+	0.8182	1.001	2.073	2.07093	0	0.124	21	ND	ND	NA	NA	NA	NA	NA	NA	NA	NA	NA	NA	0.188	0	0	0.754	0.754	0	0.377	0	0.25	0.5	0	0	3.016
SL2.40ch00	4253754	4254864	Cluster_462	.	.	0.4148	138.08	117.23	0.849001	0.377	8.049	22	ND	ND	NA	NA	NA	NA	NA	NA	NA	NA	NA	NA	2.827	0.754	3.769	20.543	72.939	8.293	8.104	2.001	21.763	92.053	10.506	9.005	0.943942
SL2.40ch00	4255153	4255275	Cluster_463	.	.	0.3585	14.258	9.989	0.700589	0	1.13	22	ND	ND	NA	NA	NA	NA	NA	NA	NA	NA	NA	NA	0.377	0	0.377	0.565	5.466	0	3.204	0.25	0.75	7.754	0.25	4.503	0.753333
SL2.40ch00	4255477	4255691	Cluster_464	.	.	0.7536	38.522	26.009	0.675173	0	1.282	22	ND	ND	NA	NA	NA	NA	NA	NA	NA	NA	NA	NA	0.942	0	0.377	3.769	16.209	0.754	3.958	0.75	6.003	27.016	0.75	3.252	0.627853
SL2.40ch00	4256098	4256411	Cluster_465	.	.	0.75	58.034	41.464	0.714478	0.377	1.527	22	ND	ND	NA	NA	NA	NA	NA	NA	NA	NA	NA	NA	0.565	0	0.754	5.654	30.721	1.131	2.639	0.25	6.254	46.527	2.251	1.751	0.904061
SL2.40ch00	4257153	4257241	Cluster_466	.	.	0.6408	33.269	26.763	0.804443	0.188	0.857	22	ND	ND	NA	NA	NA	NA	NA	NA	NA	NA	NA	NA	0.188	0	1.508	5.654	17.339	0.942	1.131	1.501	4.753	23.013	1.001	1.751	1.18956
SL2.40ch00	4257442	4257468	Cluster_467	.	.	0.3548	8.505	5.843	0.687008	0	0.119	22	ND	ND	NA	NA	NA	NA	NA	NA	NA	NA	NA	NA	0	0.188	0	0.942	3.958	0.565	0.188	0.25	0.25	7.254	0	0.75	3.768
SL2.40ch00	4257766	4258145	Cluster_468	.	.	0.3298	64.037	53.149	0.829973	0	3.517	22	ND	ND	NA	NA	NA	NA	NA	NA	NA	NA	NA	NA	1.508	0.188	0.942	7.916	27.894	1.696	13.005	2.752	10.006	34.77	2.251	12.757	0.791125
SL2.40ch00	4258422	4258657	Cluster_469	.	.	0.3237	51.28	39.014	0.760803	0.377	1.608	22	ND	ND	NA	NA	NA	NA	NA	NA	NA	NA	NA	NA	0.377	0.377	0	2.639	27.328	0.565	7.727	0.75	4.002	34.27	1.001	10.506	0.65942
SL2.40ch00	4258923	4258938	Cluster_470	.	.	0.4667	1.501	2.827	1.88341	0	0.22	21	ND	ND	NA	NA	NA	NA	NA	NA	NA	NA	NA	NA	0	0	0	1.131	0.754	0	0.942	0	0.5	0.75	0	0.25	2.262
SL2.40ch00	4259789	4259812	Cluster_471	.	+	0.9286	1.751	2.639	1.50714	0	0.065	24	ND	ND	NA	NA	NA	NA	NA	NA	NA	NA	NA	NA	0.188	0	0	0.377	0	0	2.073	0	0	0	0	1.751	#DIV/0!
SL2.40ch00	4265810	4265840	Cluster_472	.	+	0.8784	18.761	27.894	1.48681	0	1.241	24	ND	ND	NA	NA	NA	NA	NA	NA	NA	NA	NA	NA	0.188	0	0.377	1.319	0.377	4.335	21.297	0.25	1.501	1.251	0.75	14.759	0.878748
SL2.40ch00	4266165	4266335	Cluster_473	.	.	0.5	7.254	7.916	1.09126	0	0.217	24	ND	ND	NA	NA	NA	NA	NA	NA	NA	NA	NA	NA	0.188	0.188	0.188	0	0.754	0.377	6.22	0.5	0.25	0	0.25	5.753	0
SL2.40ch00	4286616	4286631	Cluster_474	.	+	1	1.251	2.073	1.65707	0	0.132	21	ND	ND	NA	NA	NA	NA	NA	NA	NA	NA	NA	NA	0	0	0	1.508	0.565	0	0	0	1.001	0.25	0	0	1.50649
SL2.40ch00	4286980	4287677	Cluster_475	.	.	0.5022	49.529	43.537	0.87902	0.188	3.068	22	ND	ND	NA	NA	NA	NA	NA	NA	NA	NA	NA	NA	0.377	0	3.016	9.235	26.009	2.45	2.45	1.751	9.255	34.27	1.501	1.501	0.997839
SL2.40ch00	4291184	4291395	Cluster_476	.	+	0.8519	4.503	5.089	1.13014	0	0.246	24	ND	ND	NA	NA	NA	NA	NA	NA	NA	NA	NA	NA	0	0	0.377	0	0.377	1.696	2.639	0	0.5	0.25	0.75	2.501	0
SL2.40ch00	4306091	4306107	Cluster_477	.	-	0.0833	1.001	2.262	2.25974	0	0.26	22	ND	ND	NA	NA	NA	NA	NA	NA	NA	NA	NA	NA	0	0	0.188	0	1.508	0	0.565	0	0.25	0	0.25	0.25	0
SL2.40ch00	4307527	4307552	Cluster_478	.	.	0.6364	8.005	4.146	0.517926	0	0.09	24	ND	ND	NA	NA	NA	NA	NA	NA	NA	NA	NA	NA	0	0	0	0.377	0.377	0.188	3.204	0	0	0.5	1.751	5.753	#DIV/0!
SL2.40ch00	4309103	4309189	Cluster_479	.	.	0.3958	4.503	9.047	2.00911	0	0.207	24	ND	ND	NA	NA	NA	NA	NA	NA	NA	NA	NA	NA	0.754	0.377	0	0.188	0.754	1.696	5.277	0	0	0	1.251	3.002	#DIV/0!
SL2.40ch00	4312040	4312171	Cluster_480	.	.	0.7091	30.268	31.098	1.02742	0.188	1.625	24	ND	ND	NA	NA	NA	NA	NA	NA	NA	NA	NA	NA	1.508	0.942	0.754	1.131	2.639	8.481	15.643	0.25	0.5	2.251	6.504	17.76	2.262
SL2.40ch00	4312656	4312780	Cluster_481	.	.	0.2068	45.026	55.599	1.23482	0.942	2.245	24	ND	ND	NA	NA	NA	NA	NA	NA	NA	NA	NA	NA	0	0.565	0.565	1.319	4.335	21.109	27.705	1.001	2.001	4.503	6.504	28.516	0.65917
SL2.40ch00	4317909	4318236	Cluster_482	.	.	0.674	65.038	68.227	1.04903	0	1.806	24	ND	ND	NA	NA	NA	NA	NA	NA	NA	NA	NA	NA	2.827	1.131	3.769	3.392	3.204	16.774	37.129	4.503	2.251	3.252	9.505	41.774	1.50689
SL2.40ch00	4336929	4336952	Cluster_483	.	+	0.8947	1.251	3.581	2.86251	0	0.073	24	ND	ND	NA	NA	NA	NA	NA	NA	NA	NA	NA	NA	0	0.188	0	0	0.188	0.188	3.016	0	0.25	0	0	1.001	0
SL2.40ch00	4388531	4389191	Cluster_484	.	.	0.6803	47.277	45.987	0.972714	0	1.035	24	ND	ND	NA	NA	NA	NA	NA	NA	NA	NA	NA	NA	1.885	0.565	0.565	2.073	2.45	7.727	30.721	2.001	2.752	3.502	6.504	29.017	0.75327
SL2.40ch00	4389990	4390010	Cluster_485	.	-	0	2.752	3.016	1.09593	0	0.201	22	ND	ND	NA	NA	NA	NA	NA	NA	NA	NA	NA	NA	0	0	0	0.942	1.885	0	0.188	0	0.5	2.251	0	0	1.884
SL2.40ch00	4392501	4392523	Cluster_486	.	+	1	2.752	2.073	0.75327	0	0.041	24	ND	ND	NA	NA	NA	NA	NA	NA	NA	NA	NA	NA	0	0	0	0	0	0	2.073	0	0.25	0	0	2.501	0
SL2.40ch00	4395315	4395499	Cluster_487	.	.	0.75	9.255	6.785	0.733117	0	0.163	24	ND	ND	NA	NA	NA	NA	NA	NA	NA	NA	NA	NA	0.565	0	0	0.565	0.565	0.754	4.335	0.25	0.5	1.751	1.001	5.503	1.13
SL2.40ch00	4395749	4395912	Cluster_488	.	.	0.6731	13.508	9.801	0.72557	0	0.204	24	ND	ND	NA	NA	NA	NA	NA	NA	NA	NA	NA	NA	0.377	0	0.188	0.754	0.754	2.073	5.654	0.25	1.251	2.001	2.752	6.754	0.602718
SL2.40ch00	4396972	4396994	Cluster_489	.	+	1	4.503	8.481	1.88341	0	0.333	22	ND	ND	NA	NA	NA	NA	NA	NA	NA	NA	NA	NA	0	0	0	2.262	5.277	0	0.942	0.25	0.5	3.002	0.25	0.5	4.524
SL2.40ch00	4397250	4397285	Cluster_490	.	+	0.8291	59.534	29.779	0.500202	0	0.63	22	ND	ND	NA	NA	NA	NA	NA	NA	NA	NA	NA	NA	0.565	0	1.696	2.827	21.863	0.754	2.073	1.751	8.505	44.025	0.25	5.003	0.332393
SL2.40ch00	4397559	4397583	Cluster_491	.	+	0.8654	24.764	9.801	0.395776	0	0.518	22	ND	ND	NA	NA	NA	NA	NA	NA	NA	NA	NA	NA	0	0.188	0	0.754	8.481	0.377	0	0.25	2.001	19.761	0	2.752	0.376812
SL2.40ch00	4397938	4398130	Cluster_492	.	.	0.4231	2.001	4.9	2.44878	0	0.235	N	ND	ND	NA	NA	NA	NA	NA	NA	NA	NA	NA	NA	1.508	0	0.188	2.073	1.131	0	0	0.25	0.75	0.25	0.25	0	2.764
SL2.40ch00	4399601	4399623	Cluster_493	.	+	1	3.502	2.262	0.645917	0	0.045	24	ND	ND	NA	NA	NA	NA	NA	NA	NA	NA	NA	NA	0	0	0	0	0	0	2.262	0	0.25	0	0	3.252	0
SL2.40ch00	4404975	4405099	Cluster_494	.	.	0.4839	3.252	5.843	1.79674	0	0.175	24	ND	ND	NA	NA	NA	NA	NA	NA	NA	NA	NA	NA	0.188	0	0.188	0.754	0.565	0.942	3.204	0.25	0	0.5	0.25	2.251	#DIV/0!
SL2.40ch00	4406381	4406436	Cluster_495	.	.	0.619	5.253	3.958	0.753474	0	0.206	23	ND	ND	NA	NA	NA	NA	NA	NA	NA	NA	NA	NA	0.377	0	0.377	0	0.565	1.508	1.131	0	0	0	2.001	3.252	#DIV/0!
SL2.40ch00	4416605	4417064	Cluster_496	.	.	0.7672	26.515	35.621	1.34343	0	1.275	24	ND	ND	NA	NA	NA	NA	NA	NA	NA	NA	NA	NA	0.754	0.754	0.565	0	1.508	12.816	19.224	0.5	0.75	0.5	9.756	14.508	0
SL2.40ch00	4417326	4417329	Cluster_497	.	-	0.2	2.501	1.885	0.753699	0	0.038	24	ND	ND	NA	NA	NA	NA	NA	NA	NA	NA	NA	NA	0	0	0	0.377	0	0.188	1.319	0	0	0.25	0.25	2.001	#DIV/0!
SL2.40ch00	4421847	4422374	Cluster_498	.	+	0.8197	47.527	55.411	1.16588	0	1.324	24	ND	ND	NA	NA	NA	NA	NA	NA	NA	NA	NA	NA	0.942	0.754	1.508	0.942	2.827	20.355	28.082	1.251	4.503	2.001	9.505	27.266	0.209194
SL2.40ch00	4426949	4427669	Cluster_499	.	.	0.475	83.048	82.928	0.998555	0	2.298	24	ND	ND	NA	NA	NA	NA	NA	NA	NA	NA	NA	NA	5.277	4.146	0.565	5.654	1.885	24.878	40.521	4.002	12.757	5.753	13.508	35.521	0.443208
SL2.40ch00	4433519	4433652	Cluster_500	.	.	0.5371	51.28	43.16	0.841654	0.754	1.725	24	ND	ND	NA	NA	NA	NA	NA	NA	NA	NA	NA	NA	1.319	1.885	0.565	0.377	0.565	6.597	31.852	0.25	0.75	1.501	7.004	38.772	0.502667
SL2.40ch00	4433908	4434437	Cluster_501	.	.	0.7853	25.014	30.721	1.22815	0	0.621	24	ND	ND	NA	NA	NA	NA	NA	NA	NA	NA	NA	NA	2.073	0.942	1.319	0.565	0.377	5.654	19.79	0.25	1.251	1.251	3.252	17.26	0.451639
SL2.40ch00	4456646	4456669	Cluster_502	.	-	0	17.26	10.554	0.611472	0	0.639	24	ND	ND	NA	NA	NA	NA	NA	NA	NA	NA	NA	NA	0	0	0	0	0.565	0.565	9.424	0	0	0	0.5	16.76	#DIV/0!
SL2.40ch00	4463542	4463562	Cluster_503	.	+	0.9444	5.003	3.392	0.677993	2.45	2.865	N	ND	ND	NA	NA	NA	NA	NA	NA	NA	NA	NA	NA	0.754	0	0.188	0.377	0	0	2.073	0.5	0.75	0	0.25	3.252	0.502667
SL2.40ch00	4494152	4494173	Cluster_504	.	-	0	5.253	3.581	0.681706	0	0.072	22	ND	ND	NA	NA	NA	NA	NA	NA	NA	NA	NA	NA	0	0	0	0	2.639	0	0.942	0	0.25	4.002	0.25	0.75	0
SL2.40ch00	4511802	4511818	Cluster_505	.	.	0.2308	2.752	2.45	0.890262	0	0.067	24	ND	ND	NA	NA	NA	NA	NA	NA	NA	NA	NA	NA	0	0	0	0	0	0.754	1.696	0.5	1.001	0.25	0	0.5	0
SL2.40ch00	4512269	4512292	Cluster_506	.	+	1	1.001	2.827	2.82418	0	0.069	24	ND	ND	NA	NA	NA	NA	NA	NA	NA	NA	NA	NA	0	0	0	0	0	0.754	2.073	0	0	0	0.25	0.75	#DIV/0!
SL2.40ch00	4512678	4512696	Cluster_507	.	-	0	0.5	2.073	4.146	0	0.042	22	ND	ND	NA	NA	NA	NA	NA	NA	NA	NA	NA	NA	0	0	0.188	0.188	1.131	0.377	0.188	0	0	0.5	0	0	#DIV/0!
SL2.40ch00	4513020	4513289	Cluster_508	.	.	0.6096	26.015	35.244	1.35476	0	0.886	22	ND	ND	NA	NA	NA	NA	NA	NA	NA	NA	NA	NA	0.188	0	0	1.508	25.255	1.885	6.408	0	2.251	14.008	3.502	5.753	0.669924
SL2.40ch00	4529664	4529687	Cluster_509	.	.	0.6	3.252	3.769	1.15898	0	1.885	24	ND	ND	NA	NA	NA	NA	NA	NA	NA	NA	NA	NA	0	0	0	0	0.188	0.942	2.639	0	0.5	0	1.251	1.251	0
SL2.40ch00	4531528	4531542	Cluster_510	.	+	0.8333	3.252	2.262	0.695572	0	0.045	24	ND	ND	NA	NA	NA	NA	NA	NA	NA	NA	NA	NA	0	0.188	0	0.188	0	0.565	1.319	0	0.25	0	0.5	2.251	0.752
SL2.40ch00	4531825	4532084	Cluster_511	.	.	0.4241	35.27	48.437	1.37332	0	1.552	24	ND	ND	NA	NA	NA	NA	NA	NA	NA	NA	NA	NA	0.377	0.754	0.377	1.131	3.204	12.062	30.532	1.001	0.5	3.002	5.253	23.013	2.262
SL2.40ch00	4546838	4546861	Cluster_512	.	.	0.5625	2.501	9.047	3.61735	0	2.497	21	ND	ND	NA	NA	NA	NA	NA	NA	NA	NA	NA	NA	0.754	0.377	0	5.843	2.073	0	0	0	1.251	1.251	0	0	4.67066
SL2.40ch00	4583505	4583528	Cluster_513	.	.	0.6	3.252	3.769	1.15898	0	1.885	24	ND	ND	NA	NA	NA	NA	NA	NA	NA	NA	NA	NA	0	0	0	0	0.188	0.942	2.639	0	0.5	0	1.251	1.251	0
SL2.40ch00	4585991	4586032	Cluster_514	.	+	0.8889	10.756	13.57	1.26162	0	0.521	24	ND	ND	NA	NA	NA	NA	NA	NA	NA	NA	NA	NA	0.754	0.377	0.754	0.377	1.696	2.639	6.973	0.5	0.5	0.5	2.001	5.753	0.754
SL2.40ch00	4586393	4586544	Cluster_515	.	.	0.3915	31.518	44.291	1.40526	0	1.425	24	ND	ND	NA	NA	NA	NA	NA	NA	NA	NA	NA	NA	0.188	0.565	0.188	1.131	3.016	11.308	27.894	1.001	0.5	2.501	5.003	20.262	2.262
SL2.40ch00	4601306	4601329	Cluster_516	.	.	0.5625	2.501	9.047	3.61735	0	2.497	21	ND	ND	NA	NA	NA	NA	NA	NA	NA	NA	NA	NA	0.754	0.377	0	5.843	2.073	0	0	0	1.251	1.251	0	0	4.67066
SL2.40ch00	4656727	4656749	Cluster_517	.	.	0.6316	5.003	3.581	0.715771	0	0.074	22	ND	ND	NA	NA	NA	NA	NA	NA	NA	NA	NA	NA	0.188	0	0.188	0.565	0.942	0.754	0.942	0	0	1.001	1.251	2.251	#DIV/0!
SL2.40ch00	4662872	4662875	Cluster_518	.	+	0.8	1.001	1.885	1.88312	0	0.131	24	ND	ND	NA	NA	NA	NA	NA	NA	NA	NA	NA	NA	0	0	0	0	0.188	0.188	1.508	0	0	0	0	0.75	#DIV/0!
SL2.40ch00	4667795	4667815	Cluster_519	.	-	0.2	1.251	2.827	2.25979	0.188	0.28	20	ND	ND	NA	NA	NA	NA	NA	NA	NA	NA	NA	NA	0	0	1.131	0.188	0	0.565	0.942	0	0	0.75	0	0.5	#DIV/0!
SL2.40ch00	4668257	4668279	Cluster_520	.	.	0.2778	2.501	3.392	1.35626	0	0.093	23	ND	ND	NA	NA	NA	NA	NA	NA	NA	NA	NA	NA	0	0	0	0.188	0.188	1.885	1.131	0	0	0.25	0.25	2.001	#DIV/0!
SL2.40ch00	4820638	4821411	Cluster_521	.	.	0.625	37.772	25.632	0.678598	0.565	2.468	24	ND	ND	NA	NA	NA	NA	NA	NA	NA	NA	NA	NA	0.942	0.942	0.565	0.942	1.508	6.031	14.701	1.501	1.751	2.001	10.006	20.262	0.537978
SL2.40ch00	4843029	4843379	Cluster_522	.	+	0.8609	18.261	21.674	1.1869	0	0.583	24	ND	ND	NA	NA	NA	NA	NA	NA	NA	NA	NA	NA	0.188	0.188	0	0.565	1.885	1.508	17.339	0	0.5	4.002	0.5	12.507	1.13
SL2.40ch00	4843796	4843802	Cluster_523	.	+	0.9333	1.751	2.827	1.61451	0	0.057	24	ND	ND	NA	NA	NA	NA	NA	NA	NA	NA	NA	NA	0	0	0	0	0.377	0.188	2.262	0	0	0.25	0	1.501	#DIV/0!
SL2.40ch00	4849508	4849531	Cluster_524	.	-	0.04	3.002	4.712	1.56962	0	0.256	24	ND	ND	NA	NA	NA	NA	NA	NA	NA	NA	NA	NA	0	0.377	0	0.188	0.188	0	3.958	0	0.25	0.5	0	2.001	0.752
SL2.40ch00	4862209	4862232	Cluster_525	.	+	1	5.253	3.581	0.681706	0	0.072	24	ND	ND	NA	NA	NA	NA	NA	NA	NA	NA	NA	NA	0	0	0	0.188	0.565	0.565	2.262	0.25	0.25	1.001	0.75	3.002	0.752
SL2.40ch00	4863782	4863806	Cluster_526	.	-	0.037	8.755	5.089	0.581268	0	0.261	22	ND	ND	NA	NA	NA	NA	NA	NA	NA	NA	NA	NA	0	0	0	0.565	3.204	0	1.319	0	1.251	5.503	0.5	1.251	0.451639
SL2.40ch00	4875247	4875307	Cluster_527	.	-	0.1053	6.003	7.162	1.19307	0	2.053	N	ND	ND	NA	NA	NA	NA	NA	NA	NA	NA	NA	NA	0.942	0.942	0.942	1.885	0.377	1.319	0.754	1.001	1.751	0.5	0.5	0.5	1.07653
SL2.40ch00	4885415	4885433	Cluster_528	.	.	0.2727	2.752	2.073	0.75327	0	0.065	20	ND	ND	NA	NA	NA	NA	NA	NA	NA	NA	NA	NA	0	0	0.565	0.565	0.377	0.377	0.188	1.001	0.5	0	0.75	0.25	1.13
SL2.40ch00	4917436	4917688	Cluster_529	.	.	0.2836	13.008	12.628	0.970787	0	0.257	24	ND	ND	NA	NA	NA	NA	NA	NA	NA	NA	NA	NA	0.565	0	0	0.377	1.131	0.754	9.801	0.25	0.25	3.002	0.25	8.755	1.508
SL2.40ch00	4973602	4973619	Cluster_530	.	-	0	1.001	1.885	1.88312	0	0.065	24	ND	ND	NA	NA	NA	NA	NA	NA	NA	NA	NA	NA	0.188	0	0	0.377	0.188	0.377	0.754	0	0	0.5	0	0.5	#DIV/0!
SL2.40ch00	4989535	4990178	Cluster_531	.	.	0.6393	82.047	94.048	1.14627	0.188	6.769	24	ND	ND	NA	NA	NA	NA	NA	NA	NA	NA	NA	NA	4.146	1.319	8.104	4.146	9.424	24.69	42.218	6.504	5.753	12.757	11.507	39.523	0.720667
SL2.40ch00	4997993	4998003	Cluster_532	.	+	1	2.752	1.885	0.684956	0	0.038	24	ND	ND	NA	NA	NA	NA	NA	NA	NA	NA	NA	NA	0	0	0	0.188	0	0	1.696	0	0	0	0.25	2.501	#DIV/0!
SL2.40ch00	5006771	5006784	Cluster_533	.	-	0.0769	0.5	2.45	4.9	0	0.188	24	ND	ND	NA	NA	NA	NA	NA	NA	NA	NA	NA	NA	0	0	0.188	0	0	0.754	1.508	0.25	0	0	0.25	0	#DIV/0!
SL2.40ch00	5052235	5052378	Cluster_534	.	.	0.442	31.768	26.009	0.818717	0	0.532	24	ND	ND	NA	NA	NA	NA	NA	NA	NA	NA	NA	NA	0.754	0.377	0.754	1.508	1.508	8.104	13.005	0.75	2.001	3.002	8.005	16.009	0.753623
SL2.40ch00	5073262	5073432	Cluster_535	.	+	0.8915	118.068	81.608	0.691195	0	2.63	24	ND	ND	NA	NA	NA	NA	NA	NA	NA	NA	NA	NA	2.073	1.885	6.408	3.581	2.262	21.109	44.291	8.755	4.252	7.004	34.52	57.533	0.842192
SL2.40ch00	5073715	5073848	Cluster_536	.	+	0.8824	27.266	32.04	1.17509	0	0.65	24	ND	ND	NA	NA	NA	NA	NA	NA	NA	NA	NA	NA	0.377	0.942	1.319	0.942	1.319	5.843	21.297	1.251	1.251	0.75	7.754	14.258	0.752998
SL2.40ch00	5122249	5122266	Cluster_537	.	+	0.9231	1.001	2.45	2.44755	0	0.049	24	ND	ND	NA	NA	NA	NA	NA	NA	NA	NA	NA	NA	0	0	0	0	0.754	0.565	1.131	0	0	0	0	1.001	#DIV/0!
SL2.40ch00	5126663	5126679	Cluster_538	.	+	1	1.751	2.45	1.3992	0	0.049	22	ND	ND	NA	NA	NA	NA	NA	NA	NA	NA	NA	NA	0.188	0	0	0	1.696	0	0.565	0	0	1.751	0	0	#DIV/0!
SL2.40ch00	5128927	5128948	Cluster_539	.	+	1	3.502	3.016	0.861222	0	0.06	24	ND	ND	NA	NA	NA	NA	NA	NA	NA	NA	NA	NA	0	0	0	0.188	0.377	0.188	2.262	0	0	1.001	0.25	2.001	#DIV/0!
SL2.40ch00	5134735	5134940	Cluster_540	.	.	0.7616	123.571	150.212	1.21559	0	5.029	24	ND	ND	NA	NA	NA	NA	NA	NA	NA	NA	NA	NA	5.277	0.754	4.146	29.967	41.652	10.743	57.672	2.501	23.263	59.785	10.256	24.014	1.28818
SL2.40ch00	5161888	5161911	Cluster_541	.	-	0	5.253	6.973	1.32743	0	0.327	N	ND	ND	NA	NA	NA	NA	NA	NA	NA	NA	NA	NA	3.204	0	0	0	0.942	0.565	2.262	0	1.001	0.25	0	1.501	0
SL2.40ch00	5177148	5177168	Cluster_542	.	+	1	2.251	3.204	1.42337	0	0.801	N	ND	ND	NA	NA	NA	NA	NA	NA	NA	NA	NA	NA	0.942	0	0	0.942	0.565	0.377	0.377	0.25	0.5	0.5	0	0.5	1.884
SL2.40ch00	5182578	5182599	Cluster_543	.	+	1	12.507	6.973	0.557528	0	0.139	22	ND	ND	NA	NA	NA	NA	NA	NA	NA	NA	NA	NA	0	0	0	0	6.973	0	0	0	0	12.507	0	0	#DIV/0!
SL2.40ch00	5185862	5185883	Cluster_544	.	-	0	4.252	3.581	0.842192	0	0.072	22	ND	ND	NA	NA	NA	NA	NA	NA	NA	NA	NA	NA	0	0	0	0	2.262	0	1.319	0	0.25	3.502	0.25	0.25	0
SL2.40ch00	5196040	5196656	Cluster_545	.	-	0.1958	106.061	53.903	0.508226	0.188	3.967	22	ND	ND	NA	NA	NA	NA	NA	NA	NA	NA	NA	NA	0.377	2.827	1.508	3.769	20.92	4.335	20.167	1.001	7.504	40.023	6.504	44.526	0.502265
SL2.40ch00	5201753	5201769	Cluster_546	.	+	1	2.752	1.885	0.684956	0	0.081	24	ND	ND	NA	NA	NA	NA	NA	NA	NA	NA	NA	NA	0	0	0.188	0	0.754	0	0.942	0	0	2.501	0	0.25	#DIV/0!
SL2.40ch00	5202246	5202346	Cluster_547	.	.	0.6176	33.77	19.224	0.569263	0	0.627	22	ND	ND	NA	NA	NA	NA	NA	NA	NA	NA	NA	NA	0.188	0	0.377	3.204	10.554	2.262	2.639	1.001	5.253	17.26	3.502	6.254	0.609937
SL2.40ch00	5203392	5203427	Cluster_548	.	-	0	5.753	14.701	2.55536	0	0.681	22	ND	ND	NA	NA	NA	NA	NA	NA	NA	NA	NA	NA	0	0	0	0	8.293	1.508	4.9	0	0.25	3.002	0.75	1.501	0
SL2.40ch00	5203909	5205062	Cluster_549	.	+	0.829	251.395	211.654	0.841918	0	13.396	22	ND	ND	NA	NA	NA	NA	NA	NA	NA	NA	NA	NA	13.382	0	1.696	12.816	160.955	7.35	15.455	2.501	11.757	206.119	6.504	15.009	1.09007
SL2.40ch00	5205457	5205607	Cluster_550	.	.	0.6491	16.009	10.743	0.67106	0	1.194	22	ND	ND	NA	NA	NA	NA	NA	NA	NA	NA	NA	NA	0	0	0	0.754	7.916	0	2.073	0	2.251	10.756	1.001	1.501	0.334962
SL2.40ch00	5206444	5206519	Cluster_551	HP	+	0.9973	402.483	209.769	0.521187	0.188	22.484	22	ND	ND	28	0.7778	36	4	-0.5194	0.8108	1	0	0	0	1.696	0.377	3.016	53.526	147.574	2.45	1.131	6.504	94.054	293.92	2.752	3.002	0.569099
SL2.40ch00	5212400	5212422	Cluster_552	.	+	1	2.501	1.885	0.753699	0	0.038	24	ND	ND	NA	NA	NA	NA	NA	NA	NA	NA	NA	NA	0	0	0	0	0	0.188	1.696	0	0	0	0.25	2.251	#DIV/0!
SL2.40ch00	5228318	5228342	Cluster_553	.	+	1	23.764	10.743	0.45207	0	0.215	24	ND	ND	NA	NA	NA	NA	NA	NA	NA	NA	NA	NA	0	0.565	0	0	1.508	0	8.67	0.25	0	2.251	0.75	19.761	#DIV/0!
SL2.40ch00	5234674	5234698	Cluster_554	.	.	0.7805	4.753	7.727	1.62571	0	0.182	24	ND	ND	NA	NA	NA	NA	NA	NA	NA	NA	NA	NA	0	0.377	0	0.188	0.188	0.565	6.408	0	0	0	0	4.503	#DIV/0!
SL2.40ch00	5238071	5238092	Cluster_555	.	+	1	6.254	2.45	0.391749	0	0.232	24	ND	ND	NA	NA	NA	NA	NA	NA	NA	NA	NA	NA	0	0	0	0.754	0.565	0	1.131	0.75	0.75	2.001	0.25	2.501	1.00533
SL2.40ch00	5244677	5244696	Cluster_556	.	.	0.2667	2.752	2.827	1.02725	0	0.423	24	ND	ND	NA	NA	NA	NA	NA	NA	NA	NA	NA	NA	0.565	0	0.377	0.188	0	0.754	0.942	0.25	0.25	0	0.25	1.501	0.752
SL2.40ch00	5247044	5247179	Cluster_557	.	.	0.4828	21.512	16.397	0.762226	0	0.398	24	ND	ND	NA	NA	NA	NA	NA	NA	NA	NA	NA	NA	0.188	0.942	0.565	1.131	0.565	5.089	7.916	0.25	2.501	0.75	4.002	13.258	0.452219
SL2.40ch00	5248342	5248786	Cluster_558	.	.	0.2622	106.812	120.057	1.124	0	5.744	24	ND	ND	NA	NA	NA	NA	NA	NA	NA	NA	NA	NA	0.754	1.319	1.131	2.45	0.754	22.051	91.597	0	3.502	1.251	8.255	91.553	0.6996
SL2.40ch00	5250784	5250917	Cluster_559	.	+	0.9744	72.292	58.992	0.816024	0	1.352	24	ND	ND	NA	NA	NA	NA	NA	NA	NA	NA	NA	NA	1.696	0.377	0.942	1.696	2.639	12.439	39.202	0.25	1.251	2.001	6.254	59.034	1.35572
SL2.40ch00	5251236	5251255	Cluster_560	.	.	0.4167	5.253	2.262	0.430611	0	0.077	24	ND	ND	NA	NA	NA	NA	NA	NA	NA	NA	NA	NA	0.188	0.188	0	0	0.188	0.188	1.508	0	0	0.25	1.001	3.752	#DIV/0!
SL2.40ch00	5254609	5254631	Cluster_561	.	.	0.3333	3.252	2.827	0.869311	0	0.153	23	ND	ND	NA	NA	NA	NA	NA	NA	NA	NA	NA	NA	0	0	0.188	0	0.188	2.262	0.188	0.25	0	0	2.001	0.75	#DIV/0!
SL2.40ch00	5256339	5256397	Cluster_562	.	.	0.7379	10.006	19.413	1.94014	0.565	1.996	23	ND	ND	NA	NA	NA	NA	NA	NA	NA	NA	NA	NA	0.942	0	0.565	1.508	0.188	8.67	7.539	0.25	0.75	1.001	1.751	4.252	2.01067
SL2.40ch00	5262436	5262459	Cluster_563	.	-	0	1.501	4.146	2.76216	0	1.037	24	ND	ND	NA	NA	NA	NA	NA	NA	NA	NA	NA	NA	0	0	0	0	0	0.188	3.958	0	0	0	0.5	1.001	#DIV/0!
SL2.40ch00	5288257	5288280	Cluster_564	.	+	1	20.012	13.947	0.696932	0	0.279	22	ND	ND	NA	NA	NA	NA	NA	NA	NA	NA	NA	NA	0	0	0	0	7.35	0.377	6.22	0	0	14.008	0.75	5.253	#DIV/0!
SL2.40ch00	5294455	5294478	Cluster_565	.	-	0.125	4.252	3.016	0.709313	0	0.06	24	ND	ND	NA	NA	NA	NA	NA	NA	NA	NA	NA	NA	0	0	0	0.188	0.188	0.377	2.262	0	0.25	0.5	0.25	3.002	0.752
SL2.40ch00	5297001	5297097	Cluster_566	.	.	0.3	15.759	11.308	0.717558	0	0.239	24	ND	ND	NA	NA	NA	NA	NA	NA	NA	NA	NA	NA	0.188	0.188	0.188	0.377	1.696	1.131	7.539	0	0.25	2.251	0.25	12.757	1.508
SL2.40ch00	5301169	5301181	Cluster_567	.	-	0	4.252	2.262	0.531985	0	0.047	22	ND	ND	NA	NA	NA	NA	NA	NA	NA	NA	NA	NA	0.188	0	0.377	0	1.319	0.377	0	0	0.5	3.252	0	0.25	0
SL2.40ch00	5301665	5301744	Cluster_568	.	.	0.2833	13.758	11.308	0.821922	0	0.833	22	ND	ND	NA	NA	NA	NA	NA	NA	NA	NA	NA	NA	0.188	0	0	1.508	7.916	0.754	0.942	0	1.251	11.507	0.25	0.75	1.20544
SL2.40ch00	5302975	5303031	Cluster_569	.	+	0.8049	15.759	15.455	0.980709	0	0.336	24	ND	ND	NA	NA	NA	NA	NA	NA	NA	NA	NA	NA	1.319	0.188	1.131	1.885	0.942	3.392	6.597	0.25	1.501	2.251	2.501	6.504	1.25583
SL2.40ch00	5304159	5304209	Cluster_570	.	+	0.8525	13.758	11.497	0.835659	0	0.317	24	ND	ND	NA	NA	NA	NA	NA	NA	NA	NA	NA	NA	0.377	0	0.188	0.942	0.942	2.45	6.597	0	1.251	0.5	1.501	9.255	0.752998
SL2.40ch00	5306203	5306224	Cluster_571	.	.	0.3077	3.002	2.45	0.816123	0	0.877	24	ND	ND	NA	NA	NA	NA	NA	NA	NA	NA	NA	NA	0	0.188	0	0.565	0	0.188	1.508	0	0.25	0	0	2.752	2.26
SL2.40ch00	5310269	5310292	Cluster_572	.	+	1	3.502	4.712	1.34552	0	0.094	24	ND	ND	NA	NA	NA	NA	NA	NA	NA	NA	NA	NA	0	0.188	0	0	0.188	0.565	3.769	0	0.25	0	0	3.252	0
SL2.40ch00	5310932	5310955	Cluster_573	.	-	0	2.251	2.073	0.920924	0	0.049	24	ND	ND	NA	NA	NA	NA	NA	NA	NA	NA	NA	NA	0	0	0	0	0	0	2.073	0	0	0	0	2.251	#DIV/0!
SL2.40ch00	5317245	5317260	Cluster_574	.	+	0.8182	2.001	2.073	1.03598	0	0.045	24	ND	ND	NA	NA	NA	NA	NA	NA	NA	NA	NA	NA	0	0	0	0	0	0.377	1.696	0.25	0	0	0.5	1.001	#DIV/0!
SL2.40ch00	5317773	5317806	Cluster_575	.	.	0.7857	5.753	7.916	1.37598	0	0.158	24	ND	ND	NA	NA	NA	NA	NA	NA	NA	NA	NA	NA	0	0.188	0	0.188	0.188	1.885	5.466	0	0.25	0	0	5.253	0.752
SL2.40ch00	5318436	5318459	Cluster_576	.	-	0	2.251	2.073	0.920924	0	0.049	24	ND	ND	NA	NA	NA	NA	NA	NA	NA	NA	NA	NA	0	0	0	0	0	0	2.073	0	0	0	0	2.251	#DIV/0!
SL2.40ch00	5319676	5319699	Cluster_577	.	+	1	1.251	2.262	1.80815	0	0.045	24	ND	ND	NA	NA	NA	NA	NA	NA	NA	NA	NA	NA	0	0	0	0	0	0	2.262	0	0	0	0.25	0.5	#DIV/0!
SL2.40ch00	5331982	5332005	Cluster_578	.	-	0.1739	4.503	4.335	0.962692	0	0.11	24	ND	ND	NA	NA	NA	NA	NA	NA	NA	NA	NA	NA	0	0.188	0	0	0	0.188	3.958	0	0	0	0.5	3.752	#DIV/0!
SL2.40ch00	5333027	5333110	Cluster_579	.	.	0.7397	29.017	27.517	0.948306	0	0.55	22	ND	ND	NA	NA	NA	NA	NA	NA	NA	NA	NA	NA	0.377	0	1.319	5.277	10.177	2.262	8.104	0.5	2.001	17.76	1.751	5.753	2.63718
SL2.40ch00	5333839	5333951	Cluster_580	.	.	0.3816	18.01	14.324	0.795336	0	0.492	22	ND	ND	NA	NA	NA	NA	NA	NA	NA	NA	NA	NA	0	0	0.565	1.131	10.177	2.073	0.377	0.25	0.75	12.507	3.002	1.001	1.508
SL2.40ch00	5335070	5335091	Cluster_581	.	-	0	13.258	3.204	0.241665	0	0.139	22	ND	ND	NA	NA	NA	NA	NA	NA	NA	NA	NA	NA	0	0	0	0.377	2.45	0.377	0	0	0.5	12.507	0.25	0	0.754
SL2.40ch00	5339657	5339680	Cluster_582	.	-	0.1739	4.753	4.335	0.912056	0	0.11	24	ND	ND	NA	NA	NA	NA	NA	NA	NA	NA	NA	NA	0	0.188	0	0	0	0.188	3.958	0	0.25	0	0.5	3.752	0
SL2.40ch00	5340016	5340030	Cluster_583	.	+	1	1.751	2.827	1.61451	0	0.057	24	ND	ND	NA	NA	NA	NA	NA	NA	NA	NA	NA	NA	0.565	0	0	0	0	0.377	1.885	0	0	0.5	0	1.001	#DIV/0!
SL2.40ch00	5349323	5349545	Cluster_584	.	.	0.5625	6.003	6.031	1.00466	0.188	1.427	24	ND	ND	NA	NA	NA	NA	NA	NA	NA	NA	NA	NA	0	0	0.188	0.942	0.565	0.377	3.958	0.25	0.5	0.75	1.001	3.002	1.884
SL2.40ch00	5350108	5350300	Cluster_585	.	.	0.2533	34.02	42.406	1.2465	0	6.497	22	ND	ND	NA	NA	NA	NA	NA	NA	NA	NA	NA	NA	0.565	0	0.754	14.889	25.067	0.754	0.377	1.251	15.009	14.759	1.251	1.001	0.992005
SL2.40ch00	5356465	5356485	Cluster_586	.	+	0.9286	2.752	2.639	0.958939	0	0.509	24	ND	ND	NA	NA	NA	NA	NA	NA	NA	NA	NA	NA	0	0	0	0.565	0	0	2.073	0	0.5	0.25	0.75	1.251	1.13
SL2.40ch00	5364390	5364556	Cluster_587	.	.	0.2679	23.764	21.109	0.888276	0	4.003	24	ND	ND	NA	NA	NA	NA	NA	NA	NA	NA	NA	NA	0	0.377	0	1.508	7.916	1.508	9.801	0	0	12.507	0.75	9.505	#DIV/0!
SL2.40ch00	5365615	5365668	Cluster_588	HP	+	1	5.253	1.885	0.358843	0	0.628	22	ND	ND	17	0.68	25	4	-0.548	0.8235	1	0	0	0	0	0	0	0	1.696	0.188	0	0.25	0.25	2.251	0.75	1.751	0
SL2.40ch00	5372482	5372660	Cluster_589	.	+	0.8365	45.776	39.202	0.856388	0	0.903	24	ND	ND	NA	NA	NA	NA	NA	NA	NA	NA	NA	NA	0.754	0.565	1.508	2.073	0.754	13.947	19.601	1.251	5.503	1.001	13.258	23.263	0.376704
SL2.40ch00	5372901	5373116	Cluster_590	.	.	0.5893	9.005	10.554	1.17202	0	0.281	24	ND	ND	NA	NA	NA	NA	NA	NA	NA	NA	NA	NA	0.565	0.188	0	0.188	0.377	4.146	5.089	0	0.5	0.5	2.752	4.503	0.376
SL2.40ch00	5377309	5377328	Cluster_591	.	+	1	2.251	3.204	1.42337	0	0.064	N	ND	ND	NA	NA	NA	NA	NA	NA	NA	NA	NA	NA	0.754	0	0.377	0	0	0.565	1.508	0	0	0	0.25	1.251	#DIV/0!
SL2.40ch00	5388641	5388658	Cluster_592	.	-	0	2.501	2.262	0.904438	0	0.086	22	ND	ND	NA	NA	NA	NA	NA	NA	NA	NA	NA	NA	0	0	0	0	1.696	0.377	0.188	0	0.5	1.501	0.5	0	0
SL2.40ch00	5402370	5402387	Cluster_593	.	+	1	3.752	2.45	0.652985	0	0.049	N	ND	ND	NA	NA	NA	NA	NA	NA	NA	NA	NA	NA	2.45	0	0	0	0	0	0	0	0	0	0	0	#DIV/0!
SL2.40ch00	5443005	5443024	Cluster_594	.	+	1	11.006	3.204	0.291114	0	0.149	N	ND	ND	NA	NA	NA	NA	NA	NA	NA	NA	NA	NA	0.565	0.188	0.565	0	0.188	0.377	1.319	0.25	0.25	0	0	10.006	0
SL2.40ch00	5464097	5464120	Cluster_595	.	+	1	3.752	4.335	1.15538	0	0.087	24	ND	ND	NA	NA	NA	NA	NA	NA	NA	NA	NA	NA	0	0.188	0	0	0	0.565	3.581	0	0	0.75	0	3.002	#DIV/0!
SL2.40ch00	5465270	5465293	Cluster_596	.	-	0	7.004	4.9	0.6996	0	0.13	24	ND	ND	NA	NA	NA	NA	NA	NA	NA	NA	NA	NA	0.188	0	0	0.188	0.188	0	4.335	0	0	0.25	0	6.504	#DIV/0!
SL2.40ch00	5470557	5470576	Cluster_597	.	+	0.9286	2.001	2.639	1.31884	0	0.056	24	ND	ND	NA	NA	NA	NA	NA	NA	NA	NA	NA	NA	0.188	0	0	0	0.377	0.754	1.319	0	0	0.5	1.001	0.25	#DIV/0!
SL2.40ch00	5473437	5473463	Cluster_598	.	-	0.0181	17.26	31.286	1.81263	0	1.275	24	ND	ND	NA	NA	NA	NA	NA	NA	NA	NA	NA	NA	0	0.565	0.188	0	1.319	5.654	23.559	0.25	0.75	0.25	0.75	15.259	0
SL2.40ch00	5520996	5521021	Cluster_599	.	.	0.4839	4.002	5.843	1.46002	0	0.227	24	ND	ND	NA	NA	NA	NA	NA	NA	NA	NA	NA	NA	0	0	0	0.565	0	1.696	3.581	0.25	0.25	0	0.75	2.251	2.26
SL2.40ch00	5527619	5527638	Cluster_600	.	-	0	2.752	1.885	0.684956	0	0.073	23	ND	ND	NA	NA	NA	NA	NA	NA	NA	NA	NA	NA	0	0	0	0	0.754	1.131	0	0	0	0	2.501	0.25	#DIV/0!
SL2.40ch00	5529403	5529448	Cluster_601	.	.	0.6897	4.503	5.466	1.21386	0	0.109	24	ND	ND	NA	NA	NA	NA	NA	NA	NA	NA	NA	NA	0	0.188	0	0	0.942	0.565	3.769	0	0	0.75	0	3.752	#DIV/0!
SL2.40ch00	5529708	5529731	Cluster_602	.	+	1	13.008	3.204	0.24631	0	0.125	24	ND	ND	NA	NA	NA	NA	NA	NA	NA	NA	NA	NA	0	0	0	0.377	0	0	2.827	0	1.501	0.25	1.001	10.256	0.251166
SL2.40ch00	5576906	5576926	Cluster_603	.	-	0	2.752	2.073	0.75327	0	0.041	22	ND	ND	NA	NA	NA	NA	NA	NA	NA	NA	NA	NA	0	0	0	0	1.319	0	0.754	0	0	0.75	0.25	1.001	#DIV/0!
SL2.40ch00	5578385	5578680	Cluster_604	.	.	0.6667	6.504	7.916	1.2171	0	0.243	24	ND	ND	NA	NA	NA	NA	NA	NA	NA	NA	NA	NA	0.188	0	0	0.188	0.754	1.131	5.654	0	0.5	0.25	0.5	4.503	0.376
SL2.40ch00	5689880	5689881	Cluster_605	.	+	0.8	1.751	1.885	1.07653	0	0.038	24	ND	ND	NA	NA	NA	NA	NA	NA	NA	NA	NA	NA	0	0	0	0	0.377	0.377	1.131	0	0	0.25	0	1.001	#DIV/0!
SL2.40ch00	5693636	5693651	Cluster_606	.	+	1	4.002	2.073	0.517991	0	0.132	24	ND	ND	NA	NA	NA	NA	NA	NA	NA	NA	NA	NA	0	0	0	0	0	0.188	1.885	0	0	0	0	4.002	#DIV/0!
SL2.40ch00	5741017	5741030	Cluster_607	.	+	1	3.502	2.45	0.6996	0	0.176	24	ND	ND	NA	NA	NA	NA	NA	NA	NA	NA	NA	NA	0	0	0	0.377	0	0.377	1.696	0	0.75	0.25	0	2.501	0.502667
SL2.40ch00	5757675	5757712	Cluster_608	.	+	0.9904	20.012	19.601	0.979462	0	0.392	24	ND	ND	NA	NA	NA	NA	NA	NA	NA	NA	NA	NA	0.188	0.188	0	0	0	0.942	18.282	0	0	0	1.751	17.26	#DIV/0!
SL2.40ch00	5767762	5767785	Cluster_609	.	-	0.125	3.002	3.016	1.00466	0	0.16	24	ND	ND	NA	NA	NA	NA	NA	NA	NA	NA	NA	NA	0.188	0	0	0	0	0.377	2.45	0	0.25	0.5	0.25	2.001	0
SL2.40ch00	5770891	5770964	Cluster_610	.	.	0.4483	9.255	10.931	1.18109	0	0.219	24	ND	ND	NA	NA	NA	NA	NA	NA	NA	NA	NA	NA	0.377	0	0.188	0.377	1.508	1.131	7.35	0	0	1.001	0.75	7.504	#DIV/0!
SL2.40ch00	5771941	5771967	Cluster_611	.	+	0.8261	12.757	8.67	0.679627	0	0.181	24	ND	ND	NA	NA	NA	NA	NA	NA	NA	NA	NA	NA	0	0.565	0	0	0.188	2.827	5.089	0	0	0.25	7.254	4.753	#DIV/0!
SL2.40ch00	5772524	5772582	Cluster_612	HP	-	0.125	5.753	3.016	0.524248	0	1.012	24	ND	ND	20	0.7143	28	3	-0.55	0.7982	1	1	0	0	0	0	0	0.188	0.188	0.377	2.262	0.25	0	0.75	1.501	1.751	#DIV/0!
SL2.40ch00	5773159	5773167	Cluster_613	.	+	0.8	3.002	1.885	0.627915	0	0.136	23	ND	ND	NA	NA	NA	NA	NA	NA	NA	NA	NA	NA	0	0	0.188	0.188	0	0.942	0.565	0.25	0.5	0.5	0.5	1.001	0.376
SL2.40ch00	5774223	5774646	Cluster_614	.	+	0.8412	87.801	79.535	0.905855	11.12	13.373	24	ND	ND	NA	NA	NA	NA	NA	NA	NA	NA	NA	NA	2.639	0.754	1.885	3.958	5.466	17.339	47.495	6.003	3.502	8.255	16.51	49.279	1.13021
SL2.40ch00	5774852	5774973	Cluster_615	.	.	0.7609	13.258	17.339	1.30781	0.565	1.335	24	ND	ND	NA	NA	NA	NA	NA	NA	NA	NA	NA	NA	0.377	0.377	0.188	1.131	1.319	1.508	12.439	0	0.25	1.001	1.501	9.756	4.524
SL2.40ch00	5775273	5775301	Cluster_616	.	+	0.9825	58.784	64.646	1.09972	0.188	3.082	24	ND	ND	NA	NA	NA	NA	NA	NA	NA	NA	NA	NA	0.377	0.377	0	1.508	0.754	16.962	44.668	0	2.251	0.5	4.753	50.529	0.669924
SL2.40ch00	5781288	5781345	Cluster_617	.	.	0.6562	9.756	12.062	1.23637	2.639	3.266	24	ND	ND	NA	NA	NA	NA	NA	NA	NA	NA	NA	NA	0.188	0.188	0	1.131	0.754	3.769	6.031	0.25	0.75	1.751	1.001	5.753	1.508
SL2.40ch00	5781587	5781613	Cluster_618	.	-	0.1707	6.254	7.727	1.23553	0	0.457	24	ND	ND	NA	NA	NA	NA	NA	NA	NA	NA	NA	NA	0.188	0	0	1.131	0.754	2.45	3.204	0.25	0.5	1.501	0.5	3.502	2.262
SL2.40ch00	5786395	5786442	Cluster_619	.	.	0.3585	7.504	9.989	1.33116	0.754	1.287	24	ND	ND	NA	NA	NA	NA	NA	NA	NA	NA	NA	NA	0.188	0	0	1.131	1.508	2.45	4.712	0.25	0.5	1.501	1.001	3.752	2.262
SL2.40ch00	5795271	5795277	Cluster_620	.	+	0.9091	2.501	2.073	0.828868	0	0.044	24	ND	ND	NA	NA	NA	NA	NA	NA	NA	NA	NA	NA	0	0	0	0.188	0.188	0.188	1.508	0	0	0.5	0.25	1.751	#DIV/0!
SL2.40ch00	5797744	5797826	Cluster_621	.	.	0.5385	9.255	9.801	1.059	0	0.206	24	ND	ND	NA	NA	NA	NA	NA	NA	NA	NA	NA	NA	0	0	0.377	0.188	1.131	0.754	7.35	0	0.25	1.751	0.25	6.754	0.752
SL2.40ch00	5810384	5810469	Cluster_622	.	.	0.4839	6.504	5.843	0.89837	0	0.14	24	ND	ND	NA	NA	NA	NA	NA	NA	NA	NA	NA	NA	0.565	0	0.377	0.377	1.131	1.319	2.073	0.25	0	2.752	0.5	2.501	#DIV/0!
SL2.40ch00	5814190	5814214	Cluster_623	.	+	0.9846	15.259	12.251	0.80287	0	0.249	23	ND	ND	NA	NA	NA	NA	NA	NA	NA	NA	NA	NA	0.377	0.754	0	0.377	0.188	6.785	3.769	0.25	0.75	0.75	4.503	6.504	0.502667
SL2.40ch00	5819915	5819948	Cluster_624	.	-	0.0606	10.506	6.22	0.592043	0	0.24	24	ND	ND	NA	NA	NA	NA	NA	NA	NA	NA	NA	NA	0	0.188	0	0	0	0	6.031	0	0.25	1.001	1.251	7.754	0
SL2.40ch00	5822827	5822851	Cluster_625	.	+	0.8667	6.504	5.654	0.869311	5.654	5.654	24	ND	ND	NA	NA	NA	NA	NA	NA	NA	NA	NA	NA	0	0	0.188	0	0	2.639	2.827	1.001	0.5	0	0.75	3.002	0
SL2.40ch00	5823859	5823874	Cluster_626	.	-	0.0714	4.753	2.639	0.555228	0	0.238	23	ND	ND	NA	NA	NA	NA	NA	NA	NA	NA	NA	NA	0	0	0.188	0	0	1.319	1.131	0	0.25	0.5	2.251	1.001	0
SL2.40ch00	5825808	5825827	Cluster_627	.	.	0.75	2.001	3.016	1.50725	3.016	3.016	24	ND	ND	NA	NA	NA	NA	NA	NA	NA	NA	NA	NA	0	0	0	0.188	0	0	2.827	0	0	0	0.25	1.751	#DIV/0!
SL2.40ch00	5826344	5826514	Cluster_628	.	.	0.6071	9.756	10.554	1.0818	2.262	2.93	24	ND	ND	NA	NA	NA	NA	NA	NA	NA	NA	NA	NA	0.377	0	0	0.754	1.696	2.45	5.277	0	0	0.5	2.001	6.754	#DIV/0!
SL2.40ch00	5826761	5827087	Cluster_629	.	.	0.5096	24.764	19.601	0.791512	0	0.894	24	ND	ND	NA	NA	NA	NA	NA	NA	NA	NA	NA	NA	0.377	0.754	0	0.565	0.377	3.016	14.512	0	1.001	0.5	5.003	16.76	0.564436
SL2.40ch00	5827309	5827391	Cluster_630	.	.	0.7727	3.502	4.146	1.18389	2.45	2.514	24	ND	ND	NA	NA	NA	NA	NA	NA	NA	NA	NA	NA	0.188	0	0.377	0.188	0	0.754	2.639	0	0	0	0.75	2.501	#DIV/0!
SL2.40ch00	5892809	5892830	Cluster_631	.	-	0	5.503	4.146	0.753407	0	0.083	22	ND	ND	NA	NA	NA	NA	NA	NA	NA	NA	NA	NA	0	0	0	0	2.639	0.188	1.319	0	0.25	3.752	0.5	1.001	0
SL2.40ch00	5963851	5963873	Cluster_632	.	+	1	0.25	2.45	9.8	0	0.049	24	ND	ND	NA	NA	NA	NA	NA	NA	NA	NA	NA	NA	0	0	0	0	0	0.754	1.696	0	0	0	0	0.25	#DIV/0!
SL2.40ch00	5965236	5965259	Cluster_633	.	.	0.3077	9.255	4.9	0.529444	0	0.098	24	ND	ND	NA	NA	NA	NA	NA	NA	NA	NA	NA	NA	0.188	0	0	0	0.188	0.377	4.146	0.5	0.25	0.75	0.75	7.004	0
SL2.40ch00	5971239	5971262	Cluster_634	.	-	0.1053	6.754	3.581	0.530204	0	0.072	24	ND	ND	NA	NA	NA	NA	NA	NA	NA	NA	NA	NA	0	0	0.188	0	0	0.188	3.204	0	0.25	0	0	6.504	0
SL2.40ch00	6006194	6006213	Cluster_635	.	+	0.9091	1.501	2.073	1.38108	0	0.041	24	ND	ND	NA	NA	NA	NA	NA	NA	NA	NA	NA	NA	0	0	0.188	0	0	0.565	1.319	0	0	0	0.25	1.001	#DIV/0!
SL2.40ch00	6045114	6045292	Cluster_636	.	.	0.4479	25.265	18.093	0.716129	2.073	3.416	24	ND	ND	NA	NA	NA	NA	NA	NA	NA	NA	NA	NA	0.754	0.377	0.377	0.942	3.958	2.073	9.612	0	1.251	9.005	1.001	11.257	0.752998
SL2.40ch00	6098297	6098315	Cluster_637	.	-	0	5.503	4.9	0.890423	4.9	4.9	N	ND	ND	NA	NA	NA	NA	NA	NA	NA	NA	NA	NA	3.392	0	0.942	0.377	0.188	0	0	0.75	0.25	0.25	0	0	1.508
SL2.40ch00	6109707	6109730	Cluster_638	.	-	0.12	7.004	4.712	0.672758	0	0.094	23	ND	ND	NA	NA	NA	NA	NA	NA	NA	NA	NA	NA	0	0.565	0	0	0.188	2.45	1.508	0	0.75	0.25	2.251	3.002	0
SL2.40ch00	6110568	6110749	Cluster_639	.	+	0.9697	12.757	6.22	0.487575	0	0.163	24	ND	ND	NA	NA	NA	NA	NA	NA	NA	NA	NA	NA	0.188	0	0	0.188	0.188	0.942	4.712	1.001	0.75	0.5	1.751	8.255	0.250667
SL2.40ch00	6132836	6132842	Cluster_640	.	.	0.75	2.752	2.262	0.821948	0	0.045	24	ND	ND	NA	NA	NA	NA	NA	NA	NA	NA	NA	NA	0	0	0	0	0	0.377	1.885	0	0	0	0.5	2.251	#DIV/0!
SL2.40ch00	6139513	6139536	Cluster_641	.	+	1	5.253	3.204	0.609937	0	0.064	24	ND	ND	NA	NA	NA	NA	NA	NA	NA	NA	NA	NA	0	0	0	0.188	0.377	0.188	2.45	0.25	0	0.75	0.25	4.002	#DIV/0!
SL2.40ch00	6166323	6166342	Cluster_642	.	-	0.1333	4.002	2.827	0.706397	0	0.082	22	ND	ND	NA	NA	NA	NA	NA	NA	NA	NA	NA	NA	0.377	0	0.565	0	0.942	0.377	0.565	0.25	0.25	1.501	0.25	1.001	0
SL2.40ch00	6201912	6201941	Cluster_643	.	+	0.8636	4.252	4.146	0.975071	0	0.083	24	ND	ND	NA	NA	NA	NA	NA	NA	NA	NA	NA	NA	0	0	0.188	0.377	0	0.754	2.827	0	0	0.25	1.001	3.002	#DIV/0!
SL2.40ch00	6202647	6202745	Cluster_644	.	.	0.6136	13.258	8.293	0.625509	0	0.18	24	ND	ND	NA	NA	NA	NA	NA	NA	NA	NA	NA	NA	0.188	0.188	0.565	0.377	0	2.827	4.146	0.75	0.75	0.25	3.502	7.254	0.502667
SL2.40ch00	6207418	6207430	Cluster_645	.	+	1	2.001	2.262	1.13043	0	0.055	24	ND	ND	NA	NA	NA	NA	NA	NA	NA	NA	NA	NA	0.188	0.188	0	0	0	0	1.885	0	0	0	0	2.001	#DIV/0!
SL2.40ch00	6271918	6271941	Cluster_646	.	.	0.4091	1.251	4.146	3.31415	0	0.387	24	ND	ND	NA	NA	NA	NA	NA	NA	NA	NA	NA	NA	0.565	0.188	0.377	0.188	0	1.131	1.696	0	0.25	0	0	0.5	0.752
SL2.40ch00	6272547	6272570	Cluster_647	.	.	0.7778	2.752	3.392	1.23256	0	0.161	24	ND	ND	NA	NA	NA	NA	NA	NA	NA	NA	NA	NA	0.188	0	0	0	0.188	0.377	2.639	0	0	0	0	1.751	#DIV/0!
SL2.40ch00	6273232	6273515	Cluster_648	.	.	0.662	21.763	13.382	0.614897	0	0.49	24	ND	ND	NA	NA	NA	NA	NA	NA	NA	NA	NA	NA	0.377	0.942	0.188	0.565	0.565	1.885	8.858	1.001	1.001	1.251	3.002	14.508	0.564436
SL2.40ch00	6274064	6274203	Cluster_649	.	+	0.8517	83.298	73.693	0.884691	0	1.474	24	ND	ND	NA	NA	NA	NA	NA	NA	NA	NA	NA	NA	0.754	1.696	0.942	1.696	1.696	7.727	59.18	0.25	2.001	1.751	6.504	71.291	0.847576
SL2.40ch00	6277648	6277670	Cluster_650	.	+	1	2.001	1.885	0.942029	0	0.038	24	ND	ND	NA	NA	NA	NA	NA	NA	NA	NA	NA	NA	0	0	0	0	0	0.754	1.131	0	0	0	0.5	1.501	#DIV/0!
SL2.40ch00	6279080	6279214	Cluster_651	.	+	0.8575	79.296	70.112	0.884181	0	1.402	24	ND	ND	NA	NA	NA	NA	NA	NA	NA	NA	NA	NA	0.565	1.508	0.377	1.885	0.942	8.293	56.542	0.75	1.751	1.751	6.003	67.789	1.07653
SL2.40ch00	6290558	6290579	Cluster_652	.	-	0.1429	5.753	3.958	0.687989	0	0.102	22	ND	ND	NA	NA	NA	NA	NA	NA	NA	NA	NA	NA	0.377	0	0	0.377	2.827	0	0.377	0	0	5.753	0	0	#DIV/0!
SL2.40ch00	6301204	6301219	Cluster_653	.	-	0.2	0.75	1.885	2.51333	0	0.097	N	ND	ND	NA	NA	NA	NA	NA	NA	NA	NA	NA	NA	0.377	0.188	0	0.188	0	1.131	0	0.25	0	0	0	0.5	#DIV/0!
SL2.40ch00	6301770	6301793	Cluster_654	.	+	0.8333	3.502	5.654	1.61451	0	0.474	24	ND	ND	NA	NA	NA	NA	NA	NA	NA	NA	NA	NA	0.754	0	0.942	0.942	0.377	0.188	2.45	0	1.001	0	0.5	1.251	0.941059
SL2.40ch00	6307520	6307687	Cluster_655	.	.	0.4466	27.016	19.413	0.718574	0	0.653	24	ND	ND	NA	NA	NA	NA	NA	NA	NA	NA	NA	NA	0	0	0.188	1.319	0.942	3.392	13.57	1.251	2.752	2.752	3.752	15.009	0.479288
SL2.40ch00	6308603	6308799	Cluster_656	.	.	0.68	6.504	4.712	0.724477	0	0.343	21	6308611	0.509979	NA	NA	NA	NA	NA	NA	NA	NA	NA	NA	0.188	0	0.377	2.45	1.696	0	0	0	3.002	3.252	0.25	0	0.816123
SL2.40ch00	6325916	6326033	Cluster_657	.	.	0.6296	6.254	10.177	1.62728	0	0.8	24	ND	ND	NA	NA	NA	NA	NA	NA	NA	NA	NA	NA	0.188	0	1.319	0.754	0.377	0.754	6.785	0.75	0	0.25	0.5	4.002	#DIV/0!
SL2.40ch00	6331111	6331228	Cluster_658	.	.	0.6296	6.254	10.177	1.62728	0	0.8	24	ND	ND	NA	NA	NA	NA	NA	NA	NA	NA	NA	NA	0.188	0	1.319	0.754	0.377	0.754	6.785	0.75	0	0.25	0.5	4.002	#DIV/0!
SL2.40ch00	6335603	6335626	Cluster_659	.	+	1	8.755	6.408	0.731925	0	0.221	24	ND	ND	NA	NA	NA	NA	NA	NA	NA	NA	NA	NA	0.188	0	1.508	1.508	0.565	0.377	2.262	2.501	1.001	1.251	1.251	2.001	1.50649
SL2.40ch00	6337231	6337471	Cluster_660	.	+	0.8462	78.796	63.704	0.808467	0.565	2.158	24	ND	ND	NA	NA	NA	NA	NA	NA	NA	NA	NA	NA	4.523	1.508	0.942	3.016	0.942	11.308	41.464	1.751	1.501	2.251	11.757	52.28	2.00933
SL2.40ch00	6343059	6343082	Cluster_661	.	+	1	4.252	4.335	1.01952	0.188	0.271	24	ND	ND	NA	NA	NA	NA	NA	NA	NA	NA	NA	NA	0	0.188	0	0.565	0	1.508	2.073	0	0	0	1.251	2.752	#DIV/0!
SL2.40ch00	6343884	6343912	Cluster_662	.	+	0.96	4.753	4.712	0.991374	0	0.094	24	ND	ND	NA	NA	NA	NA	NA	NA	NA	NA	NA	NA	0	0	0.377	0	0	1.131	3.204	0.25	0	0.25	2.251	1.751	#DIV/0!
SL2.40ch00	6378720	6378741	Cluster_663	.	-	0	2.752	1.885	0.684956	0	0.038	24	ND	ND	NA	NA	NA	NA	NA	NA	NA	NA	NA	NA	0	0.377	0	0	0.377	0	1.131	0	0	0.5	0.25	1.751	#DIV/0!
SL2.40ch00	6382745	6382992	Cluster_664	.	.	0.3529	6.754	12.816	1.89754	12.816	12.816	24	ND	ND	NA	NA	NA	NA	NA	NA	NA	NA	NA	NA	0	0.188	0.188	0.754	0.565	1.319	9.801	0.25	1.001	0	0.75	4.503	0.753247
SL2.40ch00	6384053	6384063	Cluster_665	.	.	0.5	0.75	1.885	2.51333	0	0.138	23	ND	ND	NA	NA	NA	NA	NA	NA	NA	NA	NA	NA	0	0	0	0	0	1.131	0.754	0	0	0.25	0	0.25	#DIV/0!
SL2.40ch00	6395196	6395214	Cluster_666	.	+	0.9333	3.752	2.827	0.753465	0	0.116	24	ND	ND	NA	NA	NA	NA	NA	NA	NA	NA	NA	NA	0.188	0	0	0	0.188	0.377	2.073	0	0.25	0	0.75	2.752	0
SL2.40ch00	6395576	6395599	Cluster_667	.	-	0	5.003	6.973	1.39376	0	0.224	24	ND	ND	NA	NA	NA	NA	NA	NA	NA	NA	NA	NA	0	0.377	0.188	0	0	0	6.408	0	0	0	0	4.252	#DIV/0!
SL2.40ch00	6396023	6396043	Cluster_668	.	-	0	5.003	3.204	0.640416	0	0.294	24	ND	ND	NA	NA	NA	NA	NA	NA	NA	NA	NA	NA	0.377	0	0	0.565	0.565	0.377	1.319	0.25	0.5	0.75	1.001	2.501	1.13
SL2.40ch00	6398263	6398572	Cluster_669	.	.	0.7232	33.77	33.36	0.987859	0.565	1.775	24	ND	ND	NA	NA	NA	NA	NA	NA	NA	NA	NA	NA	0.377	0.942	0.188	1.131	1.696	9.235	19.79	0.5	1.501	1.001	7.254	21.512	0.753498
SL2.40ch00	6402608	6402768	Cluster_670	.	.	0.403	13.258	12.628	0.952482	0	0.773	24	ND	ND	NA	NA	NA	NA	NA	NA	NA	NA	NA	NA	0	0.188	0	0.377	0.188	4.9	6.973	0.25	0.25	0.25	4.252	8.005	1.508
SL2.40ch00	6434542	6434565	Cluster_671	.	+	1	1.751	3.016	1.72244	0	0.06	24	ND	ND	NA	NA	NA	NA	NA	NA	NA	NA	NA	NA	0	0	0	0	0.188	0.377	2.45	0	0	1.001	0	0.75	#DIV/0!
SL2.40ch00	6444589	6444610	Cluster_672	.	+	1	3.752	2.639	0.703358	0	0.053	24	ND	ND	NA	NA	NA	NA	NA	NA	NA	NA	NA	NA	0	0	0	0.188	0.377	0.377	1.696	0	0.25	0.75	0.5	2.251	0.752
SL2.40ch00	6478159	6478182	Cluster_673	.	+	1	19.011	13.758	0.723686	0	0.275	22	ND	ND	NA	NA	NA	NA	NA	NA	NA	NA	NA	NA	0	0	0	0	7.539	0.754	5.466	0	0	14.008	1.251	3.752	#DIV/0!
SL2.40ch00	6487706	6487727	Cluster_674	.	-	0	3.752	2.262	0.602878	0	0.045	22	ND	ND	NA	NA	NA	NA	NA	NA	NA	NA	NA	NA	0	0	0	0.754	0.942	0.565	0	0	1.251	1.751	0.75	0	0.602718
SL2.40ch00	6489184	6489205	Cluster_675	.	+	1	3.752	1.885	0.502399	0	0.163	24	ND	ND	NA	NA	NA	NA	NA	NA	NA	NA	NA	NA	0	0.188	0	0	0	0.754	0.942	0	0	0	0.25	3.502	#DIV/0!
SL2.40ch00	6498410	6498490	Cluster_676	.	.	0.6154	5.003	4.9	0.979412	0	0.816	24	ND	ND	NA	NA	NA	NA	NA	NA	NA	NA	NA	NA	0.377	0	0	0.565	0.188	0.377	3.392	0.75	0	0.25	0.5	2.752	#DIV/0!
SL2.40ch00	6534906	6534929	Cluster_677	.	+	1	10.006	5.089	0.508595	0	0.268	24	ND	ND	NA	NA	NA	NA	NA	NA	NA	NA	NA	NA	0	0.188	0	0	0	0.377	4.523	0	0.25	0.25	0.75	8.755	0
SL2.40ch00	6537516	6537542	Cluster_678	.	.	0.6471	2.752	6.408	2.32849	0	0.229	23	ND	ND	NA	NA	NA	NA	NA	NA	NA	NA	NA	NA	0.188	0	0.188	0.377	0.754	2.45	2.45	0	1.001	0	0.5	0.75	0.376623
SL2.40ch00	6537841	6538077	Cluster_679	.	+	0.8158	11.257	7.162	0.636226	0	0.143	24	ND	ND	NA	NA	NA	NA	NA	NA	NA	NA	NA	NA	0.942	0	0	0.377	0.754	1.696	3.392	0.5	0.5	0.5	2.001	7.004	0.754
SL2.40ch00	6538286	6538500	Cluster_680	.	.	0.6923	36.521	53.903	1.47595	0.377	1.983	24	ND	ND	NA	NA	NA	NA	NA	NA	NA	NA	NA	NA	1.885	2.262	0.188	2.262	3.016	13.758	30.532	1.751	1.751	4.252	6.754	20.512	1.29183
SL2.40ch00	6540271	6540312	Cluster_681	.	.	0.4787	21.763	17.716	0.814042	9.047	9.22	24	ND	ND	NA	NA	NA	NA	NA	NA	NA	NA	NA	NA	0.188	0.565	0.188	0	0.565	1.319	14.889	0.5	0.75	0.5	3.002	16.259	0
SL2.40ch00	6548099	6548115	Cluster_682	.	.	0.7	3.502	1.885	0.538264	0	0.053	24	ND	ND	NA	NA	NA	NA	NA	NA	NA	NA	NA	NA	0	0	0	0	0	0	1.885	0.5	0.25	0.25	0.5	2.001	0
SL2.40ch00	6548382	6548403	Cluster_683	.	.	0.6154	2.001	2.45	1.22439	0	0.076	24	ND	ND	NA	NA	NA	NA	NA	NA	NA	NA	NA	NA	0	0	0	0	0	0.377	2.073	0	0.5	0	0.75	0.75	0
SL2.40ch00	6548976	6549038	Cluster_684	HP	-	0	2.752	1.885	0.684956	0	0.222	24	ND	ND	20	0.7273	27.5	8	-0.5673	1	1	1	0	0	0.188	0	0	0	0	0	1.696	0	0	0	0.25	1.751	#DIV/0!
SL2.40ch00	6552784	6552810	Cluster_685	.	+	1	17.76	21.486	1.2098	15.643	18.288	24	ND	ND	NA	NA	NA	NA	NA	NA	NA	NA	NA	NA	0.188	1.131	0.188	0.188	0.377	0.754	18.659	0.25	1.001	0.25	1.001	15.259	0.187812
SL2.40ch00	6571146	6571542	Cluster_686	.	.	0.4015	113.566	124.392	1.09533	19.601	24.99	24	ND	ND	NA	NA	NA	NA	NA	NA	NA	NA	NA	NA	6.22	2.262	4.9	10.554	4.9	21.674	73.881	5.503	6.754	6.504	7.754	78.045	1.56263
SL2.40ch00	6573508	6573686	Cluster_687	HP	+	0.8462	3.752	2.45	0.652985	0.754	1.093	24	ND	ND	39	0.6783	57.5	64	-0.5304	0.9846	1	1	0	0	0	0.377	0	0	0	0.377	1.696	0	0	0	0.5	2.752	#DIV/0!
SL2.40ch00	6578697	6578851	Cluster_688	.	.	0.2679	8.505	10.554	1.24092	10.554	10.554	24	ND	ND	NA	NA	NA	NA	NA	NA	NA	NA	NA	NA	0	0	0.188	0.377	0.188	1.696	8.104	0.5	0.25	0.75	1.751	4.753	1.508
SL2.40ch00	6581503	6581787	Cluster_689	.	+	0.8617	159.592	166.232	1.04161	0	3.875	24	ND	ND	NA	NA	NA	NA	NA	NA	NA	NA	NA	NA	9.612	3.958	3.958	15.832	3.204	23.559	106.11	3.002	8.505	4.753	12.757	114.816	1.86149
SL2.40ch00	6582990	6583023	Cluster_690	.	.	0.5556	7.004	6.785	0.968732	0	0.196	24	ND	ND	NA	NA	NA	NA	NA	NA	NA	NA	NA	NA	0	0.377	0.188	0	0.377	0.565	5.277	0.25	0.25	0.75	0.5	5.253	0
SL2.40ch00	6585952	6585997	Cluster_691	HP	-	0.0074	26.765	25.632	0.957669	0	2.762	24	ND	ND	18	0.878	20.5	5	-0.5902	0.7872	1	1	0	0	0	0.188	0.188	1.319	0	2.45	21.486	1.251	0.5	0.25	3.002	20.262	2.638
SL2.40ch00	6588242	6588774	Cluster_692	.	.	0.2006	178.353	128.726	0.721748	0	2.706	24	ND	ND	NA	NA	NA	NA	NA	NA	NA	NA	NA	NA	2.073	5.843	3.769	7.162	4.146	34.867	70.865	6.254	13.008	6.754	61.285	84.299	0.550584
SL2.40ch00	6591828	6591850	Cluster_693	.	+	0.8889	3.002	3.392	1.12991	0	0.097	24	ND	ND	NA	NA	NA	NA	NA	NA	NA	NA	NA	NA	0	0	0	0.188	0.188	0	3.016	0	0	0	0	3.002	#DIV/0!
SL2.40ch00	6592208	6592447	Cluster_694	.	.	0.4888	41.024	33.548	0.817765	0	1.324	22	ND	ND	NA	NA	NA	NA	NA	NA	NA	NA	NA	NA	0	0.188	0.188	4.712	19.224	2.262	6.973	1.251	4.503	23.514	2.251	9.255	1.04641
SL2.40ch00	6592741	6592763	Cluster_695	.	.	0.25	6.003	3.769	0.627853	0	0.087	22	ND	ND	NA	NA	NA	NA	NA	NA	NA	NA	NA	NA	0	0	0	0.377	2.073	0.188	1.131	0.25	0.5	3.502	0.25	1.001	0.754
SL2.40ch00	6592971	6592995	Cluster_696	.	-	0.0968	5.003	5.843	1.1679	0	0.125	22	ND	ND	NA	NA	NA	NA	NA	NA	NA	NA	NA	NA	0	0	0	0.565	4.146	0.377	0.754	0	0	4.753	0	0.25	#DIV/0!
SL2.40ch00	6593232	6594710	Cluster_697	.	.	0.3987	244.642	205.623	0.840506	0.942	10.495	22	ND	ND	NA	NA	NA	NA	NA	NA	NA	NA	NA	NA	6.031	1.696	3.581	21.674	104.225	16.586	51.83	4.753	24.014	139.08	15.259	53.531	0.902557
SL2.40ch00	6597670	6597699	Cluster_698	.	+	0.8776	9.505	9.235	0.971594	0	0.393	24	ND	ND	NA	NA	NA	NA	NA	NA	NA	NA	NA	NA	0	0	0.188	0.188	0.377	3.392	5.089	0.25	0.75	1.001	2.501	4.503	0.250667
SL2.40ch00	6598370	6598728	Cluster_699	.	.	0.2404	24.514	19.601	0.799584	0	1.37	24	ND	ND	NA	NA	NA	NA	NA	NA	NA	NA	NA	NA	1.696	0.565	1.131	0.942	0.565	6.785	7.916	0.25	2.251	3.002	5.253	11.507	0.418481
SL2.40ch00	6599533	6599671	Cluster_700	.	.	0.52	6.754	4.712	0.697661	0	0.235	22	ND	ND	NA	NA	NA	NA	NA	NA	NA	NA	NA	NA	0	0	0.377	1.508	2.639	0.188	0	0	0	5.003	0.75	0.75	#DIV/0!
SL2.40ch00	6603063	6603425	Cluster_701	.	.	0.4197	60.285	51.641	0.856614	1.508	3.536	24	ND	ND	NA	NA	NA	NA	NA	NA	NA	NA	NA	NA	2.073	2.073	1.508	2.639	2.262	11.308	29.779	1.501	5.253	7.254	9.005	33.019	0.50238
SL2.40ch00	6613138	6613152	Cluster_702	.	.	0.5455	2.752	2.073	0.75327	0	0.043	24	ND	ND	NA	NA	NA	NA	NA	NA	NA	NA	NA	NA	0.377	0	0	0.377	0	0.188	1.131	0	0.25	0.25	0.25	1.751	1.508
SL2.40ch00	6613400	6613559	Cluster_703	.	.	0.3947	10.256	7.162	0.698323	0	0.315	24	ND	ND	NA	NA	NA	NA	NA	NA	NA	NA	NA	NA	0.377	0	0	0.754	2.073	0.754	3.204	0.5	2.251	5.003	0	2.251	0.334962
SL2.40ch00	6635621	6635968	Cluster_704	.	.	0.4647	174.351	253.872	1.4561	0.188	7.553	24	ND	ND	NA	NA	NA	NA	NA	NA	NA	NA	NA	NA	11.874	11.12	13.57	14.512	9.612	50.322	142.862	11.757	18.261	9.756	19.011	92.554	0.794699
SL2.40ch00	6649552	6649657	Cluster_705	.	.	0.6176	8.005	6.408	0.8005	0	0.755	N	ND	ND	NA	NA	NA	NA	NA	NA	NA	NA	NA	NA	1.131	0.565	0.377	0.377	0.188	0.377	3.392	0.75	0.25	0.75	1.001	4.002	1.508
SL2.40ch00	6658917	6659153	Cluster_706	.	.	0.4167	65.538	65.588	1.00076	0.188	3.328	24	ND	ND	NA	NA	NA	NA	NA	NA	NA	NA	NA	NA	2.45	1.885	1.508	3.769	1.696	6.22	48.06	0.5	4.002	1.751	6.003	48.028	0.941779
SL2.40ch00	6680846	6681161	Cluster_707	.	.	0.72	12.007	14.135	1.17723	0	0.743	24	ND	ND	NA	NA	NA	NA	NA	NA	NA	NA	NA	NA	0.377	0.188	0.377	1.131	0.942	3.769	7.35	1.251	0.25	0.5	1.501	7.254	4.524
SL2.40ch00	6681455	6681586	Cluster_708	.	.	0.2874	43.525	47.872	1.09987	0.377	1.847	24	ND	ND	NA	NA	NA	NA	NA	NA	NA	NA	NA	NA	0.754	0	0.565	2.639	1.319	19.978	22.617	1.251	1.501	2.501	14.508	21.763	1.75816
SL2.40ch00	6683883	6684010	Cluster_709	.	-	0.0462	12.507	12.251	0.979531	5.089	5.646	23	ND	ND	NA	NA	NA	NA	NA	NA	NA	NA	NA	NA	0.188	0.754	0.188	0.188	0.377	5.843	4.712	0.25	0.25	0.25	4.002	6.254	0.752
SL2.40ch00	6687297	6687511	Cluster_710	HP	+	0.8448	2.501	10.931	4.37065	9.424	9.87	24	ND	ND	76	0.7204	105.5	4	-0.6104	0.8373	1	1	1	0	0.565	0.188	0.565	0.377	0	1.319	7.916	0.25	0.5	0	0.25	1.501	0.754
SL2.40ch00	6687974	6688339	Cluster_711	.	.	0.5595	37.522	31.663	0.843852	2.827	4.238	24	ND	ND	NA	NA	NA	NA	NA	NA	NA	NA	NA	NA	1.885	2.073	0.942	1.319	2.45	6.22	16.774	1.251	1.751	2.001	6.504	22.013	0.753284
SL2.40ch00	6689240	6689298	Cluster_712	.	.	0.6522	10.506	17.339	1.65039	0.377	1.504	24	ND	ND	NA	NA	NA	NA	NA	NA	NA	NA	NA	NA	0.942	0.565	0.565	0.942	1.131	4.335	8.858	1.751	0.25	0.25	2.001	5.753	3.768
SL2.40ch00	6689796	6689819	Cluster_713	.	-	0.0147	9.005	12.816	1.42321	1.131	4.341	24	ND	ND	NA	NA	NA	NA	NA	NA	NA	NA	NA	NA	0	0	0	0.377	0.188	5.843	6.408	0.25	0.5	0.25	2.752	5.003	0.754
SL2.40ch00	6690098	6690237	Cluster_714	.	.	0.5103	27.266	36.564	1.34101	0	1.203	24	ND	ND	NA	NA	NA	NA	NA	NA	NA	NA	NA	NA	1.131	1.131	0.565	1.319	2.073	7.727	22.617	0.25	2.251	2.752	4.002	16.76	0.585962
SL2.40ch00	6694130	6694147	Cluster_715	.	.	0.625	4.503	3.016	0.669776	3.016	3.016	24	ND	ND	NA	NA	NA	NA	NA	NA	NA	NA	NA	NA	0	0	0	0	0	0.565	2.45	0.25	0	0	1.001	2.501	#DIV/0!
SL2.40ch00	6700087	6700091	Cluster_716	.	-	0.1818	1.501	2.073	1.38108	2.073	2.073	24	ND	ND	NA	NA	NA	NA	NA	NA	NA	NA	NA	NA	0	0	0	0	0.188	0.377	1.508	0	0	0	0.25	1.001	#DIV/0!
SL2.40ch00	6701528	6701600	Cluster_717	.	.	0.7857	2.001	5.277	2.63718	4.523	4.837	24	ND	ND	NA	NA	NA	NA	NA	NA	NA	NA	NA	NA	0	0	0	0	0.377	0.942	3.958	0	0	0.5	0	1.501	#DIV/0!
SL2.40ch00	6704944	6704967	Cluster_718	.	.	0.6667	3.002	3.392	1.12991	0	0.202	24	ND	ND	NA	NA	NA	NA	NA	NA	NA	NA	NA	NA	0.377	0.188	0.377	0.188	0.188	0.754	1.319	0	1.001	0.25	1.001	0.25	0.187812
SL2.40ch00	6706853	6706879	Cluster_719	.	+	0.875	7.254	10.554	1.45492	10.554	10.554	24	ND	ND	NA	NA	NA	NA	NA	NA	NA	NA	NA	NA	0	0.188	0.377	0.188	0	3.204	6.597	0	0	0	2.501	4.252	#DIV/0!
SL2.40ch00	6707244	6707290	Cluster_720	.	.	0.5938	6.504	6.031	0.927276	6.031	6.031	24	ND	ND	NA	NA	NA	NA	NA	NA	NA	NA	NA	NA	0.188	0	0.188	0.188	0	0.942	4.523	0	0.75	0	1.251	4.503	0.250667
SL2.40ch00	6714059	6714464	Cluster_721	.	.	0.7087	52.781	119.68	2.26748	3.016	11.744	24	ND	ND	NA	NA	NA	NA	NA	NA	NA	NA	NA	NA	2.073	2.827	2.639	2.827	2.073	28.836	78.404	4.503	1.501	1.251	9.005	32.269	1.88341
SL2.40ch00	6716225	6716254	Cluster_722	.	-	0.0545	11.507	10.366	0.900843	9.612	9.863	24	ND	ND	NA	NA	NA	NA	NA	NA	NA	NA	NA	NA	0	0	0	0.565	0	0.754	9.047	0	1.251	0.25	0.75	8.505	0.451639
SL2.40ch00	6725816	6725822	Cluster_723	.	.	0.4	1.751	1.885	1.07653	0	0.198	24	ND	ND	NA	NA	NA	NA	NA	NA	NA	NA	NA	NA	0.188	0	0.188	0	0	0	1.508	0	0.25	0	0	1.001	0
SL2.40ch00	6729781	6729811	Cluster_724	.	.	0.25	6.254	6.785	1.08491	0	0.203	24	ND	ND	NA	NA	NA	NA	NA	NA	NA	NA	NA	NA	0	0.188	0.188	0.565	0.188	2.073	3.581	0	0.5	0.75	0.5	4.503	1.13
SL2.40ch00	6742387	6742426	Cluster_725	.	.	0.4667	4.753	5.654	1.18956	5.466	5.56	24	ND	ND	NA	NA	NA	NA	NA	NA	NA	NA	NA	NA	0.565	0.188	0.188	0	0	0.754	3.958	0	0	1.251	1.001	2.501	#DIV/0!
SL2.40ch00	6745475	6745516	Cluster_726	.	+	0.872	20.512	30.909	1.50687	0	0.776	24	ND	ND	NA	NA	NA	NA	NA	NA	NA	NA	NA	NA	1.508	0.188	3.016	2.639	1.131	9.424	13.005	2.251	1.751	1.251	6.003	6.754	1.50714
SL2.40ch00	6747633	6747802	Cluster_727	.	.	0.6333	21.512	11.308	0.52566	5.843	7.008	24	ND	ND	NA	NA	NA	NA	NA	NA	NA	NA	NA	NA	0	0.565	0	0.188	0.188	2.45	7.916	1.251	0.5	1.001	3.252	15.009	0.376
SL2.40ch00	6751716	6751949	Cluster_728	.	.	0.4868	10.256	14.324	1.39665	0.754	1.13	24	ND	ND	NA	NA	NA	NA	NA	NA	NA	NA	NA	NA	0.377	0.565	0.188	1.131	0.754	2.262	9.047	0.25	1.251	0.5	2.501	5.003	0.904077
SL2.40ch00	6752261	6752284	Cluster_729	.	-	0.0385	3.502	4.9	1.3992	0	0.098	24	ND	ND	NA	NA	NA	NA	NA	NA	NA	NA	NA	NA	0	0	0	0.188	0.188	0.188	4.335	0	0	0.75	0.5	2.251	#DIV/0!
SL2.40ch00	6755460	6755492	Cluster_730	.	-	0.1091	8.255	10.366	1.25572	0	0.207	24	ND	ND	NA	NA	NA	NA	NA	NA	NA	NA	NA	NA	0.188	0.188	0	0.565	0.377	0.942	8.104	0	0.5	1.251	0.75	5.753	1.13
SL2.40ch00	6755855	6755910	Cluster_731	.	-	0.1379	4.753	5.466	1.15001	0	0.112	24	ND	ND	NA	NA	NA	NA	NA	NA	NA	NA	NA	NA	0	0.565	0	0.188	0.188	1.131	3.392	0	0.75	0	0.75	2.501	0.250667
SL2.40ch00	6761753	6762860	Cluster_732	.	.	0.5175	207.37	237.475	1.14518	0	6.007	24	ND	ND	NA	NA	NA	NA	NA	NA	NA	NA	NA	NA	6.22	4.712	11.308	11.497	10.554	49.191	143.993	12.757	13.508	9.255	36.271	119.069	0.851125
SL2.40ch00	6766070	6766086	Cluster_733	.	-	0	5.253	2.073	0.394632	1.885	1.979	24	ND	ND	NA	NA	NA	NA	NA	NA	NA	NA	NA	NA	0	0	0	0	0	0.565	1.508	0	0	0	1.251	3.502	#DIV/0!
SL2.40ch00	6766763	6767173	Cluster_734	.	.	0.5175	26.765	21.486	0.802765	0	0.715	24	ND	ND	NA	NA	NA	NA	NA	NA	NA	NA	NA	NA	0.565	0.377	0.377	1.131	0.565	4.712	13.758	0.5	0.5	1.251	5.003	18.261	2.262
SL2.40ch00	6771810	6771930	Cluster_735	.	+	0.9405	39.023	50.699	1.29921	0	1.348	24	ND	ND	NA	NA	NA	NA	NA	NA	NA	NA	NA	NA	1.319	2.827	1.131	3.581	4.335	14.889	22.617	1.251	3.252	3.002	8.255	19.011	1.10117
SL2.40ch00	6772304	6772562	Cluster_736	.	.	0.4462	38.522	36.752	0.954052	0	1.135	24	ND	ND	NA	NA	NA	NA	NA	NA	NA	NA	NA	NA	0	0.942	1.131	1.319	4.335	10.743	18.282	0.5	1.751	4.252	8.505	20.012	0.753284
SL2.40ch00	6780070	6780271	Cluster_737	.	+	0.8842	21.012	17.905	0.852132	5.466	5.739	24	ND	ND	NA	NA	NA	NA	NA	NA	NA	NA	NA	NA	0.377	0.377	0.188	0.565	0.377	5.843	10.177	0.25	0.75	0.25	2.501	15.259	0.753333
SL2.40ch00	6785328	6785339	Cluster_738	.	+	0.8182	3.252	2.073	0.637454	0	0.65	24	ND	ND	NA	NA	NA	NA	NA	NA	NA	NA	NA	NA	0	0	0.188	0.188	0	0.377	1.319	0.25	0	0	0.5	1.001	#DIV/0!
SL2.40ch00	6785902	6785902	Cluster_739	.	.	0.4	0.75	1.885	2.51333	0	0.265	N	ND	ND	NA	NA	NA	NA	NA	NA	NA	NA	NA	NA	0	0.565	0	0	0	0.754	0.565	0	0	0	0	0.25	#DIV/0!
SL2.40ch00	6786365	6786387	Cluster_740	.	.	0.4706	3.002	3.204	1.06729	0	0.581	23	ND	ND	NA	NA	NA	NA	NA	NA	NA	NA	NA	NA	0	0	0	0	0	1.696	1.508	0	0	0	1.001	2.001	#DIV/0!
SL2.40ch00	6786968	6786997	Cluster_741	.	.	0.5676	6.003	6.973	1.16159	6.408	6.606	24	ND	ND	NA	NA	NA	NA	NA	NA	NA	NA	NA	NA	0.188	0.377	1.131	0	0	1.508	3.769	0.25	0.25	0	1.501	3.252	0
SL2.40ch00	6792687	6792708	Cluster_742	.	.	0.7333	1.751	2.827	1.61451	0.565	0.86	24	ND	ND	NA	NA	NA	NA	NA	NA	NA	NA	NA	NA	0	0.565	0	0	0	0.942	1.319	0	0	0	0.25	1.501	#DIV/0!
SL2.40ch00	6793450	6793475	Cluster_743	.	.	0.5517	2.251	5.466	2.42825	5.089	5.23	24	ND	ND	NA	NA	NA	NA	NA	NA	NA	NA	NA	NA	0	0	0	0	0	1.696	3.769	0	0	0.5	1.251	0.5	#DIV/0!
SL2.40ch00	6794417	6794439	Cluster_744	.	-	0	1.501	4.146	2.76216	4.146	4.146	23	ND	ND	NA	NA	NA	NA	NA	NA	NA	NA	NA	NA	0.188	0	0	0	0.188	2.262	1.508	0	0	0	1.001	0.25	#DIV/0!
SL2.40ch00	6795315	6795779	Cluster_745	.	+	0.8944	131.826	180.179	1.36679	0.942	6.499	24	ND	ND	NA	NA	NA	NA	NA	NA	NA	NA	NA	NA	13.758	1.508	13.57	14.889	19.978	34.679	81.797	5.753	15.259	11.507	17.51	63.287	0.975752
SL2.40ch00	6802041	6802064	Cluster_746	.	-	0	2.001	2.262	1.13043	2.073	2.105	24	ND	ND	NA	NA	NA	NA	NA	NA	NA	NA	NA	NA	0.188	0	0	0	0	0	2.073	0	0	0	0	1.751	#DIV/0!
SL2.40ch00	6804968	6804989	Cluster_747	.	-	0	4.252	4.146	0.975071	0	0.086	21	ND	ND	NA	NA	NA	NA	NA	NA	NA	NA	NA	NA	0	0	0.377	2.45	0	0.377	0.942	0	0.25	0	1.001	2.752	9.8
SL2.40ch00	6805506	6806041	Cluster_748	.	.	0.6779	77.545	56.165	0.724289	0.188	2.481	24	ND	ND	NA	NA	NA	NA	NA	NA	NA	NA	NA	NA	2.262	0.565	1.319	6.597	0.754	6.408	38.26	1.001	3.252	2.251	5.503	60.535	2.0286
SL2.40ch00	6807499	6807645	Cluster_749	.	.	0.64	3.002	4.712	1.56962	1.319	1.513	24	ND	ND	NA	NA	NA	NA	NA	NA	NA	NA	NA	NA	0.188	0	0	0	0	1.508	3.016	0.25	0.25	0	0.5	1.501	0
SL2.40ch00	6809171	6809268	Cluster_750	HP	+	1	1.501	1.885	1.25583	1.885	1.885	24	ND	ND	36	0.766	47	4	-0.5617	1	1	1	0	0	0	0	0	0	0	0	1.885	0	0.5	0	0	1.001	0
SL2.40ch00	6809563	6809972	Cluster_751	.	.	0.2681	105.061	96.309	0.916696	1.319	5.274	24	ND	ND	NA	NA	NA	NA	NA	NA	NA	NA	NA	NA	2.45	4.712	4.146	7.35	6.597	19.413	51.641	2.752	19.011	11.257	13.758	50.529	0.386618
SL2.40ch00	6811502	6811622	Cluster_752	HP	+	0.8846	6.754	4.9	0.725496	1.131	2.906	24	ND	ND	24	0.7869	30.5	60	-0.6426	0.745	1	0	0	0	0.188	0.377	0.377	0.377	0.377	0.565	2.639	0.5	1.501	0.75	1.001	2.752	0.251166
SL2.40ch00	6815761	6815775	Cluster_753	.	+	1	1.501	2.262	1.507	1.696	1.844	23	ND	ND	NA	NA	NA	NA	NA	NA	NA	NA	NA	NA	0.188	0.188	0	0	0	1.131	0.754	0	0	0	0.5	1.001	#DIV/0!
SL2.40ch00	6824306	6824483	Cluster_754	HP	+	0.8696	9.005	8.67	0.962798	6.973	7.45	24	ND	ND	44	0.8381	52.5	73	-0.7867	0.9251	1	1	0	0	0.188	0	0.377	0.754	0	1.696	5.654	0	0.25	0	1.251	6.504	3.016
SL2.40ch00	6826014	6826203	Cluster_755	.	.	0.6061	7.004	6.22	0.888064	0.188	0.463	24	ND	ND	NA	NA	NA	NA	NA	NA	NA	NA	NA	NA	0.188	0.377	0.188	0.188	0.188	2.073	3.016	0	0.75	0	2.001	3.752	0.250667
SL2.40ch00	6826741	6826755	Cluster_756	.	-	0.1818	1.501	2.073	1.38108	0.188	0.377	24	ND	ND	NA	NA	NA	NA	NA	NA	NA	NA	NA	NA	0	0	0	0	0	0.942	1.131	0	0	0.25	0.25	0.5	#DIV/0!
SL2.40ch00	6827756	6827779	Cluster_757	.	+	1	2.251	3.769	1.67437	3.581	3.644	24	ND	ND	NA	NA	NA	NA	NA	NA	NA	NA	NA	NA	0	0	0.188	0.565	0	0.377	2.639	0	0	0	0	2.251	#DIV/0!
SL2.40ch00	6828457	6828588	Cluster_758	.	+	0.9279	120.82	138.527	1.14656	0.754	4.276	24	ND	ND	NA	NA	NA	NA	NA	NA	NA	NA	NA	NA	8.67	3.958	3.581	13.947	3.016	21.486	83.87	2.501	7.004	2.752	7.004	88.551	1.99129
SL2.40ch00	6829835	6829858	Cluster_759	.	+	1	5.003	5.089	1.01719	0	0.102	24	ND	ND	NA	NA	NA	NA	NA	NA	NA	NA	NA	NA	0	0.565	0	0.188	0.377	0.377	3.581	0	0	0.5	0	3.752	#DIV/0!
SL2.40ch00	6832820	6832861	Cluster_760	.	+	0.88	4.503	4.712	1.04641	0	0.094	24	ND	ND	NA	NA	NA	NA	NA	NA	NA	NA	NA	NA	0.565	0.377	0.188	0.377	0	0.377	2.827	0	0.5	0	1.251	2.501	0.754
SL2.40ch00	6837766	6838042	Cluster_761	.	.	0.6212	117.568	98.005	0.833603	0.377	3.184	24	ND	ND	NA	NA	NA	NA	NA	NA	NA	NA	NA	NA	4.712	2.45	2.073	6.22	1.885	12.062	68.604	2.501	6.003	4.753	12.257	84.049	1.03615
SL2.40ch00	6838601	6838656	Cluster_762	.	.	0.7742	7.754	11.685	1.50696	0	0.234	24	ND	ND	NA	NA	NA	NA	NA	NA	NA	NA	NA	NA	0	0.377	0.188	0.188	0	1.131	9.801	0	0	0.25	0	7.254	#DIV/0!
SL2.40ch00	6839193	6839216	Cluster_763	.	+	0.9971	77.795	65.588	0.843088	0	1.312	24	ND	ND	NA	NA	NA	NA	NA	NA	NA	NA	NA	NA	0	0.754	0.377	1.696	0	0.377	62.384	0	0.5	0	0	76.544	3.392
SL2.40ch00	6842541	6842561	Cluster_764	.	+	1	1.501	3.392	2.25983	0	0.18	24	ND	ND	NA	NA	NA	NA	NA	NA	NA	NA	NA	NA	0	0	0	0.754	0.188	0.565	1.885	0	0	0	0.75	0.75	#DIV/0!
SL2.40ch00	6845663	6845685	Cluster_765	.	-	0.0526	4.753	3.581	0.753419	0	0.147	24	ND	ND	NA	NA	NA	NA	NA	NA	NA	NA	NA	NA	0	0	0	0	0.377	0.754	2.45	0	0.25	0.25	0.5	3.502	0
SL2.40ch00	6846186	6846377	Cluster_766	.	.	0.798	14.508	18.659	1.28612	0	0.387	24	ND	ND	NA	NA	NA	NA	NA	NA	NA	NA	NA	NA	0.754	2.073	1.131	2.073	0.565	3.204	8.858	0.5	3.502	0.5	3.502	6.003	0.591947
SL2.40ch00	6847936	6847962	Cluster_767	.	-	0.0826	28.266	20.543	0.726774	0	0.648	24	ND	ND	NA	NA	NA	NA	NA	NA	NA	NA	NA	NA	0.377	0	0.754	2.073	0	4.523	12.816	1.501	2.001	1.001	2.001	19.261	1.03598
SL2.40ch00	6851760	6851950	Cluster_768	.	.	0.4706	8.755	6.408	0.731925	2.45	2.622	24	ND	ND	NA	NA	NA	NA	NA	NA	NA	NA	NA	NA	0.565	0.565	0	0.377	0.188	0.188	4.523	0	0.75	0	0.5	7.254	0.502667
SL2.40ch00	6852398	6852500	Cluster_769	.	.	0.4128	38.522	32.417	0.841519	0	3.247	24	ND	ND	NA	NA	NA	NA	NA	NA	NA	NA	NA	NA	2.262	0	1.696	0.754	0.754	5.466	21.486	1.251	0.5	2.251	4.252	28.266	1.508
SL2.40ch00	6852946	6853114	Cluster_770	HP	-	0.125	7.254	4.523	0.623518	3.958	4.241	24	ND	ND	60	0.7643	78.5	12	-0.5554	0.8706	1	1	1	0	0	0.565	0	0.188	0	0.754	3.016	0	0	0.25	2.001	4.753	#DIV/0!
SL2.40ch00	6853613	6853634	Cluster_771	.	.	0.7333	5.503	2.827	0.51372	1.885	2.23	24	ND	ND	NA	NA	NA	NA	NA	NA	NA	NA	NA	NA	0	0	0	0.188	0.377	0.942	1.319	0	0.5	0.75	3.752	0.5	0.376
SL2.40ch00	6854584	6854603	Cluster_772	.	-	0.0833	3.002	2.262	0.753498	0	0.09	24	ND	ND	NA	NA	NA	NA	NA	NA	NA	NA	NA	NA	0	0	0	0.377	0.565	0.565	0.754	0.5	0	0.5	0.25	1.751	#DIV/0!
SL2.40ch00	6854854	6854929	Cluster_773	.	.	0.6573	23.263	26.952	1.15858	0	3.042	24	ND	ND	NA	NA	NA	NA	NA	NA	NA	NA	NA	NA	3.769	0.377	2.073	1.508	0.565	4.523	14.135	0.75	0.5	0.5	4.753	14.008	3.016
SL2.40ch00	6855347	6855369	Cluster_774	.	.	0.5789	2.501	3.581	1.43183	0	0.072	24	ND	ND	NA	NA	NA	NA	NA	NA	NA	NA	NA	NA	0	0	0	0.188	0.188	0.942	2.262	0	0	0	0.75	1.501	#DIV/0!
SL2.40ch00	6856341	6856401	Cluster_775	.	.	0.4118	4.252	6.408	1.50706	0	0.476	24	ND	ND	NA	NA	NA	NA	NA	NA	NA	NA	NA	NA	0.188	0	0.188	0.377	1.508	0.377	3.769	0.25	0.5	0.75	0.75	1.751	0.754
SL2.40ch00	6857749	6857764	Cluster_776	.	-	0	4.002	2.073	0.517991	0	0.132	24	ND	ND	NA	NA	NA	NA	NA	NA	NA	NA	NA	NA	0	0	0	0	0	0.188	1.885	0	0	0	0	4.002	#DIV/0!
SL2.40ch00	6862031	6862046	Cluster_777	.	+	0.9091	3.502	2.073	0.591947	0	0.17	N	ND	ND	NA	NA	NA	NA	NA	NA	NA	NA	NA	NA	1.319	0	0.565	0	0	0	0.188	0.25	0	0.75	0.5	1.501	#DIV/0!
SL2.40ch00	6862251	6862405	Cluster_778	.	.	0.517	17.26	27.705	1.60516	0	4.253	24	ND	ND	NA	NA	NA	NA	NA	NA	NA	NA	NA	NA	4.335	0	2.073	1.885	0.377	3.958	15.078	0.5	0.75	0	2.501	10.256	2.51333
SL2.40ch00	6863048	6863265	Cluster_779	.	.	0.7852	30.268	28.082	0.927779	0.377	1.892	24	ND	ND	NA	NA	NA	NA	NA	NA	NA	NA	NA	NA	0.565	1.696	1.131	3.581	1.319	9.612	10.177	1.501	3.752	1.251	6.254	10.506	0.954424
SL2.40ch00	6865536	6865682	Cluster_780	.	.	0.5106	10.506	8.858	0.843137	0	0.659	24	ND	ND	NA	NA	NA	NA	NA	NA	NA	NA	NA	NA	0	0.565	0	0.188	0.188	0.565	7.35	0	0.25	0.5	1.501	7.004	0.752
SL2.40ch00	6867066	6867099	Cluster_781	.	+	0.9808	4.753	9.801	2.06207	0	0.196	24	ND	ND	NA	NA	NA	NA	NA	NA	NA	NA	NA	NA	0.377	0.377	0.188	0.754	0	0.942	7.162	0	0.5	0	0.25	3.752	1.508
SL2.40ch00	6869383	6869439	Cluster_782	.	+	0.8333	9.255	14.701	1.58844	0	0.294	24	ND	ND	NA	NA	NA	NA	NA	NA	NA	NA	NA	NA	0.377	0.188	0.188	0.565	1.319	1.885	10.177	0	0.25	1.501	0.75	6.504	2.26
SL2.40ch00	6869887	6869920	Cluster_783	.	+	0.9811	4.753	9.989	2.10162	0	0.2	24	ND	ND	NA	NA	NA	NA	NA	NA	NA	NA	NA	NA	0.377	0.377	0.188	0.754	0	0.942	7.35	0	0.5	0	0.25	3.752	1.508
SL2.40ch00	6870269	6870292	Cluster_784	.	+	0.9412	4.753	3.204	0.674101	0	0.064	24	ND	ND	NA	NA	NA	NA	NA	NA	NA	NA	NA	NA	0	0.188	0	0.188	0	0	2.827	0	0.5	0	0	4.252	0.376
SL2.40ch00	6871918	6872155	Cluster_785	.	.	0.4468	38.772	35.433	0.913881	0.377	1.123	24	ND	ND	NA	NA	NA	NA	NA	NA	NA	NA	NA	NA	0.754	1.885	1.131	1.131	0.754	5.654	24.124	1.001	1.251	1.751	5.003	27.016	0.904077
SL2.40ch00	6873529	6873603	Cluster_786	.	.	0.3778	4.503	8.481	1.88341	8.481	8.481	24	ND	ND	NA	NA	NA	NA	NA	NA	NA	NA	NA	NA	0	0.942	0.377	0.188	0	1.131	5.843	0.25	0.25	0.25	0.25	3.502	0.752
SL2.40ch00	6887380	6887789	Cluster_787	.	.	0.688	57.283	67.661	1.18117	0.377	3.657	24	ND	ND	NA	NA	NA	NA	NA	NA	NA	NA	NA	NA	5.277	1.131	3.016	2.262	3.581	7.727	44.668	3.752	2.251	2.501	8.005	34.52	1.00489
SL2.40ch00	6887992	6888024	Cluster_788	.	+	0.8205	6.254	7.35	1.17525	0	0.31	24	ND	ND	NA	NA	NA	NA	NA	NA	NA	NA	NA	NA	0	0	0.188	0.188	0.754	1.131	5.089	0	0	0.25	0.5	5.253	#DIV/0!
SL2.40ch00	6888501	6888640	Cluster_789	.	.	0.4524	6.003	7.916	1.31867	0	0.427	23	ND	ND	NA	NA	NA	NA	NA	NA	NA	NA	NA	NA	0.188	0.565	0.188	0.377	0.377	3.392	2.827	0.75	0.25	1.501	0.25	3.002	1.508
SL2.40ch00	6892058	6892436	Cluster_790	.	.	0.5594	66.538	87.263	1.31148	0.188	3.709	24	ND	ND	NA	NA	NA	NA	NA	NA	NA	NA	NA	NA	2.639	1.508	2.262	3.581	2.827	12.816	61.63	3.252	1.001	2.251	10.756	46.277	3.57742
SL2.40ch00	6893276	6893417	Cluster_791	.	.	0.4223	76.294	72.75	0.953548	2.073	5.241	24	ND	ND	NA	NA	NA	NA	NA	NA	NA	NA	NA	NA	3.581	1.696	3.392	2.45	0.942	23.371	37.317	6.504	3.752	4.252	17.01	41.274	0.652985
SL2.40ch00	6893628	6893985	Cluster_792	.	+	0.8904	116.567	80.855	0.693635	4.712	10.118	24	ND	ND	NA	NA	NA	NA	NA	NA	NA	NA	NA	NA	2.639	1.131	1.696	4.712	3.769	24.501	42.406	3.252	14.008	6.754	24.514	61.285	0.336379
SL2.40ch00	6895647	6895716	Cluster_793	HP	-	0.1842	15.509	14.324	0.923593	1.131	3.296	22	ND	ND	25	0.7812	32	6	-0.5687	0.8046	1	1	0	0	0.565	0	0.565	3.016	5.843	0.377	3.958	0	3.252	9.756	0.5	1.501	0.927429
SL2.40ch00	6905030	6905114	Cluster_794	.	.	0.6452	11.507	11.685	1.01547	11.685	11.685	24	ND	ND	NA	NA	NA	NA	NA	NA	NA	NA	NA	NA	0.188	0.377	0.565	0.188	0.188	2.827	7.35	0.5	0	0.5	1.001	9.255	#DIV/0!
SL2.40ch00	6908656	6908710	Cluster_795	.	-	0.0588	26.515	16.02	0.604186	1.885	5.254	24	ND	ND	NA	NA	NA	NA	NA	NA	NA	NA	NA	NA	1.131	0.754	1.319	1.319	0.565	2.639	8.293	2.501	2.501	0.25	5.003	15.009	0.527389
SL2.40ch00	6908983	6909592	Cluster_796	.	.	0.72	58.784	47.118	0.801545	0.188	1.834	24	ND	ND	NA	NA	NA	NA	NA	NA	NA	NA	NA	NA	2.45	1.696	1.131	2.827	1.319	13.193	24.501	1.751	2.752	3.002	12.007	35.02	1.02725
SL2.40ch00	6909826	6909852	Cluster_797	.	.	0.68	3.752	4.712	1.25586	0	0.094	24	ND	ND	NA	NA	NA	NA	NA	NA	NA	NA	NA	NA	0.377	0	0.377	0.565	0.188	1.131	2.073	0.25	0.5	0.25	1.001	1.251	1.13
SL2.40ch00	6914983	6915006	Cluster_798	.	+	1	13.758	11.12	0.808257	0	0.867	22	ND	ND	NA	NA	NA	NA	NA	NA	NA	NA	NA	NA	0	0	0	0.942	7.727	0.565	1.885	0.25	1.501	10.506	1.001	0.5	0.627582
SL2.40ch00	6929615	6929657	Cluster_799	.	.	0.375	6.754	9.047	1.3395	1.696	2.323	24	ND	ND	NA	NA	NA	NA	NA	NA	NA	NA	NA	NA	0.188	0.754	0	0.754	0	1.319	6.031	0	1.001	0	1.751	4.002	0.753247
SL2.40ch00	6932621	6933208	Cluster_800	.	+	0.9601	246.643	170.19	0.690026	3.016	6.558	24	ND	ND	NA	NA	NA	NA	NA	NA	NA	NA	NA	NA	1.696	3.958	4.9	5.654	5.654	39.956	108.371	8.505	10.506	9.756	58.784	149.086	0.538169
SL2.40ch00	6933997	6934009	Cluster_801	.	.	0.4	2.251	2.827	1.25589	2.827	2.827	23	ND	ND	NA	NA	NA	NA	NA	NA	NA	NA	NA	NA	0	0.188	0	0	0	1.319	1.319	0	0	0	0.5	1.501	#DIV/0!
SL2.40ch00	6934693	6934710	Cluster_802	.	.	0.3571	2.501	2.639	1.05518	2.073	2.356	24	ND	ND	NA	NA	NA	NA	NA	NA	NA	NA	NA	NA	0	0.188	0	0.565	0	0.188	1.696	0	0	0	0.5	1.751	#DIV/0!
SL2.40ch00	6941470	6941719	Cluster_803	.	.	0.5	15.259	10.554	0.691657	0.377	1.784	24	ND	ND	NA	NA	NA	NA	NA	NA	NA	NA	NA	NA	1.131	0.565	0.565	0.942	0.565	2.45	4.335	1.501	0.75	1.251	3.252	6.003	1.256
SL2.40ch00	6942788	6942816	Cluster_804	.	+	0.9754	37.772	22.994	0.608758	22.994	22.994	24	ND	ND	NA	NA	NA	NA	NA	NA	NA	NA	NA	NA	0.565	0.942	0	0.188	0.188	1.885	19.224	0.75	1.001	0	1.251	33.019	0.187812
SL2.40ch00	6943124	6943165	Cluster_805	.	.	0.5806	2.752	5.843	2.12318	0.188	1.53	23	ND	ND	NA	NA	NA	NA	NA	NA	NA	NA	NA	NA	0.377	0.377	0.942	0	0	2.073	2.073	0.25	0.25	0	0.5	1.501	0
SL2.40ch00	6944360	6944382	Cluster_806	.	-	0	3.752	4.523	1.20549	4.523	4.523	24	ND	ND	NA	NA	NA	NA	NA	NA	NA	NA	NA	NA	0	0	0	0	0	1.319	3.204	0	0	0	0.75	3.002	#DIV/0!
SL2.40ch00	6944641	6945091	Cluster_807	.	.	0.3243	49.779	41.841	0.840535	4.146	6.974	24	ND	ND	NA	NA	NA	NA	NA	NA	NA	NA	NA	NA	0.942	0.754	1.319	3.392	1.319	9.989	24.124	3.502	3.752	2.752	9.255	29.767	0.904051
SL2.40ch00	6948048	6948071	Cluster_808	.	-	0.125	6.754	4.523	0.669677	0	0.09	23	ND	ND	NA	NA	NA	NA	NA	NA	NA	NA	NA	NA	0	0.754	0	0	0	2.262	1.508	0	0.75	0.25	2.001	2.752	0
SL2.40ch00	6957245	6957301	Cluster_809	.	+	0.8667	13.508	8.481	0.62785	0	0.534	24	ND	ND	NA	NA	NA	NA	NA	NA	NA	NA	NA	NA	0	0	0	0.377	0.377	0.188	7.539	0.5	1.251	0.25	0.25	10.756	0.301359
SL2.40ch00	6957636	6957663	Cluster_810	.	+	0.8615	20.012	12.251	0.612183	0	0.432	24	ND	ND	NA	NA	NA	NA	NA	NA	NA	NA	NA	NA	0	0.188	0.377	0.188	0.188	2.262	9.047	0.5	0.25	0.5	2.001	15.509	0.752
SL2.40ch00	6967796	6967871	Cluster_811	.	.	0.6667	7.254	7.35	1.01323	0	0.885	24	ND	ND	NA	NA	NA	NA	NA	NA	NA	NA	NA	NA	0.377	0	0	1.696	0.377	1.508	3.392	0.75	1.751	0.25	1.251	2.501	0.968589
SL2.40ch00	6972186	6972202	Cluster_812	.	.	0.7	1.501	1.885	1.25583	0	0.053	23	ND	ND	NA	NA	NA	NA	NA	NA	NA	NA	NA	NA	0	0	0	0	0.188	0.942	0.754	0.25	0	0.25	0.25	0.25	#DIV/0!
SL2.40ch00	6973520	6973542	Cluster_813	.	-	0	2.251	2.639	1.17237	2.45	2.544	23	ND	ND	NA	NA	NA	NA	NA	NA	NA	NA	NA	NA	0.188	0.188	0	0	0.188	1.131	0.942	0	0	0.5	1.251	0.5	#DIV/0!
SL2.40ch00	6977338	6977571	Cluster_814	.	+	0.9339	22.763	22.805	1.00185	0	1.291	24	ND	ND	NA	NA	NA	NA	NA	NA	NA	NA	NA	NA	0.377	0	3.204	1.131	0.754	7.727	9.612	3.252	1.501	1.001	6.254	8.505	0.753498
SL2.40ch00	6984794	6985451	Cluster_815	.	+	0.8759	175.351	136.642	0.779248	0.188	4.369	24	ND	ND	NA	NA	NA	NA	NA	NA	NA	NA	NA	NA	2.45	3.016	2.073	5.277	2.073	30.721	91.032	4.252	7.254	3.752	29.517	123.071	0.727461
SL2.40ch00	6986971	6987035	Cluster_816	.	.	0.3	7.254	9.424	1.29915	0	1.579	24	ND	ND	NA	NA	NA	NA	NA	NA	NA	NA	NA	NA	0.377	0	0	0.942	0.188	0.754	7.162	0	1.001	0.25	1.251	4.252	0.941059
SL2.40ch00	6995800	6996063	Cluster_817	.	.	0.3958	24.264	27.14	1.11853	0.377	1.107	24	ND	ND	NA	NA	NA	NA	NA	NA	NA	NA	NA	NA	0.942	0.188	1.319	0.754	1.131	6.408	16.397	0.75	0.25	0.75	5.503	15.009	3.016
SL2.40ch00	6999217	6999239	Cluster_818	.	+	0.9167	0.25	2.262	9.048	0	0.055	24	ND	ND	NA	NA	NA	NA	NA	NA	NA	NA	NA	NA	0	0	0	0	0	0.565	1.696	0	0	0	0	0.25	#DIV/0!
SL2.40ch00	7000057	7000241	Cluster_819	.	.	0.4691	17.51	15.266	0.871845	0	0.419	24	ND	ND	NA	NA	NA	NA	NA	NA	NA	NA	NA	NA	0.565	0.377	0.377	0.377	0.565	4.335	8.67	0.25	0.25	0.75	3.002	13.258	1.508
SL2.40ch00	7007806	7007848	Cluster_820	.	.	0.439	16.009	7.727	0.482666	0	0.324	24	ND	ND	NA	NA	NA	NA	NA	NA	NA	NA	NA	NA	0.377	0.565	0	0	0.565	1.696	4.523	1.001	0.25	0	2.251	9.255	0
SL2.40ch00	7008574	7009592	Cluster_821	.	.	0.4857	70.541	65.965	0.93513	0	4.448	24	ND	ND	NA	NA	NA	NA	NA	NA	NA	NA	NA	NA	1.319	0.942	1.508	1.885	2.073	14.324	43.914	3.502	4.252	2.001	14.759	39.523	0.443321
SL2.40ch00	7010773	7010794	Cluster_822	.	-	0	11.006	3.016	0.274032	0	0.104	N	ND	ND	NA	NA	NA	NA	NA	NA	NA	NA	NA	NA	0	0.754	0	0	0	0.942	1.319	0	1.251	1.251	2.001	5.003	0
SL2.40ch00	7012219	7012249	Cluster_823	.	.	0.3636	9.255	6.22	0.672069	0	0.491	24	ND	ND	NA	NA	NA	NA	NA	NA	NA	NA	NA	NA	0	0.188	0.377	0.377	0	0.188	5.089	0.25	0.25	0	1.501	7.004	1.508
SL2.40ch00	7021006	7021651	Cluster_824	.	.	0.3688	41.524	30.156	0.726231	0	0.605	22	ND	ND	NA	NA	NA	NA	NA	NA	NA	NA	NA	NA	0.565	0.188	0	2.073	13.193	3.958	10.177	0.5	1.501	24.014	2.752	12.007	1.38108
SL2.40ch00	7027138	7027161	Cluster_825	.	+	0.9524	4.252	3.958	0.930856	0	0.081	24	ND	ND	NA	NA	NA	NA	NA	NA	NA	NA	NA	NA	0	0	0	0	0.188	0.377	3.392	0.25	0	0	0	4.002	#DIV/0!
SL2.40ch00	7027820	7027848	Cluster_826	.	-	0	14.759	7.916	0.536351	0	0.158	22	ND	ND	NA	NA	NA	NA	NA	NA	NA	NA	NA	NA	0	0	0.188	0.377	4.523	0.942	1.885	0.5	0.75	8.755	3.252	1.501	0.502667
SL2.40ch00	7029387	7029941	Cluster_827	.	.	0.3536	93.054	68.227	0.733198	0	1.441	22	ND	ND	NA	NA	NA	NA	NA	NA	NA	NA	NA	NA	0.565	0.565	0.377	4.523	41.087	2.639	18.47	1.751	8.505	61.035	2.501	18.261	0.531805
SL2.40ch00	7030278	7030675	Cluster_828	.	.	0.6235	19.011	16.02	0.84267	0	0.32	22	ND	ND	NA	NA	NA	NA	NA	NA	NA	NA	NA	NA	0.188	0.188	0.188	0.754	9.235	1.696	3.769	0	1.001	14.008	0.5	3.502	0.753247
SL2.40ch00	7049685	7049738	Cluster_829	.	.	0.6889	8.755	8.481	0.968704	0	0.729	24	ND	ND	NA	NA	NA	NA	NA	NA	NA	NA	NA	NA	0.942	0	1.508	0.942	0.377	2.073	2.639	3.752	0.25	0.25	0.5	3.002	3.768
SL2.40ch00	7051243	7051267	Cluster_830	.	-	0.027	6.504	6.973	1.07211	0	0.388	23	ND	ND	NA	NA	NA	NA	NA	NA	NA	NA	NA	NA	0	0	0.565	0.188	0.565	3.581	2.073	0.75	0.25	0.25	2.251	2.752	0.752
SL2.40ch00	7051492	7051512	Cluster_831	.	-	0	1.751	1.885	1.07653	0	0.038	24	ND	ND	NA	NA	NA	NA	NA	NA	NA	NA	NA	NA	0	0	0	0	0.188	0.754	0.942	0.5	0	0	0	1.251	#DIV/0!
SL2.40ch00	7052170	7052194	Cluster_832	.	+	0.9756	5.253	7.727	1.47097	0	0.155	24	ND	ND	NA	NA	NA	NA	NA	NA	NA	NA	NA	NA	0.754	0	0.188	0.188	0	0.188	6.408	0	0	0.25	0.25	4.753	#DIV/0!
SL2.40ch00	7052612	7052956	Cluster_833	.	.	0.7177	19.511	23.371	1.19784	0	0.761	24	ND	ND	NA	NA	NA	NA	NA	NA	NA	NA	NA	NA	0.565	0.565	0	0.942	1.131	4.146	16.02	1.001	1.001	2.501	2.251	11.257	0.941059
SL2.40ch00	7058729	7058868	Cluster_834	HP	-	0	3.252	2.262	0.695572	0	0.357	22	ND	ND	47	0.7176	65.5	9	-0.5145	1	1	1	1	0	0	0	0	0.377	1.696	0	0.188	0	2.001	1.251	0	0	0.188406
SL2.40ch00	7059275	7059355	Cluster_835	HP	-	0	63.287	34.49	0.544978	0	4.193	22	ND	ND	29	0.7436	39	3	-0.7103	0.8653	1	1	0	0	0.565	0	0.377	4.146	22.617	0.754	6.031	0.25	2.501	43.775	1.251	15.009	1.65774
SL2.40ch00	7059969	7060205	Cluster_836	.	-	0.127	54.281	23.747	0.437483	0	0.672	22	ND	ND	NA	NA	NA	NA	NA	NA	NA	NA	NA	NA	0.377	0	1.131	1.508	18.659	0.565	1.508	2.251	7.254	39.273	0.5	4.753	0.207885
SL2.40ch00	7060933	7061080	Cluster_837	.	+	0.9375	11.257	12.062	1.07151	0	0.34	24	ND	ND	NA	NA	NA	NA	NA	NA	NA	NA	NA	NA	0.754	0	0.188	0.565	0.188	0.565	9.801	1.001	0.75	0.25	1.501	7.754	0.753333
SL2.40ch00	7061375	7061666	Cluster_838	.	.	0.7263	15.009	17.905	1.19295	0	0.652	24	ND	ND	NA	NA	NA	NA	NA	NA	NA	NA	NA	NA	0	0.565	0	0.754	0.754	3.204	12.628	0.75	1.001	0.75	2.001	9.756	0.753247
SL2.40ch00	7080576	7080596	Cluster_839	.	-	0	0	2.073	#DIV/0!	0	0.534	21	ND	ND	NA	NA	NA	NA	NA	NA	NA	NA	NA	NA	0	0	0	1.696	0	0	0.377	0	0	0	0	0	#DIV/0!
SL2.40ch00	7089548	7089575	Cluster_840	.	+	1	2.251	6.408	2.84673	0	0.128	24	ND	ND	NA	NA	NA	NA	NA	NA	NA	NA	NA	NA	0.188	0	0	0.188	0.565	0.942	4.523	0	0	0.5	0	1.501	#DIV/0!
SL2.40ch00	7090414	7090973	Cluster_841	.	.	0.6338	62.286	53.526	0.859358	0	2.23	24	ND	ND	NA	NA	NA	NA	NA	NA	NA	NA	NA	NA	0.942	0.942	0.754	2.639	2.639	7.727	37.883	1.251	4.753	7.754	5.253	41.274	0.555228
SL2.40ch00	7143937	7144022	Cluster_842	HP	-	0.1667	7.504	7.916	1.0549	0	1.081	24	ND	ND	30	0.7692	39	8	-0.6897	0.8516	1	1	0	0	0.942	0.188	0.188	0	0.754	0.565	5.277	0.25	0.25	1.001	0.75	3.002	0
SL2.40ch00	7144792	7144807	Cluster_843	.	+	0.8824	4.503	3.204	0.711526	0	0.663	24	ND	ND	NA	NA	NA	NA	NA	NA	NA	NA	NA	NA	0	0	0	0	0.565	0.565	2.073	0	0	0	1.251	3.252	#DIV/0!
SL2.40ch00	7145368	7145382	Cluster_844	.	+	0.9167	2.501	2.262	0.904438	0	0.111	N	ND	ND	NA	NA	NA	NA	NA	NA	NA	NA	NA	NA	0.942	0	0	0.188	0	0.188	0.942	0	0.25	0	0.75	0.5	0.752
SL2.40ch00	7146170	7146193	Cluster_845	.	+	0.96	5.503	9.424	1.71252	0	0.313	24	ND	ND	NA	NA	NA	NA	NA	NA	NA	NA	NA	NA	0.188	0	0	0	0	0	9.235	0	0	0	0.25	4.753	#DIV/0!
SL2.40ch00	7146546	7146568	Cluster_846	.	-	0.0714	4.252	2.639	0.620649	0	0.273	24	ND	ND	NA	NA	NA	NA	NA	NA	NA	NA	NA	NA	0.188	0	0	0.188	0	0.565	1.696	0.25	0	0	0.5	3.252	#DIV/0!
SL2.40ch00	7147816	7147862	Cluster_847	.	.	0.5905	21.763	19.79	0.909342	0	0.396	24	ND	ND	NA	NA	NA	NA	NA	NA	NA	NA	NA	NA	1.696	0.377	0.754	1.696	1.131	3.958	10.177	0.75	1.501	0.75	2.501	15.009	1.12991
SL2.40ch00	7158863	7158885	Cluster_848	.	.	0.4286	2.251	2.639	1.17237	0	0.144	24	ND	ND	NA	NA	NA	NA	NA	NA	NA	NA	NA	NA	0	0	0	0	0	0.188	2.45	0	0.25	0	0.25	1.501	0
SL2.40ch00	7159179	7159209	Cluster_849	.	.	0.3725	12.257	9.612	0.784205	0.942	1.116	24	ND	ND	NA	NA	NA	NA	NA	NA	NA	NA	NA	NA	0.377	0	0.565	0.188	0.754	0.942	6.785	0.5	0.75	0.5	0	10.256	0.250667
SL2.40ch00	7161595	7161634	Cluster_850	.	+	0.8824	14.759	9.612	0.651264	0	0.234	24	ND	ND	NA	NA	NA	NA	NA	NA	NA	NA	NA	NA	0	0.565	0.188	0.565	0.565	2.073	5.654	0.25	0.25	0.25	2.251	11.257	2.26
SL2.40ch00	7166938	7167165	Cluster_851	.	.	0.6731	24.764	19.601	0.791512	0	0.466	24	ND	ND	NA	NA	NA	NA	NA	NA	NA	NA	NA	NA	0.377	0.188	0.377	0.754	0.754	4.523	12.628	0.75	1.751	1.251	3.502	16.76	0.430611
SL2.40ch00	7167861	7168003	Cluster_852	.	+	0.9756	8.505	7.727	0.908524	0	0.179	24	ND	ND	NA	NA	NA	NA	NA	NA	NA	NA	NA	NA	0.377	0	0.188	0.188	0.377	1.319	5.277	0	0.25	1.001	1.251	5.253	0.752
SL2.40ch00	7169207	7169319	Cluster_853	.	.	0.3095	4.503	7.916	1.75794	0	0.177	24	ND	ND	NA	NA	NA	NA	NA	NA	NA	NA	NA	NA	0	0.188	0.188	0.377	0.188	1.319	5.654	0	0.25	0	1.251	2.752	1.508
SL2.40ch00	7169691	7169855	Cluster_854	.	.	0.3409	4.252	8.293	1.95038	0	0.213	24	ND	ND	NA	NA	NA	NA	NA	NA	NA	NA	NA	NA	0	0.188	0.188	0.377	0.565	1.508	5.466	0	0	0.5	0	3.752	#DIV/0!
SL2.40ch00	7175210	7175322	Cluster_855	.	.	0.275	4.503	7.539	1.67422	0	0.162	24	ND	ND	NA	NA	NA	NA	NA	NA	NA	NA	NA	NA	0	0.188	0.188	0.377	0	1.131	5.654	0	0.25	0	0.75	3.252	1.508
SL2.40ch00	7194551	7194570	Cluster_856	.	+	1	0.75	2.073	2.764	0	0.041	24	ND	ND	NA	NA	NA	NA	NA	NA	NA	NA	NA	NA	0.188	0	0	0.188	0	0	1.696	0	0	0	0	0.5	#DIV/0!
SL2.40ch00	7242466	7242512	Cluster_857	.	.	0.3608	49.529	48.06	0.970341	0	23.967	24	ND	ND	NA	NA	NA	NA	NA	NA	NA	NA	NA	NA	0	3.016	0.565	1.508	1.131	8.104	33.737	1.251	3.002	1.251	6.003	37.272	0.502332
SL2.40ch00	7245545	7245564	Cluster_858	.	-	0	3.002	2.262	0.753498	0	0.294	N	ND	ND	NA	NA	NA	NA	NA	NA	NA	NA	NA	NA	0	0.565	0	0.188	0	0.188	1.319	0.25	0	0	1.001	1.751	#DIV/0!
SL2.40ch00	7254045	7254157	Cluster_859	.	.	0.4706	8.505	12.816	1.50688	1.885	6.286	24	ND	ND	NA	NA	NA	NA	NA	NA	NA	NA	NA	NA	0	0	0.754	0.754	0.377	2.827	8.104	0.25	1.501	2.752	0.5	3.502	0.502332
SL2.40ch00	7259035	7259089	Cluster_860	HP	-	0.0526	1.251	3.581	2.86251	0	0.726	24	ND	ND	18	0.72	25	5	-0.516	0.9186	1	1	0	0	0	0	0	0	0.188	0.188	3.204	0	0.25	0	0	1.001	0
SL2.40ch00	7261710	7261713	Cluster_861	.	.	0.3	2.251	1.885	0.837406	0	0.126	24	ND	ND	NA	NA	NA	NA	NA	NA	NA	NA	NA	NA	0	0	0.377	0	0	0.188	1.319	0.75	0.25	0	0.25	0.75	0
SL2.40ch00	7313714	7313736	Cluster_862	.	+	0.9375	1.501	3.016	2.00933	0	0.07	23	ND	ND	NA	NA	NA	NA	NA	NA	NA	NA	NA	NA	0	0	0	0	0.188	2.827	0	0.25	0	0	0.75	0.5	#DIV/0!
SL2.40ch00	7325289	7325513	Cluster_863	.	+	0.81	22.513	18.847	0.837161	0.188	1.536	24	ND	ND	NA	NA	NA	NA	NA	NA	NA	NA	NA	NA	1.508	0.754	0.565	1.885	1.885	2.073	10.177	1.251	1.251	1.751	3.002	11.507	1.50679
SL2.40ch00	7326272	7326505	Cluster_864	.	+	0.8022	31.768	34.302	1.07977	0	2.12	24	ND	ND	NA	NA	NA	NA	NA	NA	NA	NA	NA	NA	0.942	0.754	0.565	6.597	1.508	8.858	15.078	0.25	0.75	3.002	10.506	16.259	8.796
SL2.40ch00	7353202	7353225	Cluster_865	.	-	0.1538	5.503	4.9	0.890423	0	0.178	23	ND	ND	NA	NA	NA	NA	NA	NA	NA	NA	NA	NA	0.188	0	0.565	0	0	2.073	2.073	0.75	0.25	0	0	4.002	0
SL2.40ch00	7378525	7378545	Cluster_866	.	+	0.9231	3.752	2.45	0.652985	0	0.433	21	ND	ND	NA	NA	NA	NA	NA	NA	NA	NA	NA	NA	0	0	0.377	0.754	0.188	0.565	0.565	0	3.002	0.75	0	0	0.251166
SL2.40ch00	7579864	7579884	Cluster_867	.	+	1	1.001	2.073	2.07093	0	0.691	24	ND	ND	NA	NA	NA	NA	NA	NA	NA	NA	NA	NA	0	0	0	0.565	0	0.188	1.319	0	0	0	0	0.75	#DIV/0!
SL2.40ch00	8020637	8020676	Cluster_868	.	.	0.3448	5.003	5.466	1.09254	0	0.135	22	ND	ND	NA	NA	NA	NA	NA	NA	NA	NA	NA	NA	0.377	0	0	0.377	1.885	1.131	1.696	0	0	1.751	1.001	2.001	#DIV/0!
SL2.40ch00	8030278	8030613	Cluster_869	.	.	0.661	48.528	55.599	1.14571	0	1.767	22	ND	ND	NA	NA	NA	NA	NA	NA	NA	NA	NA	NA	0.565	0.188	1.131	8.293	28.648	3.204	13.57	2.001	9.255	27.766	1.001	7.504	0.896056
SL2.40ch00	8030819	8032285	Cluster_870	.	.	0.3111	499.289	431.413	0.864055	0	16.433	22	ND	ND	NA	NA	NA	NA	NA	NA	NA	NA	NA	NA	19.224	2.639	7.162	45.045	236.532	39.956	80.855	8.005	35.771	291.419	40.273	99.057	1.25926
SL2.40ch00	8036349	8036360	Cluster_871	.	.	0.6364	2.752	2.073	0.75327	0	0.299	24	ND	ND	NA	NA	NA	NA	NA	NA	NA	NA	NA	NA	0	0	0.377	0	0.377	0.565	0.754	0	0.5	0.25	0.5	1.501	0
SL2.40ch00	8055078	8055094	Cluster_872	.	+	1	2.251	1.885	0.837406	0	0.038	24	ND	ND	NA	NA	NA	NA	NA	NA	NA	NA	NA	NA	0	0	0.188	0	0.188	0.377	1.131	0.25	0.25	0	0.5	1.251	0
SL2.40ch00	8063298	8063313	Cluster_873	.	+	1	2.001	1.885	0.942029	0	0.038	24	ND	ND	NA	NA	NA	NA	NA	NA	NA	NA	NA	NA	0	0	0.188	0	0.188	0.377	1.131	0	0	0	0.25	1.751	#DIV/0!
SL2.40ch00	8083422	8083467	Cluster_874	HP	+	1	0.75	2.45	3.26667	0	0.582	23	ND	ND	17	0.8095	21	4	-0.5476	1	1	1	1	0	0	0	0	0.754	0.565	1.131	0	0	0.25	0.5	0	0	3.016
SL2.40ch00	8113839	8113897	Cluster_875	HP	-	0.0256	5.753	7.35	1.27759	0	0.912	24	ND	ND	18	0.766	23.5	12	-0.5277	0.8515	1	1	0	0	0	0	0	0.565	0.754	0.754	5.277	0	0.25	1.751	1.501	2.251	2.26
SL2.40ch00	8133772	8133797	Cluster_876	.	.	0.78	8.505	9.424	1.10805	0	0.25	22	ND	ND	NA	NA	NA	NA	NA	NA	NA	NA	NA	NA	0.188	0	0.377	1.131	4.9	0	2.827	0	2.001	3.752	1.251	1.251	0.565217
SL2.40ch00	8134185	8134259	Cluster_877	.	.	0.3448	6.754	5.466	0.809298	0	0.202	22	ND	ND	NA	NA	NA	NA	NA	NA	NA	NA	NA	NA	0	0	0.188	0.754	2.827	0.754	0.942	0	0.25	3.252	0.75	2.251	3.016
SL2.40ch00	8134867	8135037	Cluster_878	.	-	0	16.259	11.497	0.707116	0	0.382	22	ND	ND	NA	NA	NA	NA	NA	NA	NA	NA	NA	NA	0.188	0.188	0.188	0.188	6.597	1.508	2.639	0	0.75	7.254	2.251	6.003	0.250667
SL2.40ch00	8140135	8140159	Cluster_879	.	+	1	43.275	14.324	0.330999	0	0.472	24	ND	ND	NA	NA	NA	NA	NA	NA	NA	NA	NA	NA	0	0.188	0.188	0.754	5.277	1.885	6.031	0	2.001	8.505	7.254	25.515	0.376812
SL2.40ch00	8148454	8148769	Cluster_880	.	.	0.57	21.512	18.847	0.876116	0	0.429	24	ND	ND	NA	NA	NA	NA	NA	NA	NA	NA	NA	NA	0.188	0.565	0.377	0	1.885	2.45	13.382	0.25	0.5	3.252	1.501	15.259	0
SL2.40ch00	8160530	8160535	Cluster_881	.	-	0.2	4.002	1.885	0.471014	0	0.056	24	ND	ND	NA	NA	NA	NA	NA	NA	NA	NA	NA	NA	0	0	0.188	0.188	0.377	0	1.131	0	0	1.251	0.25	2.001	#DIV/0!
SL2.40ch00	8163867	8163891	Cluster_882	.	+	0.9697	5.003	6.22	1.24325	0	0.128	24	ND	ND	NA	NA	NA	NA	NA	NA	NA	NA	NA	NA	0.188	0	0	0.188	0.942	1.131	3.769	0.25	0.25	0.5	2.251	1.751	0.752
SL2.40ch00	8164704	8164727	Cluster_883	.	.	0.5385	1.251	2.45	1.95843	0	0.18	N	ND	ND	NA	NA	NA	NA	NA	NA	NA	NA	NA	NA	0	0.565	0	0	0.188	0	1.696	0	0	0	0	1.251	#DIV/0!
SL2.40ch00	8165029	8165052	Cluster_884	.	-	0	2.251	2.073	0.920924	0	0.049	24	ND	ND	NA	NA	NA	NA	NA	NA	NA	NA	NA	NA	0	0	0	0	0	0	2.073	0	0	0	0	2.251	#DIV/0!
SL2.40ch00	8169629	8169649	Cluster_885	.	.	0.3571	1.251	2.639	2.10951	0	0.191	N	ND	ND	NA	NA	NA	NA	NA	NA	NA	NA	NA	NA	0.565	0	0.188	0.188	0.188	0.188	1.319	0.5	0	0.25	0	0.5	#DIV/0!
SL2.40ch00	8180224	8180300	Cluster_886	.	+	1	65.038	49.38	0.759248	0	1.013	22	ND	ND	NA	NA	NA	NA	NA	NA	NA	NA	NA	NA	0	0	0.377	2.262	20.92	11.874	13.947	1.001	5.253	27.766	13.508	17.26	0.430611
SL2.40ch00	8189214	8189309	Cluster_887	HP	-	0.1364	3.252	4.146	1.27491	0	1.445	23	ND	ND	18	0.72	25	46	-0.628	0.8717	1	1	0	0	0	0	0	0.754	0.188	1.696	1.508	0	0	0	0.75	2.501	#DIV/0!
SL2.40ch00	8191564	8191586	Cluster_888	.	-	0	7.254	5.089	0.701544	0	0.52	23	ND	ND	NA	NA	NA	NA	NA	NA	NA	NA	NA	NA	0	0	0.377	0.754	0.377	2.45	1.131	0.25	1.001	0.25	3.752	1.251	0.753247
SL2.40ch00	8191954	8191977	Cluster_889	.	-	0.0769	3.502	2.45	0.6996	0	0.049	24	ND	ND	NA	NA	NA	NA	NA	NA	NA	NA	NA	NA	0	0	0	0	0.188	0	2.262	0	0	0	0	3.002	#DIV/0!
SL2.40ch00	8196672	8196691	Cluster_890	.	.	0.7692	3.502	2.45	0.6996	0	0.049	24	ND	ND	NA	NA	NA	NA	NA	NA	NA	NA	NA	NA	0	0	0	0.188	0.188	0.565	1.508	0.25	0.75	0	0	2.501	0.250667
SL2.40ch00	8230986	8231040	Cluster_891	HP	-	0	0	2.073	#DIV/0!	0	0.518	24	ND	ND	19	0.7755	24.5	6	-0.5918	0.8685	1	1	0	0	0	0	0	0.188	0	0.754	1.131	0	0	0	0	0	#DIV/0!
SL2.40ch00	8361331	8361354	Cluster_892	.	+	1	2.251	2.45	1.08841	0	0.136	24	ND	ND	NA	NA	NA	NA	NA	NA	NA	NA	NA	NA	0.188	0.188	0	0	0.377	0.188	1.508	0	0	0.5	0	1.501	#DIV/0!
SL2.40ch00	8408435	8408456	Cluster_893	.	-	0.0769	1.501	2.45	1.63225	0	0.059	24	ND	ND	NA	NA	NA	NA	NA	NA	NA	NA	NA	NA	0	0	0.188	0.377	0.188	0	1.696	0	0	0.25	0.25	1.001	#DIV/0!
SL2.40ch00	8412762	8413491	Cluster_894	.	+	0.8072	142.833	88.959	0.622818	0.188	6.132	22	ND	ND	NA	NA	NA	NA	NA	NA	NA	NA	NA	NA	1.885	0.377	1.885	3.958	64.834	6.408	9.612	3.502	6.003	108.313	4.503	17.26	0.659337
SL2.40ch00	8425024	8425204	Cluster_895	.	+	0.9545	9.505	8.293	0.872488	0	0.166	22	ND	ND	NA	NA	NA	NA	NA	NA	NA	NA	NA	NA	0.377	0	0	0	6.973	0	0.942	0.25	0.25	7.504	0	1.001	0
SL2.40ch00	8431049	8431229	Cluster_896	.	+	0.9545	9.756	8.293	0.850041	0	0.166	22	ND	ND	NA	NA	NA	NA	NA	NA	NA	NA	NA	NA	0.377	0	0	0	7.162	0	0.754	0.25	0.25	7.754	0	1.001	0
SL2.40ch00	8431512	8431533	Cluster_897	.	+	0.8333	4.002	4.523	1.13018	0	0.09	22	ND	ND	NA	NA	NA	NA	NA	NA	NA	NA	NA	NA	0	0	0	0.754	3.581	0.188	0	0	0.5	2.752	0	0.75	1.508
SL2.40ch00	8456896	8457030	Cluster_898	.	.	0.3556	10.256	8.481	0.826931	0	0.176	24	ND	ND	NA	NA	NA	NA	NA	NA	NA	NA	NA	NA	0.377	0	0	0.754	0.377	0.188	6.785	0	1.251	0.25	0.75	7.754	0.602718
SL2.40ch00	8469054	8469062	Cluster_899	.	-	0.1818	3.752	2.073	0.552505	0	0.229	24	ND	ND	NA	NA	NA	NA	NA	NA	NA	NA	NA	NA	0.188	0	0.188	0	0	0.754	0.942	0.5	0.25	0	0.5	2.251	0
SL2.40ch00	8479803	8479803	Cluster_900	.	-	0	1.751	2.073	1.18389	0.754	0.848	24	ND	ND	NA	NA	NA	NA	NA	NA	NA	NA	NA	NA	0	0	0.565	0.377	0.377	0	0.754	0.25	0.5	0	0	0.5	0.754
SL2.40ch00	8481004	8481088	Cluster_901	.	.	0.3333	15.509	18.659	1.20311	0	1.102	24	ND	ND	NA	NA	NA	NA	NA	NA	NA	NA	NA	NA	2.45	0.188	0.942	1.131	0.188	2.262	11.497	1.001	1.501	0.25	1.751	7.754	0.753498
SL2.40ch00	8486235	8486254	Cluster_902	.	-	0.1429	0	2.639	#DIV/0!	0	0.374	N	ND	ND	NA	NA	NA	NA	NA	NA	NA	NA	NA	NA	0	0.565	0	0	0.188	1.131	0.754	0	0	0	0	0	#DIV/0!
SL2.40ch00	8487296	8487429	Cluster_903	.	.	0.5294	7.254	9.612	1.32506	0	0.589	24	ND	ND	NA	NA	NA	NA	NA	NA	NA	NA	NA	NA	0.188	0	0.188	0.754	0.377	1.885	6.22	0.5	1.251	0	1.001	3.502	0.602718
SL2.40ch00	8487636	8487667	Cluster_904	.	+	0.978	68.54	68.604	1.00093	0	1.372	24	ND	ND	NA	NA	NA	NA	NA	NA	NA	NA	NA	NA	0.188	0.565	0	1.319	0.565	16.962	49.003	0.5	2.251	0.5	5.253	58.284	0.585962
SL2.40ch00	8488521	8488537	Cluster_905	.	.	0.7333	2.501	2.827	1.13035	0	0.064	23	ND	ND	NA	NA	NA	NA	NA	NA	NA	NA	NA	NA	0	0	0	0.377	0.188	1.131	1.131	0	0	0	1.751	0.75	#DIV/0!
SL2.40ch00	8488770	8488802	Cluster_906	.	.	0.5263	6.254	7.162	1.14519	0	0.143	24	ND	ND	NA	NA	NA	NA	NA	NA	NA	NA	NA	NA	0.754	0	0	0.377	0.565	0.942	4.523	0.25	0.25	0.25	0	4.753	1.508
SL2.40ch00	8516571	8516593	Cluster_907	.	+	0.9903	28.767	19.413	0.674836	0	0.388	22	ND	ND	NA	NA	NA	NA	NA	NA	NA	NA	NA	NA	0.188	0	0.188	7.727	10.177	0.565	0.565	0	8.005	19.761	1.001	0	0.965272
SL2.40ch00	8522109	8522128	Cluster_908	.	.	0.2857	5.003	2.639	0.527484	0	0.069	22	ND	ND	NA	NA	NA	NA	NA	NA	NA	NA	NA	NA	0	0	0	0.188	2.262	0.188	0	0.25	0.5	3.002	0.5	0.75	0.376
SL2.40ch00	8522549	8522568	Cluster_909	.	+	1	3.252	2.073	0.637454	0	0.175	22	ND	ND	NA	NA	NA	NA	NA	NA	NA	NA	NA	NA	0	0	0.188	0	1.508	0.377	0	0	0.5	2.001	0.5	0.25	0
SL2.40ch00	8523316	8523435	Cluster_910	.	.	0.6667	9.756	5.654	0.579541	0	0.113	22	ND	ND	NA	NA	NA	NA	NA	NA	NA	NA	NA	NA	0	0	0	0.188	3.958	0.188	1.319	0	0.5	6.754	0.5	1.001	0.376
SL2.40ch00	8524199	8524220	Cluster_911	.	+	1	7.004	2.262	0.322958	0	0.045	22	ND	ND	NA	NA	NA	NA	NA	NA	NA	NA	NA	NA	0	0	0	0.188	2.073	0	0	0	1.501	4.753	0.25	0.5	0.12525
SL2.40ch00	8527267	8527297	Cluster_912	.	+	0.8636	1.501	4.146	2.76216	0	0.083	23	ND	ND	NA	NA	NA	NA	NA	NA	NA	NA	NA	NA	0.377	0.377	0.377	0.377	0	1.319	1.319	0	0	0	0.25	0.75	#DIV/0!
SL2.40ch00	8527662	8528535	Cluster_913	.	.	0.7417	130.826	118.926	0.909039	0	9.565	22	ND	ND	NA	NA	NA	NA	NA	NA	NA	NA	NA	NA	3.581	0.754	9.801	9.047	60.5	6.973	28.271	16.259	10.006	67.789	6.003	24.514	0.904158
SL2.40ch00	8528746	8528878	Cluster_914	.	.	0.3023	19.011	24.313	1.27889	0	1.616	22	ND	ND	NA	NA	NA	NA	NA	NA	NA	NA	NA	NA	2.073	0	0.188	1.131	16.774	2.073	2.073	0.5	0.25	14.008	0.5	2.501	4.524
SL2.40ch00	8532375	8532398	Cluster_915	.	-	0.125	6.003	3.016	0.502415	0	0.079	24	ND	ND	NA	NA	NA	NA	NA	NA	NA	NA	NA	NA	0	0	0.188	0	0	0.565	2.262	0	0	0	0.5	5.503	#DIV/0!
SL2.40ch00	8532982	8533007	Cluster_916	.	.	0.2222	10.506	5.089	0.48439	0	0.124	24	ND	ND	NA	NA	NA	NA	NA	NA	NA	NA	NA	NA	0	0.188	0	0.188	0.188	0.377	4.146	1.251	0.25	0.5	1.001	7.504	0.752
SL2.40ch00	8533836	8533842	Cluster_917	.	.	0.3636	0.75	2.073	2.764	0	0.048	22	ND	ND	NA	NA	NA	NA	NA	NA	NA	NA	NA	NA	0	0	0	0	1.131	0.377	0.565	0	0	0.5	0.25	0	#DIV/0!
SL2.40ch00	8558867	8558890	Cluster_918	.	-	0.16	5.253	4.712	0.897011	0	0.101	24	ND	ND	NA	NA	NA	NA	NA	NA	NA	NA	NA	NA	0	0	0.188	0	0.377	0.377	3.769	0.25	0	0	0.5	4.002	#DIV/0!
SL2.40ch00	8584949	8585081	Cluster_919	.	+	0.8152	11.257	17.339	1.54029	0	0.39	24	ND	ND	NA	NA	NA	NA	NA	NA	NA	NA	NA	NA	0.942	0.942	0.754	0.188	1.696	5.466	7.35	0.5	0.25	0.5	3.002	5.503	0.752
SL2.40ch00	8585332	8585699	Cluster_920	.	+	0.8584	26.515	21.297	0.803206	0	0.446	24	ND	ND	NA	NA	NA	NA	NA	NA	NA	NA	NA	NA	0.565	0.377	0	0.377	0.942	2.073	16.962	0	0.75	1.001	4.002	20.012	0.502667
SL2.40ch00	8593618	8593653	Cluster_921	.	+	0.9889	18.511	16.962	0.91632	0	0.339	24	ND	ND	NA	NA	NA	NA	NA	NA	NA	NA	NA	NA	0.188	0	0	0	0.188	0.942	15.643	0	0	0.5	1.751	16.259	#DIV/0!
SL2.40ch00	8598116	8598482	Cluster_922	.	.	0.3125	19.011	18.093	0.951712	0	0.702	24	ND	ND	NA	NA	NA	NA	NA	NA	NA	NA	NA	NA	0.565	1.131	0.188	0.377	1.319	5.089	9.424	0.5	2.001	3.002	2.501	8.005	0.188406
SL2.40ch00	8668075	8668454	Cluster_923	.	.	0.5	19.511	15.832	0.81144	0	0.656	24	ND	ND	NA	NA	NA	NA	NA	NA	NA	NA	NA	NA	0.377	0.942	0.188	0.377	1.131	3.204	9.612	0.5	2.001	2.251	1.751	10.006	0.188406
SL2.40ch00	8728564	8728587	Cluster_924	.	-	0	1.001	2.827	2.82418	0	0.069	24	ND	ND	NA	NA	NA	NA	NA	NA	NA	NA	NA	NA	0	0	0	0	0	0.754	2.073	0	0	0	0.25	0.75	#DIV/0!
SL2.40ch00	8738584	8738603	Cluster_925	.	+	0.9167	1.001	2.262	2.25974	2.073	2.167	24	ND	ND	NA	NA	NA	NA	NA	NA	NA	NA	NA	NA	0	0	0	0	0	0.565	1.696	0	0	0	0	1.001	#DIV/0!
SL2.40ch00	8740296	8740332	Cluster_926	.	.	0.7143	0.75	3.958	5.27733	2.262	2.827	24	ND	ND	NA	NA	NA	NA	NA	NA	NA	NA	NA	NA	0	0.754	0.188	0	0.377	0.377	2.262	0	0	0	0.25	0.5	#DIV/0!
SL2.40ch00	8741490	8741519	Cluster_927	.	.	0.4468	4.002	8.858	2.21339	8.858	8.858	23	ND	ND	NA	NA	NA	NA	NA	NA	NA	NA	NA	NA	0.188	0.377	0	0.188	0	4.523	3.581	0	0	0	0.75	3.252	#DIV/0!
SL2.40ch00	8748928	8749014	Cluster_928	.	-	0.1646	28.016	30.909	1.10326	30.721	30.815	23	ND	ND	NA	NA	NA	NA	NA	NA	NA	NA	NA	NA	0.377	0.188	0.942	0.942	2.45	15.832	10.177	4.252	2.752	2.251	6.504	9.505	0.342297
SL2.40ch00	8749828	8749901	Cluster_929	.	.	0.4275	25.014	26.009	1.03978	0	1.118	24	ND	ND	NA	NA	NA	NA	NA	NA	NA	NA	NA	NA	0.754	0.377	1.508	1.508	0.377	6.973	14.512	0.75	1.001	0.5	4.503	15.759	1.50649
SL2.40ch00	8750475	8750812	Cluster_930	.	.	0.4066	56.533	51.453	0.910141	0.377	1.858	24	ND	ND	NA	NA	NA	NA	NA	NA	NA	NA	NA	NA	0.942	2.073	0.942	2.073	1.696	10.743	32.983	0.5	1.751	1.501	11.507	37.772	1.18389
SL2.40ch00	8756737	8756839	Cluster_931	.	-	0.1935	6.754	5.843	0.865117	0	0.938	24	ND	ND	NA	NA	NA	NA	NA	NA	NA	NA	NA	NA	0.565	0.188	0.565	0.188	0.188	0.942	3.204	0.5	0	0.5	1.751	3.002	#DIV/0!
SL2.40ch00	8758670	8758691	Cluster_932	.	.	0.5333	2.001	2.827	1.41279	0.942	1.533	24	ND	ND	NA	NA	NA	NA	NA	NA	NA	NA	NA	NA	0.188	0.377	0.565	0	0	0.377	1.319	0.25	0.25	0	0	1.001	0
SL2.40ch00	8759222	8759291	Cluster_933	.	.	0.4286	7.004	5.277	0.753427	0.377	0.958	24	ND	ND	NA	NA	NA	NA	NA	NA	NA	NA	NA	NA	0.188	0	0	0.188	0.188	1.508	3.204	0.25	0.5	0.5	1.501	3.752	0.376
SL2.40ch00	8765975	8766154	Cluster_934	HP	-	0.1538	0.75	2.45	3.26667	2.45	2.45	24	ND	ND	42	0.7368	57	66	-0.6649	0.963	1	1	1	0	0	0.188	0	0	0	0.754	1.508	0	0	0	0.25	0.5	#DIV/0!
SL2.40ch00	8769227	8769249	Cluster_935	.	+	1	3.002	2.262	0.753498	2.073	2.167	23	ND	ND	NA	NA	NA	NA	NA	NA	NA	NA	NA	NA	0.377	0	0	0	0	0.942	0.942	0.5	0.25	0	1.251	1.001	0
SL2.40ch00	8769749	8770026	Cluster_936	.	.	0.5813	34.52	30.156	0.873581	2.45	3.506	24	ND	ND	NA	NA	NA	NA	NA	NA	NA	NA	NA	NA	0.942	0.942	0.377	1.131	1.696	6.22	18.847	0.5	0.5	2.001	4.002	24.514	2.262
SL2.40ch00	8770473	8770661	Cluster_937	.	.	0.25	7.254	7.539	1.03929	1.131	2.339	24	ND	ND	NA	NA	NA	NA	NA	NA	NA	NA	NA	NA	0.188	0	0.565	0.565	0.377	1.696	4.146	0	0.25	0	1.251	5.503	2.26
SL2.40ch00	8771075	8771098	Cluster_938	.	+	0.96	6.003	4.712	0.784941	4.712	4.712	24	ND	ND	NA	NA	NA	NA	NA	NA	NA	NA	NA	NA	0	0	0	0	0.188	0.754	3.769	0	0	0	0.25	5.753	#DIV/0!
SL2.40ch00	8776379	8776414	Cluster_939	.	-	0.0968	6.504	5.843	0.89837	5.843	5.843	24	ND	ND	NA	NA	NA	NA	NA	NA	NA	NA	NA	NA	0	0.188	0	0.377	0.565	2.073	2.639	0.25	0.5	0	1.001	4.252	0.754
SL2.40ch00	8789534	8789806	Cluster_940	.	.	0.3129	22.763	30.721	1.3496	30.721	30.721	24	ND	ND	NA	NA	NA	NA	NA	NA	NA	NA	NA	NA	0.188	0.754	0.188	1.508	0.754	5.466	21.863	0.75	1.751	0.5	2.752	15.259	0.861222
SL2.40ch00	8790942	8790964	Cluster_941	.	.	0.3529	4.753	3.204	0.674101	0	0.214	24	ND	ND	NA	NA	NA	NA	NA	NA	NA	NA	NA	NA	0	0	0.188	0.188	0	0.754	2.073	0	0	0	1.001	3.252	#DIV/0!
SL2.40ch00	8791374	8791397	Cluster_942	.	.	0.3684	1.001	3.581	3.57742	3.581	3.581	24	ND	ND	NA	NA	NA	NA	NA	NA	NA	NA	NA	NA	0	0	0	0	0.188	1.131	2.262	0	0	0	0.25	0.75	#DIV/0!
SL2.40ch00	8791814	8791836	Cluster_943	.	-	0.0667	1.251	2.827	2.25979	2.827	2.827	24	ND	ND	NA	NA	NA	NA	NA	NA	NA	NA	NA	NA	0	0	0.565	0	0.188	0.565	1.508	0	0	0	0	1.251	#DIV/0!
SL2.40ch00	8792342	8792488	Cluster_944	.	.	0.324	23.013	33.737	1.466	33.737	33.737	24	ND	ND	NA	NA	NA	NA	NA	NA	NA	NA	NA	NA	0.188	0.754	0.377	0.188	0.754	4.335	27.14	0.25	0.75	0.5	1.251	19.761	0.250667
SL2.40ch00	8793008	8793093	Cluster_945	.	.	0.6957	11.507	8.67	0.753454	8.293	8.481	24	ND	ND	NA	NA	NA	NA	NA	NA	NA	NA	NA	NA	1.131	0.377	0.188	0.565	0	1.508	4.9	0.5	0.5	0.25	3.252	7.004	1.13
SL2.40ch00	8806536	8806941	Cluster_946	.	.	0.7874	22.013	23.936	1.08736	9.612	13.002	24	ND	ND	NA	NA	NA	NA	NA	NA	NA	NA	NA	NA	0.377	0	0.565	2.073	1.131	3.958	15.832	1.501	1.501	0.5	1.251	16.51	1.38108
SL2.40ch00	8808294	8808337	Cluster_947	.	.	0.5	13.008	9.424	0.724477	0	0.349	24	ND	ND	NA	NA	NA	NA	NA	NA	NA	NA	NA	NA	0	0.377	0.565	0.188	0.188	3.016	5.089	0.25	0	0.75	4.252	6.254	#DIV/0!
SL2.40ch00	8809806	8810041	Cluster_948	.	.	0.4895	34.52	45.045	1.3049	39.956	41.558	24	ND	ND	NA	NA	NA	NA	NA	NA	NA	NA	NA	NA	0.565	0.754	1.131	3.581	0.942	10.366	27.705	1.251	1.251	1.751	5.003	22.513	2.86251
SL2.40ch00	8815059	8815435	Cluster_949	.	.	0.7915	43.775	62.384	1.42511	0.188	2.171	24	ND	ND	NA	NA	NA	NA	NA	NA	NA	NA	NA	NA	2.827	3.581	1.131	2.639	2.073	19.978	30.156	2.001	4.252	3.752	11.507	18.01	0.620649
SL2.40ch00	8833133	8833156	Cluster_950	.	+	0.9231	2.501	2.45	0.979608	2.45	2.45	24	ND	ND	NA	NA	NA	NA	NA	NA	NA	NA	NA	NA	0	0	0	0	0	0.188	2.262	0	0	0	0	2.251	#DIV/0!
SL2.40ch00	8843278	8843400	Cluster_951	.	-	0.0747	32.769	32.794	1.00076	1.131	2.16	24	ND	ND	NA	NA	NA	NA	NA	NA	NA	NA	NA	NA	0.377	0.565	1.131	2.073	1.508	10.931	16.209	1.251	4.252	0.25	5.253	18.761	0.487535
SL2.40ch00	8843650	8843664	Cluster_952	.	.	0.3333	0.75	2.262	3.016	0	0.186	24	ND	ND	NA	NA	NA	NA	NA	NA	NA	NA	NA	NA	0.188	0	0	0.188	0	0.565	1.319	0	0	0	0	0	#DIV/0!
SL2.40ch00	8935456	8935479	Cluster_953	.	-	0.05	6.003	3.769	0.627853	0	0.075	24	ND	ND	NA	NA	NA	NA	NA	NA	NA	NA	NA	NA	0.377	0	0.188	0.188	0	0	3.016	0	0.75	0	0.5	4.503	0.250667
SL2.40ch00	9129130	9129724	Cluster_954	.	.	0.429	59.785	61.065	1.02141	0	11.753	22	ND	ND	NA	NA	NA	NA	NA	NA	NA	NA	NA	NA	2.639	1.131	1.696	7.162	28.271	2.639	17.528	1.251	5.253	36.771	3.002	11.257	1.36341
SL2.40ch00	9133664	9133785	Cluster_955	.	.	0.6216	53.531	41.841	0.781622	0	0.866	24	ND	ND	NA	NA	NA	NA	NA	NA	NA	NA	NA	NA	0.754	0.565	2.639	1.131	2.827	8.858	25.067	2.001	2.501	5.253	8.505	31.768	0.452219
SL2.40ch00	9133986	9134965	Cluster_956	.	.	0.6494	183.356	134.946	0.735978	1.696	8.287	22	ND	ND	NA	NA	NA	NA	NA	NA	NA	NA	NA	NA	3.016	1.319	3.581	14.135	69.735	12.628	30.532	3.502	19.761	103.81	18.01	34.52	0.715298
SL2.40ch00	9146354	9146430	Cluster_957	.	-	0.0943	7.254	9.989	1.37703	0	1.585	22	ND	ND	NA	NA	NA	NA	NA	NA	NA	NA	NA	NA	0.754	0	0	1.319	6.785	0.188	0.942	0	1.001	4.002	0.5	1.251	1.31768
SL2.40ch00	9163548	9163567	Cluster_958	.	.	0.5	0	3.016	#DIV/0!	0	0.804	24	ND	ND	NA	NA	NA	NA	NA	NA	NA	NA	NA	NA	0	0.188	0.188	0	0	0.188	2.45	0	0	0	0	0	#DIV/0!
SL2.40ch00	9167420	9167493	Cluster_959	.	+	0.9667	5.753	5.654	0.982792	0	0.113	24	ND	ND	NA	NA	NA	NA	NA	NA	NA	NA	NA	NA	0.377	0	0.188	0	0.188	0	4.9	0	0	0	0.5	4.503	#DIV/0!
SL2.40ch00	9174338	9174461	Cluster_960	.	.	0.7674	26.765	24.313	0.908388	0	0.578	24	ND	ND	NA	NA	NA	NA	NA	NA	NA	NA	NA	NA	0.754	0.377	0.942	0.377	1.508	6.22	14.135	1.001	0	1.501	2.752	20.262	#DIV/0!
SL2.40ch00	9174742	9174781	Cluster_961	.	.	0.4	5.253	6.597	1.25585	0	0.189	24	ND	ND	NA	NA	NA	NA	NA	NA	NA	NA	NA	NA	0	0	0	0.188	1.131	1.885	3.392	0	0	0.75	1.001	3.252	#DIV/0!
SL2.40ch00	9176994	9177656	Cluster_962	.	.	0.2538	172.85	98.759	0.571357	0	3.206	22	ND	ND	NA	NA	NA	NA	NA	NA	NA	NA	NA	NA	1.885	0.754	6.22	26.952	57.107	1.508	4.335	14.759	39.273	106.061	3.752	7.254	0.686273
SL2.40ch00	9202757	9202881	Cluster_963	.	.	0.7762	29.017	26.952	0.928835	0	0.638	24	ND	ND	NA	NA	NA	NA	NA	NA	NA	NA	NA	NA	1.131	0.377	0.942	0.377	1.508	6.408	16.209	0.75	0	1.751	3.002	22.263	#DIV/0!
SL2.40ch00	9204925	9204944	Cluster_964	.	+	1	2.001	3.016	1.50725	0	0.06	24	ND	ND	NA	NA	NA	NA	NA	NA	NA	NA	NA	NA	0.377	0	0.188	0	0.188	0.377	1.885	0	0.25	0	0	1.251	0
SL2.40ch00	9217769	9218273	Cluster_965	.	.	0.2364	41.274	20.732	0.502302	0	1.882	22	ND	ND	NA	NA	NA	NA	NA	NA	NA	NA	NA	NA	0.754	0.188	0.942	0.565	11.685	0.754	5.843	0.5	4.002	25.014	2.501	9.005	0.141179
SL2.40ch00	9219695	9219716	Cluster_966	.	+	0.8947	0.75	3.581	4.77467	0	0.16	22	ND	ND	NA	NA	NA	NA	NA	NA	NA	NA	NA	NA	0	0	0	0	2.262	0.188	1.131	0	0	0.5	0	0.25	#DIV/0!
SL2.40ch00	9221525	9221616	Cluster_967	.	.	0.3704	9.505	5.089	0.535402	0	0.949	22	ND	ND	NA	NA	NA	NA	NA	NA	NA	NA	NA	NA	0.565	0	0	0.942	2.262	0.188	1.131	0	0.5	7.004	1.001	0.75	1.884
SL2.40ch00	9351536	9351554	Cluster_968	.	.	0.25	2.251	2.262	1.00489	0.377	1.225	21	ND	ND	NA	NA	NA	NA	NA	NA	NA	NA	NA	NA	0.188	0.188	0	1.319	0.565	0	0	0.5	1.251	0.25	0	0	1.05436
SL2.40ch00	9357813	9357836	Cluster_969	.	-	0	0.75	2.073	2.764	0	0.415	N	ND	ND	NA	NA	NA	NA	NA	NA	NA	NA	NA	NA	0	1.508	0	0	0	0	0.565	0	0	0	0.25	0.25	#DIV/0!
SL2.40ch00	9384471	9384548	Cluster_970	.	-	0	2.251	4.9	2.17681	2.827	3.242	N	ND	ND	NA	NA	NA	NA	NA	NA	NA	NA	NA	NA	0.188	3.392	0	0.377	0.188	0	0.754	0.5	0	0	0.25	0.25	#DIV/0!
SL2.40ch00	9535649	9535856	Cluster_971	.	-	0.0976	12.007	7.727	0.643541	0	0.164	24	ND	ND	NA	NA	NA	NA	NA	NA	NA	NA	NA	NA	0.188	0	0	0	0.377	0.377	6.785	0	0	0.25	0	11.757	#DIV/0!
SL2.40ch00	9579345	9579368	Cluster_972	.	+	1	5.253	6.973	1.32743	0	0.211	24	ND	ND	NA	NA	NA	NA	NA	NA	NA	NA	NA	NA	0	0	0.377	0	1.319	0.754	4.523	0	0.75	0.5	0.25	3.752	0
SL2.40ch00	9579670	9579703	Cluster_973	.	+	0.9434	6.754	9.989	1.47898	0	0.727	24	ND	ND	NA	NA	NA	NA	NA	NA	NA	NA	NA	NA	0.754	0	0	0.377	0.754	0.754	7.35	0.25	0	0	0	6.254	#DIV/0!
SL2.40ch00	9582119	9582165	Cluster_974	HP	+	0.88	5.753	9.424	1.6381	0.754	1.016	24	ND	ND	16	0.8	20	7	-0.685	0.7024	1	0	0	0	0	0	0.377	0.377	1.696	1.885	5.089	0	0.75	0.5	0.25	4.252	0.502667
SL2.40ch00	9583009	9583260	Cluster_975	.	+	1	15.759	12.816	0.81325	10.177	10.806	N	ND	ND	NA	NA	NA	NA	NA	NA	NA	NA	NA	NA	1.696	1.696	0.377	1.885	1.885	3.581	1.696	0.25	3.502	2.251	2.251	3.002	0.538264
SL2.40ch00	9583472	9583489	Cluster_976	.	+	1	4.503	2.45	0.544082	2.45	2.45	N	ND	ND	NA	NA	NA	NA	NA	NA	NA	NA	NA	NA	1.131	0.188	0	0.754	0.188	0	0.188	1.501	1.251	0.25	0.5	0	0.602718
SL2.40ch00	9662488	9662504	Cluster_977	.	.	0.7	1.501	1.885	1.25583	0	0.053	23	ND	ND	NA	NA	NA	NA	NA	NA	NA	NA	NA	NA	0	0	0	0	0.188	0.942	0.754	0.25	0	0.25	0.25	0.25	#DIV/0!
SL2.40ch00	9667627	9667861	Cluster_978	.	+	0.9333	28.516	33.925	1.18968	0	1.488	24	ND	ND	NA	NA	NA	NA	NA	NA	NA	NA	NA	NA	1.131	0.754	3.204	1.696	0.942	11.12	15.078	4.002	2.251	1.501	7.254	11.257	0.753443
SL2.40ch00	9673946	9673996	Cluster_979	.	.	0.2376	11.757	19.036	1.61912	0	1.43	23	ND	ND	NA	NA	NA	NA	NA	NA	NA	NA	NA	NA	0.565	0.565	0.377	0.942	1.696	8.858	6.031	0.25	1.251	2.251	1.251	6.504	0.752998
SL2.40ch00	9693055	9693482	Cluster_980	.	.	0.5133	53.531	56.542	1.05625	0.188	1.779	24	ND	ND	NA	NA	NA	NA	NA	NA	NA	NA	NA	NA	1.131	1.885	1.131	3.016	2.639	12.062	34.679	1.751	6.754	4.002	5.253	30.268	0.44655
SL2.40ch00	9693856	9693908	Cluster_981	.	+	0.9714	5.253	6.597	1.25585	0	0.132	24	ND	ND	NA	NA	NA	NA	NA	NA	NA	NA	NA	NA	0	0	0	0	0.377	2.073	4.146	0	0	0	0.25	4.753	#DIV/0!
SL2.40ch00	9696724	9697286	Cluster_982	.	.	0.7753	87.05	68.792	0.790258	0	1.653	24	ND	ND	NA	NA	NA	NA	NA	NA	NA	NA	NA	NA	1.131	2.639	0.754	3.204	4.335	8.104	48.626	3.252	5.753	8.755	5.753	60.285	0.556927
SL2.40ch00	9792308	9792326	Cluster_983	.	+	1	0.75	2.45	3.26667	2.45	2.45	N	ND	ND	NA	NA	NA	NA	NA	NA	NA	NA	NA	NA	0.942	0	0.754	0	0.377	0.188	0.188	0.5	0.25	0	0	0	0
SL2.40ch00	9793474	9793478	Cluster_984	.	+	1	4.002	1.885	0.471014	0	0.942	N	ND	ND	NA	NA	NA	NA	NA	NA	NA	NA	NA	NA	0.942	0	0.377	0.377	0	0.188	0	0.75	0.5	0.5	0	0.25	0.754
SL2.40ch00	9794355	9794376	Cluster_985	.	.	0.7895	3.002	3.581	1.19287	1.696	2.639	N	ND	ND	NA	NA	NA	NA	NA	NA	NA	NA	NA	NA	0.188	1.508	0.942	0.188	0.188	0.565	0	0.75	0	0.5	0	0.25	#DIV/0!
SL2.40ch00	9795410	9795434	Cluster_986	.	+	1	10.006	9.235	0.922946	2.827	6.031	N	ND	ND	NA	NA	NA	NA	NA	NA	NA	NA	NA	NA	3.581	1.696	0.754	1.131	0.188	1.696	0.188	1.501	1.001	0.75	1.001	0	1.12987
SL2.40ch00	9801193	9801211	Cluster_987	.	+	1	3.502	2.073	0.591947	2.073	2.073	21	ND	ND	NA	NA	NA	NA	NA	NA	NA	NA	NA	NA	0	0.377	0	0.942	0.188	0.188	0.377	0.5	1.001	0	0	0.5	0.941059
SL2.40ch00	9813576	9813577	Cluster_988	.	+	0.8	1.501	1.885	1.25583	0	0.038	24	ND	ND	NA	NA	NA	NA	NA	NA	NA	NA	NA	NA	0	0	0	0	0.377	0.377	1.131	0	0	0.25	0	1.001	#DIV/0!
SL2.40ch00	9815809	9815832	Cluster_989	.	-	0	5.503	4.712	0.85626	0	0.204	24	ND	ND	NA	NA	NA	NA	NA	NA	NA	NA	NA	NA	0	0.188	0	0	0	0	4.523	0	0	0.25	0	5.253	#DIV/0!
SL2.40ch00	9817342	9817357	Cluster_990	.	+	1	4.002	2.073	0.517991	0	0.132	24	ND	ND	NA	NA	NA	NA	NA	NA	NA	NA	NA	NA	0	0	0	0	0	0.188	1.885	0	0	0	0	4.002	#DIV/0!
SL2.40ch00	9831958	9831962	Cluster_991	.	+	1	4.002	1.885	0.471014	0	0.942	N	ND	ND	NA	NA	NA	NA	NA	NA	NA	NA	NA	NA	0.942	0	0.377	0.377	0	0.188	0	0.75	0.5	0.5	0	0.25	0.754
SL2.40ch00	9834203	9834220	Cluster_992	.	+	1	2.001	2.262	1.13043	2.262	2.262	N	ND	ND	NA	NA	NA	NA	NA	NA	NA	NA	NA	NA	0.565	0.754	0	0	0.754	0.188	0	0	0.25	1.251	0	0.25	0
SL2.40ch00	9852575	9853169	Cluster_993	.	.	0.4415	57.533	49.945	0.86811	0	8.33	22	ND	ND	NA	NA	NA	NA	NA	NA	NA	NA	NA	NA	1.319	0	0.754	6.597	31.663	0.942	8.67	1.251	2.251	44.776	2.251	5.503	2.9307
SL2.40ch00	9879890	9880484	Cluster_994	.	.	0.5168	83.548	84.247	1.00837	0	15.916	22	ND	ND	NA	NA	NA	NA	NA	NA	NA	NA	NA	NA	2.639	1.131	2.073	7.916	47.306	3.581	19.601	2.251	5.753	55.782	3.752	13.508	1.37598
SL2.40ch00	9907278	9907327	Cluster_995	.	.	0.4524	8.255	7.916	0.958934	0	0.158	24	ND	ND	NA	NA	NA	NA	NA	NA	NA	NA	NA	NA	0.188	0	0	0	0.942	0.942	5.843	0	0	0.75	0.5	7.004	#DIV/0!
SL2.40ch00	9913335	9913458	Cluster_996	.	+	1	10.506	15.643	1.48896	0	0.368	24	ND	ND	NA	NA	NA	NA	NA	NA	NA	NA	NA	NA	0	0.565	0.754	0.377	0.942	4.523	8.481	0	0	1.251	1.251	7.504	#DIV/0!
SL2.40ch00	9929805	9929820	Cluster_997	.	.	0.75	1.751	2.262	1.29183	0	0.045	23	ND	ND	NA	NA	NA	NA	NA	NA	NA	NA	NA	NA	0.188	0	0	0	0.565	0.754	0.754	0	0	0.5	0.75	0.5	#DIV/0!
SL2.40ch00	10037324	10037460	Cluster_998	.	.	0.5714	10.256	13.193	1.28637	0	0.918	24	ND	ND	NA	NA	NA	NA	NA	NA	NA	NA	NA	NA	0.754	0	0.942	1.131	0.377	4.335	5.654	0.5	0.25	0.5	2.501	6.254	4.524
SL2.40ch00	10037703	10037797	Cluster_999	.	-	0.1111	27.516	15.266	0.554804	0	0.579	23	ND	ND	NA	NA	NA	NA	NA	NA	NA	NA	NA	NA	0.565	0.377	0.565	0.565	0	7.727	5.466	2.501	0.5	0.25	11.006	11.006	1.13
SL2.40ch00	10038770	10038786	Cluster_1000	.	+	1	2.501	2.073	0.828868	0	0.167	N	ND	ND	NA	NA	NA	NA	NA	NA	NA	NA	NA	NA	1.696	0	0	0	0	0	0.377	0.25	0	0.25	0	0	#DIV/0!
SL2.40ch00	10042480	10042502	Cluster_1001	.	-	0	1.501	2.073	1.38108	0.188	0.231	24	ND	ND	NA	NA	NA	NA	NA	NA	NA	NA	NA	NA	0	0	0	0	0	0	2.073	0	0	0	0	1.001	#DIV/0!
SL2.40ch00	10070311	10070451	Cluster_1002	.	.	0.6882	11.257	17.528	1.55708	0	0.586	24	ND	ND	NA	NA	NA	NA	NA	NA	NA	NA	NA	NA	0.188	0	0.942	0.377	2.827	2.827	10.366	0.25	1.501	1.251	1.251	6.754	0.251166
SL2.40ch00	10071263	10071446	Cluster_1003	HP	+	1	2.251	2.827	1.25589	0.188	0.817	22	ND	ND	28	0.6829	41	102	-0.6878	0.9545	1	1	0	0	0.377	0	0.377	0.188	0.942	0.754	0.188	0	0	0.5	1.001	0.25	#DIV/0!
SL2.40ch00	10073567	10073706	Cluster_1004	HP	+	1	5.253	4.335	0.825243	3.392	3.707	22	ND	ND	18	0.766	23.5	93	-0.7234	0.7261	1	1	0	0	0.565	0	0.565	0.565	2.45	0.188	0	0.25	1.251	3.252	0.25	0	0.451639
SL2.40ch00	10123360	10123471	Cluster_1005	.	.	0.4556	44.025	50.887	1.15587	0	1.275	21	10123368	0.0666424	NA	NA	NA	NA	NA	NA	NA	NA	NA	NA	1.885	1.131	3.392	26.386	7.539	3.581	6.973	2.251	22.263	11.006	1.251	1.501	1.1852
SL2.40ch00	10126405	10126449	Cluster_1006	.	.	0.3992	38.272	44.856	1.17203	0	0.912	21	ND	ND	NA	NA	NA	NA	NA	NA	NA	NA	NA	NA	0.942	1.885	2.262	18.282	7.727	4.712	9.047	1.001	17.01	11.257	2.501	3.002	1.07478
SL2.40ch00	10132787	10132828	Cluster_1007	.	.	0.4402	36.271	39.391	1.08602	0	0.807	21	ND	ND	NA	NA	NA	NA	NA	NA	NA	NA	NA	NA	1.508	1.508	1.696	19.036	5.089	4.146	6.408	1.501	17.26	9.756	1.751	1.501	1.1029
SL2.40ch00	10140136	10140157	Cluster_1008	.	.	0.4583	9.005	9.047	1.00466	0	0.21	21	ND	ND	NA	NA	NA	NA	NA	NA	NA	NA	NA	NA	0.754	0	1.131	5.843	0.565	0.754	0	0.75	4.252	2.251	0.5	0	1.37418
SL2.40ch00	10146701	10146736	Cluster_1009	.	.	0.4254	30.768	34.113	1.10872	0	0.701	21	ND	ND	NA	NA	NA	NA	NA	NA	NA	NA	NA	NA	1.131	0.188	1.508	16.774	4.523	2.639	7.35	1.501	14.258	10.006	1.751	1.001	1.17646
SL2.40ch00	10152493	10152604	Cluster_1010	.	.	0.3707	106.061	115.91	1.09286	0	2.986	21	10152495	0.206585	NA	NA	NA	NA	NA	NA	NA	NA	NA	NA	3.581	1.696	6.597	53.715	18.847	11.685	19.79	3.252	49.779	33.519	7.754	4.252	1.07907
SL2.40ch00	10160059	10160189	Cluster_1011	.	.	0.383	72.542	82.174	1.13278	0	2.241	21	10160065	0.0670321	NA	NA	NA	NA	NA	NA	NA	NA	NA	NA	3.392	2.262	5.843	35.81	11.685	8.293	14.889	5.253	32.019	19.761	3.252	3.002	1.1184
SL2.40ch00	10176924	10176947	Cluster_1012	.	+	0.9667	8.005	5.654	0.706309	0	0.113	24	ND	ND	NA	NA	NA	NA	NA	NA	NA	NA	NA	NA	0.377	0	0.188	0.377	0.377	0.377	3.958	0.25	0.5	0	0.5	6.003	0.754
SL2.40ch00	10177362	10177375	Cluster_1013	.	+	1	0.75	2.45	3.26667	0	0.049	24	ND	ND	NA	NA	NA	NA	NA	NA	NA	NA	NA	NA	0	0.188	0.188	0	0	0.188	1.885	0	0.25	0	0	0.5	0
SL2.40ch00	10193833	10193867	Cluster_1014	.	.	0.7609	10.006	8.67	0.86648	1.696	4.052	24	ND	ND	NA	NA	NA	NA	NA	NA	NA	NA	NA	NA	0.188	0.188	0	0.377	0	2.827	5.089	0	0	0.25	4.252	5.503	#DIV/0!
SL2.40ch00	10198504	10198782	Cluster_1015	.	.	0.6804	23.764	36.564	1.53863	0.565	2.183	24	ND	ND	NA	NA	NA	NA	NA	NA	NA	NA	NA	NA	0.942	2.073	0.754	5.089	1.696	6.408	19.601	1.251	2.001	0.5	3.752	14.008	2.54323
SL2.40ch00	10218057	10218097	Cluster_1016	.	-	0.1393	12.507	22.994	1.83849	0	7.84	24	ND	ND	NA	NA	NA	NA	NA	NA	NA	NA	NA	NA	1.319	0	0.377	0	0.188	1.885	19.224	0	0.25	0	0.25	11.757	0
SL2.40ch00	10235462	10235468	Cluster_1017	.	.	0.4545	4.252	2.073	0.487535	0	0.112	23	ND	ND	NA	NA	NA	NA	NA	NA	NA	NA	NA	NA	0	0.188	0.188	0.188	0	1.319	0.188	0.25	0.25	0.5	1.001	2.251	0.752
SL2.40ch00	10239880	10239916	Cluster_1018	.	+	0.9333	5.003	8.481	1.69518	0	0.672	24	ND	ND	NA	NA	NA	NA	NA	NA	NA	NA	NA	NA	0	0	0	0.188	0.377	3.016	4.9	0	0.75	0	1.751	2.251	0.250667
SL2.40ch00	10240191	10240209	Cluster_1019	.	.	0.4	2.001	2.827	1.41279	0	0.111	24	ND	ND	NA	NA	NA	NA	NA	NA	NA	NA	NA	NA	0.188	0	0	0.188	0	0.377	2.073	0	0.25	0	0.5	0.75	0.752
SL2.40ch00	10240469	10240698	Cluster_1020	.	-	0.0872	36.271	32.417	0.893744	0	2.983	24	ND	ND	NA	NA	NA	NA	NA	NA	NA	NA	NA	NA	1.508	0	0.188	2.827	1.131	11.308	15.455	1.501	0.25	2.001	19.511	12.007	11.308
SL2.40ch00	10242694	10242711	Cluster_1021	.	.	0.6667	7.254	2.827	0.389716	0	0.057	24	ND	ND	NA	NA	NA	NA	NA	NA	NA	NA	NA	NA	0	0.188	0	0.188	0	0.377	2.073	0	0.25	0.25	1.501	5.003	0.752
SL2.40ch00	10243138	10243266	Cluster_1022	.	.	0.6312	16.76	26.575	1.58562	0	1.549	24	ND	ND	NA	NA	NA	NA	NA	NA	NA	NA	NA	NA	0.942	1.319	0.188	1.319	1.508	6.408	14.889	0.25	2.501	0.5	3.002	8.755	0.527389
SL2.40ch00	10245208	10245231	Cluster_1023	.	-	0.0357	6.254	5.277	0.84378	0	0.139	24	ND	ND	NA	NA	NA	NA	NA	NA	NA	NA	NA	NA	0	0.188	0	0	0	0.754	4.335	0	0	0.25	0.75	5.253	#DIV/0!
SL2.40ch00	10314595	10314614	Cluster_1024	.	.	0.4167	2.251	2.262	1.00489	0	0.052	24	ND	ND	NA	NA	NA	NA	NA	NA	NA	NA	NA	NA	0	0	0	0	0.188	0.754	1.319	0.25	0.25	0.25	0.75	0.75	0
SL2.40ch00	10321051	10321069	Cluster_1025	.	.	0.6923	2.251	2.45	1.08841	0	0.049	24	ND	ND	NA	NA	NA	NA	NA	NA	NA	NA	NA	NA	0.188	0.188	0	0.188	0.188	0.377	1.319	0	0.25	0	0	1.501	0.752
SL2.40ch00	10337620	10337919	Cluster_1026	.	.	0.3249	201.366	216.931	1.0773	0	5.3	24	ND	ND	NA	NA	NA	NA	NA	NA	NA	NA	NA	NA	10.554	1.508	10.743	16.397	21.297	59.18	97.252	7.504	19.511	16.76	31.518	109.313	0.840398
SL2.40ch00	10351338	10351338	Cluster_1027	.	-	0.1	0.5	1.885	3.77	1.508	1.562	N	ND	ND	NA	NA	NA	NA	NA	NA	NA	NA	NA	NA	0.377	0.188	0	0	0	0.942	0.377	0.25	0	0	0	0.25	#DIV/0!
SL2.40ch00	10353480	10353503	Cluster_1028	.	.	0.5455	5.753	4.146	0.720667	0	0.573	24	ND	ND	NA	NA	NA	NA	NA	NA	NA	NA	NA	NA	0.188	0	0.377	0.565	0	0.942	2.073	0	0	0	0.25	5.503	#DIV/0!
SL2.40ch00	10441859	10441881	Cluster_1029	.	+	0.9231	1.751	2.45	1.3992	0	0.049	24	ND	ND	NA	NA	NA	NA	NA	NA	NA	NA	NA	NA	0	0	0	0	0	0.188	2.262	0	0	0.25	0.25	1.251	#DIV/0!
SL2.40ch00	10445348	10445523	Cluster_1030	.	.	0.2188	4.002	6.031	1.507	0	0.131	24	ND	ND	NA	NA	NA	NA	NA	NA	NA	NA	NA	NA	0.188	0	0.377	0.188	0.377	0.377	4.523	0.25	0	0	0	3.752	#DIV/0!
SL2.40ch00	10445764	10445794	Cluster_1031	.	+	0.9032	9.005	11.685	1.29761	0	0.239	24	ND	ND	NA	NA	NA	NA	NA	NA	NA	NA	NA	NA	0.188	0	0	0.754	1.508	1.508	7.727	0.25	0.25	1.751	0.75	6.003	3.016
SL2.40ch00	10446282	10446288	Cluster_1032	.	.	0.6923	3.002	2.45	0.816123	0	0.049	24	ND	ND	NA	NA	NA	NA	NA	NA	NA	NA	NA	NA	0	0	0	0.377	0	0.377	1.696	0.25	0.25	0	0.25	2.251	1.508
SL2.40ch00	10468290	10468313	Cluster_1033	.	-	0	4.252	2.827	0.664864	0	0.057	24	ND	ND	NA	NA	NA	NA	NA	NA	NA	NA	NA	NA	0	0	0	0.377	0	0	2.45	0	0.5	0	0	3.752	0.754
SL2.40ch00	10468537	10468588	Cluster_1034	.	+	0.9559	8.255	12.816	1.55251	0	0.257	24	ND	ND	NA	NA	NA	NA	NA	NA	NA	NA	NA	NA	0.188	0.188	0.188	0.188	0.942	1.696	9.424	0	0.25	1.001	0.75	6.254	0.752
SL2.40ch00	10471898	10471912	Cluster_1035	.	+	1	2.501	2.45	0.979608	0	0.049	24	ND	ND	NA	NA	NA	NA	NA	NA	NA	NA	NA	NA	0	0	0	0	0	1.131	1.319	0.25	0.25	0	1.001	1.001	0
SL2.40ch00	10511314	10511336	Cluster_1036	.	-	0.1143	11.507	6.597	0.573303	6.597	6.597	21	ND	ND	NA	NA	NA	NA	NA	NA	NA	NA	NA	NA	0	0.377	0.188	3.392	0.377	2.073	0.188	0.25	7.004	0.25	3.752	0.25	0.484295
SL2.40ch00	10519742	10519861	Cluster_1037	.	+	0.8858	35.771	41.275	1.15387	0	1.159	24	ND	ND	NA	NA	NA	NA	NA	NA	NA	NA	NA	NA	1.508	1.131	1.319	0.754	3.204	12.628	20.732	0.5	1.001	3.502	6.754	19.261	0.753247
SL2.40ch00	10520230	10520485	Cluster_1038	.	.	0.4912	22.513	21.486	0.954382	0	0.923	24	ND	ND	NA	NA	NA	NA	NA	NA	NA	NA	NA	NA	1.131	0.188	0.188	1.508	1.319	5.089	12.062	0.25	1.501	1.251	4.002	13.008	1.00466
SL2.40ch00	10532095	10532115	Cluster_1039	.	-	0	3.252	2.073	0.637454	0	0.263	22	ND	ND	NA	NA	NA	NA	NA	NA	NA	NA	NA	NA	0	0	0	0.377	1.696	0	0	0	2.001	1.251	0	0	0.188406
SL2.40ch00	10532635	10532715	Cluster_1040	HP	-	0	11.507	14.701	1.27757	0	1.631	22	ND	ND	29	0.7436	39	3	-0.7231	0.8621	1	1	0	0	0.188	0	0.188	2.639	11.685	0	0	0.25	1.251	10.006	0	0	2.10951
SL2.40ch00	10533329	10533355	Cluster_1041	.	-	0.0776	51.03	21.863	0.428434	0	0.443	22	ND	ND	NA	NA	NA	NA	NA	NA	NA	NA	NA	NA	0.188	0	1.131	1.885	16.586	0.565	1.508	2.251	7.754	36.021	0.25	4.753	0.2431
SL2.40ch00	10534302	10534455	Cluster_1042	.	+	0.9531	9.255	12.062	1.3033	0	0.245	24	ND	ND	NA	NA	NA	NA	NA	NA	NA	NA	NA	NA	0.565	0	0.565	0.565	0.377	0.942	9.047	0.75	0.25	0.25	0.75	7.254	2.26
SL2.40ch00	10534744	10535035	Cluster_1043	.	.	0.6947	13.758	17.905	1.30142	0	0.678	24	ND	ND	NA	NA	NA	NA	NA	NA	NA	NA	NA	NA	0.188	0.565	0	0.942	1.131	2.827	12.251	0.25	1.251	0.75	1.001	9.255	0.752998
SL2.40ch00	10541206	10542373	Cluster_1044	.	.	0.2826	418.742	350.747	0.837621	0	7.949	24	ND	ND	NA	NA	NA	NA	NA	NA	NA	NA	NA	NA	8.67	4.146	11.874	8.67	9.989	41.087	266.311	14.008	11.507	14.008	37.772	315.182	0.753454
SL2.40ch00	10664252	10664271	Cluster_1045	.	-	0	2.251	2.639	1.17237	0	0.864	24	ND	ND	NA	NA	NA	NA	NA	NA	NA	NA	NA	NA	0	0	0.377	0.754	0.377	0	1.131	0	1.501	0.25	0.25	0.25	0.502332
SL2.40ch00	10667368	10667391	Cluster_1046	.	-	0.025	3.252	7.539	2.31827	0	3.707	24	ND	ND	NA	NA	NA	NA	NA	NA	NA	NA	NA	NA	0.188	0	0.188	0.188	0	0.188	6.785	0	0.75	0.25	0.25	2.001	0.250667
SL2.40ch00	10673789	10673804	Cluster_1047	.	+	1	2.251	2.639	1.17237	0	0.77	21	ND	ND	NA	NA	NA	NA	NA	NA	NA	NA	NA	NA	0	0	0	1.131	0.377	0	1.131	0	1.501	0	0	0.5	0.753498
SL2.40ch00	10674017	10674035	Cluster_1048	.	-	0	1.751	2.827	1.61451	0	0.88	N	ND	ND	NA	NA	NA	NA	NA	NA	NA	NA	NA	NA	1.319	0.377	0	0.377	0	0	0.754	0.75	0.5	0	0	0	0.754
SL2.40ch00	10674325	10674361	Cluster_1049	.	.	0.4138	4.753	5.466	1.15001	0	1.143	24	ND	ND	NA	NA	NA	NA	NA	NA	NA	NA	NA	NA	0.377	0	0.377	0	0.377	0.188	4.146	0	0.5	0.5	0	3.252	0
SL2.40ch00	10674694	10674716	Cluster_1050	.	.	0.5	6.003	4.9	0.816259	0	0.473	N	ND	ND	NA	NA	NA	NA	NA	NA	NA	NA	NA	NA	1.131	0	0.377	1.319	0.377	0	1.696	0.25	0.25	0.5	0.5	3.502	5.276
SL2.40ch00	10675595	10675616	Cluster_1051	.	.	0.5	5.253	4.523	0.861032	0	0.285	N	ND	ND	NA	NA	NA	NA	NA	NA	NA	NA	NA	NA	0.942	0	0.188	1.319	0.188	0	1.885	0.25	0.25	0.25	0.5	3.252	5.276
SL2.40ch00	10676110	10676129	Cluster_1052	.	-	0	2.752	2.827	1.02725	0.188	1.508	N	ND	ND	NA	NA	NA	NA	NA	NA	NA	NA	NA	NA	0.754	0.188	0.377	0.377	0.377	0	0.754	0	0	0.75	0	0.5	#DIV/0!
SL2.40ch00	10676342	10676405	Cluster_1053	.	.	0.4091	5.253	4.146	0.789263	0	1.005	N	ND	ND	NA	NA	NA	NA	NA	NA	NA	NA	NA	NA	0.754	0.377	0	0.377	0.377	0	2.262	0	0.5	0.5	0.5	3.502	0.754
SL2.40ch00	10676893	10676907	Cluster_1054	.	+	1	2.251	2.262	1.00489	0	0.452	24	ND	ND	NA	NA	NA	NA	NA	NA	NA	NA	NA	NA	0	0	0.754	0	0	0.188	1.319	0	0	0	0	2.001	#DIV/0!
SL2.40ch00	10677949	10678002	Cluster_1055	.	-	0.0556	37.021	33.925	0.916372	0	6.301	22	ND	ND	NA	NA	NA	NA	NA	NA	NA	NA	NA	NA	0.565	4.9	0.377	2.073	15.078	6.597	4.335	0.25	3.502	16.76	4.753	6.003	0.591947
SL2.40ch00	10680671	10680776	Cluster_1056	.	-	0.1475	6.754	22.994	3.4045	0	5.428	24	ND	ND	NA	NA	NA	NA	NA	NA	NA	NA	NA	NA	0.377	0	0.565	1.508	1.508	6.973	12.062	0.5	1.001	0.5	1.501	3.002	1.50649
SL2.40ch00	10681771	10681804	Cluster_1057	.	+	0.9032	27.766	23.371	0.841713	0	5.557	24	ND	ND	NA	NA	NA	NA	NA	NA	NA	NA	NA	NA	0.188	0.188	0	0.942	0	1.885	20.167	0	0.5	1.251	0.5	25.265	1.884
SL2.40ch00	10682417	10682443	Cluster_1058	.	+	0.92	3.502	4.712	1.34552	0	1.571	24	ND	ND	NA	NA	NA	NA	NA	NA	NA	NA	NA	NA	0	0	0	0	0.377	1.319	3.016	0	0.25	0.25	0.75	1.501	0
SL2.40ch00	10684449	10684478	Cluster_1059	.	.	0.6061	7.004	6.22	0.888064	0	1.577	24	ND	ND	NA	NA	NA	NA	NA	NA	NA	NA	NA	NA	0.188	0.188	0.188	0.377	0.188	0.754	4.335	0	0.5	1.001	1.251	3.752	0.754
SL2.40ch00	10685611	10685888	Cluster_1060	.	-	0.1902	34.77	30.721	0.883549	0	5.684	24	ND	ND	NA	NA	NA	NA	NA	NA	NA	NA	NA	NA	1.131	3.581	2.073	3.204	3.392	4.523	12.816	4.753	13.758	3.752	2.251	5.753	0.232883
SL2.40ch00	10687194	10687214	Cluster_1061	.	-	0	5.253	6.597	1.25585	0	2.356	N	ND	ND	NA	NA	NA	NA	NA	NA	NA	NA	NA	NA	3.204	0.565	1.319	1.131	0	0	0.377	1.251	0.25	0	1.001	0	4.524
SL2.40ch00	10689558	10689578	Cluster_1062	.	-	0	3.002	3.016	1.00466	1.696	2.356	21	ND	ND	NA	NA	NA	NA	NA	NA	NA	NA	NA	NA	0.377	0	0.188	1.131	0.942	0	0.377	0.5	0	1.251	0	0	#DIV/0!
SL2.40ch00	10691286	10691292	Cluster_1063	.	-	0	0	2.073	#DIV/0!	2.073	2.073	N	ND	ND	NA	NA	NA	NA	NA	NA	NA	NA	NA	NA	0.565	0	0.565	0.942	0	0	0	0	0	0	0	0	#DIV/0!
SL2.40ch00	10715575	10715593	Cluster_1064	.	.	0.5385	1.001	2.45	2.44755	0	0.101	N	ND	ND	NA	NA	NA	NA	NA	NA	NA	NA	NA	NA	0.565	0	0.188	1.508	0	0	0.188	0.25	0	0	0	0	#DIV/0!
SL2.40ch00	10749034	10749275	Cluster_1065	.	.	0.4275	22.763	24.69	1.08465	4.712	7.262	24	ND	ND	NA	NA	NA	NA	NA	NA	NA	NA	NA	NA	0.377	0.942	0.565	1.319	0.754	4.523	16.209	0.5	2.251	0.75	0.75	15.759	0.585962
SL2.40ch00	10750505	10750528	Cluster_1066	.	-	0.087	2.251	4.335	1.92581	4.335	4.335	24	ND	ND	NA	NA	NA	NA	NA	NA	NA	NA	NA	NA	0	0.188	0	0.188	0	1.508	2.45	0	0	0	0.5	1.751	#DIV/0!
SL2.40ch00	10752074	10752193	Cluster_1067	.	.	0.25	11.006	7.539	0.68499	2.073	3.217	24	ND	ND	NA	NA	NA	NA	NA	NA	NA	NA	NA	NA	0	0.188	1.131	1.131	0.565	0.565	3.958	0.5	3.252	0.75	0.25	6.003	0.347786
SL2.40ch00	10753193	10753201	Cluster_1068	.	.	0.2857	4.753	2.639	0.555228	0	0.076	24	ND	ND	NA	NA	NA	NA	NA	NA	NA	NA	NA	NA	0	0	0.188	0	0.188	0.188	2.073	0	0	0	0.25	4.252	#DIV/0!
SL2.40ch00	10760882	10761112	Cluster_1069	.	.	0.7609	57.783	60.688	1.05027	0	1.362	24	ND	ND	NA	NA	NA	NA	NA	NA	NA	NA	NA	NA	3.769	1.508	1.319	4.9	2.073	11.874	35.244	1.751	4.753	2.501	8.005	35.521	1.03093
SL2.40ch00	10764311	10764332	Cluster_1070	.	-	0.1333	2.752	2.827	1.02725	0	0.124	24	ND	ND	NA	NA	NA	NA	NA	NA	NA	NA	NA	NA	0	0	0.188	0	0	0.754	1.885	0	0	0	0.25	2.001	#DIV/0!
SL2.40ch00	10764951	10764971	Cluster_1071	.	-	0.0625	5.003	3.016	0.602838	0	0.078	24	ND	ND	NA	NA	NA	NA	NA	NA	NA	NA	NA	NA	0	0	0	0.188	0	0.942	1.885	0	0	0.25	0.25	4.503	#DIV/0!
SL2.40ch00	10765342	10765364	Cluster_1072	.	.	0.6923	3.502	2.45	0.6996	0	0.22	24	ND	ND	NA	NA	NA	NA	NA	NA	NA	NA	NA	NA	0	0	0	0	0	0.565	1.885	0	0	0.25	0.75	2.501	#DIV/0!
SL2.40ch00	10766481	10767247	Cluster_1073	.	.	0.6275	38.772	38.448	0.991643	0	2.012	24	ND	ND	NA	NA	NA	NA	NA	NA	NA	NA	NA	NA	1.131	1.131	0.377	1.131	0.942	12.628	21.109	2.501	0.75	1.751	9.756	22.013	1.508
SL2.40ch00	10768894	10768916	Cluster_1074	.	+	1	2.001	2.262	1.13043	0	0.045	24	ND	ND	NA	NA	NA	NA	NA	NA	NA	NA	NA	NA	0.377	0	0	0	0	0.565	1.319	0	0.5	0.25	0.25	0.5	0
SL2.40ch00	10771753	10771947	Cluster_1075	.	+	0.8794	31.268	26.575	0.84991	0	0.697	23	ND	ND	NA	NA	NA	NA	NA	NA	NA	NA	NA	NA	0.565	0.754	1.131	1.696	0.565	12.628	9.235	0.75	3.252	0.5	10.756	15.009	0.521525
SL2.40ch00	10772189	10772212	Cluster_1076	.	+	0.8571	4.252	3.958	0.930856	0	0.079	24	ND	ND	NA	NA	NA	NA	NA	NA	NA	NA	NA	NA	0.188	0	0	0.188	0.377	0.754	2.45	0	0.5	0.25	1.501	2.001	0.376
SL2.40ch00	10772482	10772501	Cluster_1077	.	.	0.5	1.001	2.262	2.25974	0	0.045	24	ND	ND	NA	NA	NA	NA	NA	NA	NA	NA	NA	NA	0	0.377	0	0	0.188	0.565	1.131	0.5	0	0	0.5	0	#DIV/0!
SL2.40ch00	10860697	10860720	Cluster_1078	.	-	0.1667	3.252	3.392	1.04305	0	1.463	24	ND	ND	NA	NA	NA	NA	NA	NA	NA	NA	NA	NA	0	0.188	0	0	0.188	0.377	2.639	0	0.25	0	0.5	2.501	0
SL2.40ch00	10866167	10866188	Cluster_1079	.	+	1	0.75	1.885	2.51333	0	0.942	24	ND	ND	NA	NA	NA	NA	NA	NA	NA	NA	NA	NA	0	0	0	0	0	0.377	1.508	0	0	0	0	0.75	#DIV/0!
SL2.40ch00	10866805	10866826	Cluster_1080	.	+	1	1.501	2.639	1.75816	0	0.053	24	ND	ND	NA	NA	NA	NA	NA	NA	NA	NA	NA	NA	0.188	0	0.188	0	0.754	0	1.508	0.5	0.25	0	0	0.25	0
SL2.40ch00	10869739	10869760	Cluster_1081	.	.	0.5556	4.503	8.481	1.88341	0	0.175	21	ND	ND	NA	NA	NA	NA	NA	NA	NA	NA	NA	NA	0	0	0.377	7.916	0.188	0	0	0	3.752	0.75	0	0	2.10981
SL2.40ch00	10876490	10876623	Cluster_1082	.	+	0.9574	15.759	8.858	0.562092	0	0.203	22	ND	ND	NA	NA	NA	NA	NA	NA	NA	NA	NA	NA	0.188	0	0.188	0.942	6.22	0.188	1.131	0	0.75	12.507	0.75	1.001	1.256
SL2.40ch00	10877486	10877507	Cluster_1083	.	+	1	7.254	2.45	0.337745	0	0.058	22	ND	ND	NA	NA	NA	NA	NA	NA	NA	NA	NA	NA	0	0	0	0.188	2.262	0	0	0	1.501	5.003	0.25	0.5	0.12525
SL2.40ch00	10883720	10883796	Cluster_1084	.	.	0.6991	34.77	42.595	1.22505	0.188	1.132	24	ND	ND	NA	NA	NA	NA	NA	NA	NA	NA	NA	NA	1.508	1.508	0.188	4.335	1.508	8.858	24.69	0.25	1.251	1.751	5.003	23.263	3.46523
SL2.40ch00	10897899	10897978	Cluster_1085	.	.	0.7344	10.506	12.062	1.14811	0	0.241	24	ND	ND	NA	NA	NA	NA	NA	NA	NA	NA	NA	NA	0	0.565	0.188	0.377	0.188	1.885	8.858	0.25	0	0.25	1.251	7.254	#DIV/0!
SL2.40ch00	10906606	10906630	Cluster_1086	.	-	0	3.002	3.392	1.12991	0	0.107	24	ND	ND	NA	NA	NA	NA	NA	NA	NA	NA	NA	NA	0	0.565	0	0	0.188	0.565	2.073	0	0.75	0	1.001	0.75	0
SL2.40ch00	10907170	10907193	Cluster_1087	.	.	0.65	5.253	3.769	0.717495	0	0.141	24	ND	ND	NA	NA	NA	NA	NA	NA	NA	NA	NA	NA	0	0.188	0.377	0	0	0.942	2.262	0.25	0.75	0.25	1.751	2.251	0
SL2.40ch00	11055976	11056013	Cluster_1088	.	+	1	8.505	8.67	1.0194	2.639	5.654	N	ND	ND	NA	NA	NA	NA	NA	NA	NA	NA	NA	NA	1.885	2.639	0.942	0.754	0.565	1.131	0.754	1.501	0.75	0.75	0.75	0.5	1.00533
SL2.40ch00	11062856	11062971	Cluster_1089	HP	-	0	3.502	2.45	0.6996	0	1.194	24	ND	ND	23	0.7419	31	54	-0.829	0.9504	1	0	0	0	0	0	0	0.377	0	0.565	1.508	0.5	1.501	0	1.251	0.25	0.251166
SL2.40ch00	11063365	11063405	Cluster_1090	.	-	0.1698	5.503	9.989	1.81519	0	4.586	24	ND	ND	NA	NA	NA	NA	NA	NA	NA	NA	NA	NA	0	0.188	0.377	0.377	0.188	2.639	6.22	0.25	0.25	0	1.751	2.752	1.508
SL2.40ch00	11065617	11065637	Cluster_1091	.	+	1	2.001	2.073	1.03598	0	1.037	21	ND	ND	NA	NA	NA	NA	NA	NA	NA	NA	NA	NA	0	0	0	1.131	0.942	0	0	0	1.501	0.5	0	0	0.753498
SL2.40ch00	11067021	11067042	Cluster_1092	.	-	0	2.501	4.523	1.80848	0	2.262	22	ND	ND	NA	NA	NA	NA	NA	NA	NA	NA	NA	NA	0	0.377	0	0.754	3.016	0.188	0.188	0	0.75	0.75	0.25	0	1.00533
SL2.40ch00	11068566	11068670	Cluster_1093	HP	+	0.8333	2.001	2.262	1.13043	0	0.817	24	ND	ND	37	0.7629	48.5	8	-0.7196	0.7176	1	0	0	0	0	0	0	0	0.377	0.377	1.508	0	0	0	0.25	1.501	#DIV/0!
SL2.40ch00	11069082	11069106	Cluster_1094	.	-	0.1667	5.753	3.392	0.589605	0.188	1.206	N	ND	ND	NA	NA	NA	NA	NA	NA	NA	NA	NA	NA	0.188	1.131	0.188	0.565	0.188	0.188	0.942	0.25	0.5	0	0.25	1.251	1.13
SL2.40ch00	11069564	11069595	Cluster_1095	.	-	0	6.254	8.104	1.29581	0	2.339	N	ND	ND	NA	NA	NA	NA	NA	NA	NA	NA	NA	NA	1.696	0.942	2.073	0.565	1.319	1.319	0.188	1.001	1.001	0.75	0.25	0.75	0.564436
SL2.40ch00	11069818	11069840	Cluster_1096	.	-	0	4.503	3.958	0.87897	0.377	1.206	N	ND	ND	NA	NA	NA	NA	NA	NA	NA	NA	NA	NA	0.188	1.508	1.319	0	0.565	0.188	0.188	2.251	0.25	0.75	0.5	0	0
SL2.40ch00	11070394	11070411	Cluster_1097	.	+	0.8571	2.752	2.639	0.958939	0	0.832	24	ND	ND	NA	NA	NA	NA	NA	NA	NA	NA	NA	NA	0	0	0	0.377	0	0.188	2.073	0	0.5	0.25	0.25	1.751	0.754
SL2.40ch00	11071414	11071450	Cluster_1098	.	.	0.641	11.257	7.35	0.652927	0	1.948	24	ND	ND	NA	NA	NA	NA	NA	NA	NA	NA	NA	NA	0	0	0	0	0	0.565	6.785	0	0.5	0	0.5	9.505	0
SL2.40ch00	11072486	11072509	Cluster_1099	.	.	0.7778	0.75	3.392	4.52267	0.188	1.696	24	ND	ND	NA	NA	NA	NA	NA	NA	NA	NA	NA	NA	0.188	0	0	0	0	0.188	3.016	0	0	0	0	0.75	#DIV/0!
SL2.40ch00	11074109	11074131	Cluster_1100	.	+	0.8462	1.751	2.45	1.3992	0	1.112	24	ND	ND	NA	NA	NA	NA	NA	NA	NA	NA	NA	NA	0	0	0.377	0	0.188	0	1.885	0	0.25	0	0.25	0.75	0
SL2.40ch00	11075210	11075233	Cluster_1101	.	.	0.2353	2.251	3.204	1.42337	0	1.602	24	ND	ND	NA	NA	NA	NA	NA	NA	NA	NA	NA	NA	0.188	0	0	0	0	0.565	2.45	0	0.25	0	0.25	1.001	0
SL2.40ch00	11075727	11075753	Cluster_1102	.	-	0.0606	7.004	6.22	0.888064	0	1.681	21	ND	ND	NA	NA	NA	NA	NA	NA	NA	NA	NA	NA	1.131	0	0	1.885	0.188	1.696	1.319	0	2.752	0.5	0	2.501	0.684956
SL2.40ch00	11076292	11076315	Cluster_1103	.	+	0.9375	2.001	3.016	1.50725	0	0.609	24	ND	ND	NA	NA	NA	NA	NA	NA	NA	NA	NA	NA	0	0	0	0.188	0.188	0.188	2.45	0	0.25	0	0.25	1.251	0.752
SL2.40ch00	11212614	11212635	Cluster_1104	.	+	0.9014	21.512	13.382	0.622071	0	0.287	21	ND	ND	NA	NA	NA	NA	NA	NA	NA	NA	NA	NA	0	0	0.188	11.685	0.565	0.754	0.188	0.75	17.51	2.001	0.5	0	0.667333
SL2.40ch00	11212876	11212894	Cluster_1105	.	.	0.7	1.501	1.885	1.25583	0	0.09	21	ND	ND	NA	NA	NA	NA	NA	NA	NA	NA	NA	NA	0	0	0.188	1.508	0	0	0.188	0.75	0	0	0	0	#DIV/0!
SL2.40ch00	11221126	11221197	Cluster_1106	.	+	0.945	315.432	284.404	0.901633	0	5.764	21	ND	ND	NA	NA	NA	NA	NA	NA	NA	NA	NA	NA	1.319	2.45	3.016	107.618	51.453	42.218	76.331	4.503	163.094	103.81	29.267	7.254	0.659853
SL2.40ch00	11259557	11260739	Cluster_1107	.	.	0.5357	202.867	200.534	0.9885	0	5.581	24	ND	ND	NA	NA	NA	NA	NA	NA	NA	NA	NA	NA	7.162	2.073	10.931	8.67	6.785	38.071	126.842	13.258	15.259	10.256	34.02	114.566	0.568189
SL2.40ch00	11261406	11261431	Cluster_1108	.	.	0.6964	12.257	10.554	0.861059	0	1.264	24	ND	ND	NA	NA	NA	NA	NA	NA	NA	NA	NA	NA	0.377	0	0	0.754	0.188	1.131	8.104	0.25	0.5	0	0.25	11.006	1.508
SL2.40ch00	11276870	11276943	Cluster_1109	.	.	0.6034	11.006	10.931	0.993186	0	0.44	24	ND	ND	NA	NA	NA	NA	NA	NA	NA	NA	NA	NA	0.188	0	0.188	0.942	0.188	1.319	8.104	0	0.75	0.5	0.25	8.755	1.256
SL2.40ch00	11281652	11281671	Cluster_1110	.	.	0.5455	3.502	2.073	0.591947	0	0.041	22	ND	ND	NA	NA	NA	NA	NA	NA	NA	NA	NA	NA	0	0	0	0.188	1.508	0	0.377	0	0	3.002	0.25	0.25	#DIV/0!
SL2.40ch00	11379899	11379972	Cluster_1111	.	.	0.5116	7.254	8.104	1.11718	0	0.162	24	ND	ND	NA	NA	NA	NA	NA	NA	NA	NA	NA	NA	0	0.188	0	0	1.319	0.377	6.22	0	0	1.751	0	5.503	#DIV/0!
SL2.40ch00	11380559	11380582	Cluster_1112	.	+	0.875	3.502	3.016	0.861222	0	0.06	24	ND	ND	NA	NA	NA	NA	NA	NA	NA	NA	NA	NA	0	0	0	0.188	0.565	0.377	1.885	0	0	1.001	0	2.501	#DIV/0!
SL2.40ch00	11418421	11418439	Cluster_1113	.	+	1	21.763	20.355	0.935303	0	0.424	N	ND	ND	NA	NA	NA	NA	NA	NA	NA	NA	NA	NA	20.355	0	0	0	0	0	0	0	0	0	0	0	#DIV/0!
SL2.40ch00	11422539	11422557	Cluster_1114	.	+	1	21.512	20.167	0.937477	0	0.42	N	ND	ND	NA	NA	NA	NA	NA	NA	NA	NA	NA	NA	20.167	0	0	0	0	0	0	0	0	0	0	0	#DIV/0!
SL2.40ch00	11475999	11476203	Cluster_1115	.	+	0.873	8.255	11.874	1.4384	0	0.413	N	ND	ND	NA	NA	NA	NA	NA	NA	NA	NA	NA	NA	2.073	0.754	0.942	1.131	0	0.188	6.785	0.25	0.75	1.251	0.25	3.752	1.508
SL2.40ch00	11476471	11476494	Cluster_1116	.	.	0.619	1.751	3.958	2.26042	0	0.124	24	ND	ND	NA	NA	NA	NA	NA	NA	NA	NA	NA	NA	0	0	0.565	0.377	0.754	0.942	1.319	0	0.5	0.5	0.5	0	0.754
SL2.40ch00	11476724	11476747	Cluster_1117	.	+	0.9565	3.002	4.335	1.44404	0	0.087	24	ND	ND	NA	NA	NA	NA	NA	NA	NA	NA	NA	NA	0	0	0.377	0.188	0.377	0.188	3.204	0	0.5	0	0.25	2.251	0.376
SL2.40ch00	11477015	11477040	Cluster_1118	.	.	0.3333	2.251	7.35	3.26522	0	0.209	22	ND	ND	NA	NA	NA	NA	NA	NA	NA	NA	NA	NA	0.377	0.188	0.565	1.508	2.45	0.942	1.319	0	0.75	0.5	0.5	0.25	2.01067
SL2.40ch00	11478984	11479412	Cluster_1119	.	+	0.9277	15.509	15.643	1.00864	0	0.637	24	ND	ND	NA	NA	NA	NA	NA	NA	NA	NA	NA	NA	0.188	0.942	1.131	1.131	1.508	0.377	10.366	0	1.251	0.75	1.251	11.257	0.904077
SL2.40ch00	11480011	11480034	Cluster_1120	.	.	0.6364	1.501	4.146	2.76216	0	0.128	24	ND	ND	NA	NA	NA	NA	NA	NA	NA	NA	NA	NA	0	0	0.565	0.377	0.754	0.942	1.508	0	0.5	0.25	0.5	0	0.754
SL2.40ch00	11480380	11480398	Cluster_1121	.	+	0.8	3.752	3.769	1.00453	0	0.075	N	ND	ND	NA	NA	NA	NA	NA	NA	NA	NA	NA	NA	1.696	0	0.565	0.754	0	0.188	0.565	0.25	0.5	0.5	0.5	0.25	1.508
SL2.40ch00	11485447	11485652	Cluster_1122	.	+	0.96	6.504	9.424	1.44895	0	0.216	24	ND	ND	NA	NA	NA	NA	NA	NA	NA	NA	NA	NA	0	0.377	0.754	0.565	0.565	0.377	6.785	0	0.75	0.75	0.5	4.503	0.753333
SL2.40ch00	11487972	11488399	Cluster_1123	.	+	0.962	14.258	14.889	1.04426	0	0.41	24	ND	ND	NA	NA	NA	NA	NA	NA	NA	NA	NA	NA	0.188	0.942	0.377	0	1.319	0.754	11.308	0	0.5	1.751	1.001	10.256	0
SL2.40ch00	11488740	11489055	Cluster_1124	.	.	0.7647	10.256	9.612	0.937207	0	0.242	N	ND	ND	NA	NA	NA	NA	NA	NA	NA	NA	NA	NA	2.073	0.942	1.508	1.319	0.377	0.377	3.016	0.25	1.001	1.501	1.001	4.252	1.31768
SL2.40ch00	11489792	11489823	Cluster_1125	.	.	0.7647	6.003	6.408	1.06747	0	0.335	N	ND	ND	NA	NA	NA	NA	NA	NA	NA	NA	NA	NA	2.073	0.188	0.942	0.565	0.188	0.565	1.885	0.25	0.5	0.25	0.25	3.002	1.13
SL2.40ch00	11490035	11490172	Cluster_1126	.	.	0.5185	6.504	10.177	1.56473	0	0.228	24	ND	ND	NA	NA	NA	NA	NA	NA	NA	NA	NA	NA	1.885	0	1.131	1.319	2.262	0.188	3.392	0.25	0.75	1.001	0.5	2.501	1.75867
SL2.40ch00	11506089	11506265	Cluster_1127	.	.	0.4848	7.504	6.22	0.828891	0	0.162	23	ND	ND	NA	NA	NA	NA	NA	NA	NA	NA	NA	NA	0.565	0	0	0.188	0	2.827	2.639	0	1.251	0	2.501	3.502	0.15028
SL2.40ch00	11507490	11507512	Cluster_1128	.	+	0.8696	6.754	4.335	0.641842	0	0.281	23	ND	ND	NA	NA	NA	NA	NA	NA	NA	NA	NA	NA	0	0	0.565	0.377	0	2.45	0.942	0.5	0.75	0	3.252	2.251	0.502667
SL2.40ch00	11616382	11616405	Cluster_1129	.	-	0.125	5.753	6.031	1.04832	0	0.551	24	ND	ND	NA	NA	NA	NA	NA	NA	NA	NA	NA	NA	0	0	0	0.377	0.188	0.754	4.712	0	0.5	0	0.5	4.503	0.754
SL2.40ch00	11633073	11633095	Cluster_1130	.	+	0.9231	2.752	2.45	0.890262	0	0.049	24	ND	ND	NA	NA	NA	NA	NA	NA	NA	NA	NA	NA	0	0	0.188	0	0.188	0.377	1.696	0.25	0	0	0.5	1.751	#DIV/0!
SL2.40ch00	11634821	11634843	Cluster_1131	.	+	0.9333	2.752	2.827	1.02725	0	0.057	24	ND	ND	NA	NA	NA	NA	NA	NA	NA	NA	NA	NA	0	0	0.188	0.188	0.188	0.565	1.696	0.25	0	0	0.5	1.751	#DIV/0!
SL2.40ch00	11635694	11635716	Cluster_1132	.	+	0.9333	2.752	2.827	1.02725	0	0.057	24	ND	ND	NA	NA	NA	NA	NA	NA	NA	NA	NA	NA	0	0	0.188	0	0.188	0.565	1.885	0.25	0	0	0.5	1.751	#DIV/0!
SL2.40ch00	11638237	11638438	Cluster_1133	.	+	0.8862	12.757	23.182	1.8172	0	0.465	24	ND	ND	NA	NA	NA	NA	NA	NA	NA	NA	NA	NA	0.942	0.377	1.508	2.45	4.335	2.827	10.743	0.5	1.001	3.002	1.001	6.754	2.44755
SL2.40ch00	11638962	11638982	Cluster_1134	.	+	1	1.751	2.073	1.18389	0	0.041	24	ND	ND	NA	NA	NA	NA	NA	NA	NA	NA	NA	NA	0	0	0.188	0	0	0	1.885	0	0.5	0.25	0	0.75	0
SL2.40ch00	11645435	11645584	Cluster_1135	.	+	0.8519	4.002	5.089	1.27161	0	0.122	24	ND	ND	NA	NA	NA	NA	NA	NA	NA	NA	NA	NA	0.188	0.188	0.188	0.188	0.754	0.377	3.204	0	0.25	0.5	0	2.251	0.752
SL2.40ch00	11645796	11645958	Cluster_1136	.	.	0.6471	6.504	6.408	0.98524	0	0.128	24	ND	ND	NA	NA	NA	NA	NA	NA	NA	NA	NA	NA	0.188	0.188	0	0	0	0.565	5.466	0	0	0.5	1.001	5.003	#DIV/0!
SL2.40ch00	11673155	11673352	Cluster_1137	.	+	0.8765	13.008	15.266	1.17359	0	0.315	24	ND	ND	NA	NA	NA	NA	NA	NA	NA	NA	NA	NA	0.188	0	0	0.188	2.073	1.696	11.12	0	1.251	3.002	1.001	6.003	0.15028
SL2.40ch00	11673849	11673849	Cluster_1138	.	+	0.9	1.751	1.885	1.07653	0	0.067	24	ND	ND	NA	NA	NA	NA	NA	NA	NA	NA	NA	NA	0	0	0	0	0	0.565	1.319	0	0	0	0.25	1.251	#DIV/0!
SL2.40ch00	11675844	11675876	Cluster_1139	.	+	1	36.021	21.297	0.591238	0	1.513	22	ND	ND	NA	NA	NA	NA	NA	NA	NA	NA	NA	NA	1.696	0	0.188	2.639	14.512	1.319	0.942	1.501	3.252	25.014	1.251	3.752	0.811501
SL2.40ch00	11676316	11676330	Cluster_1140	.	.	0.5	1.501	1.885	1.25583	0	0.272	22	ND	ND	NA	NA	NA	NA	NA	NA	NA	NA	NA	NA	0	0	0	0	1.508	0	0.377	0	0	1.001	0.25	0.25	#DIV/0!
SL2.40ch00	11681084	11681967	Cluster_1141	.	.	0.6552	203.368	185.833	0.913777	0.754	6.024	22	ND	ND	NA	NA	NA	NA	NA	NA	NA	NA	NA	NA	3.392	0.565	6.408	18.282	83.87	15.078	58.238	3.002	24.014	95.055	15.009	58.284	0.761306
SL2.40ch00	11682477	11682501	Cluster_1142	.	+	1	27.766	16.02	0.576965	0	1.064	22	ND	ND	NA	NA	NA	NA	NA	NA	NA	NA	NA	NA	0.188	0	0	2.639	12.628	0.565	0	0.25	2.752	24.014	0	0.25	0.958939
SL2.40ch00	11683954	11685139	Cluster_1143	.	.	0.771	225.631	111.952	0.496173	0	3.459	22	ND	ND	NA	NA	NA	NA	NA	NA	NA	NA	NA	NA	1.508	0.188	1.508	10.743	69.923	4.146	23.936	6.504	11.006	159.092	9.005	35.27	0.976104
SL2.40ch00	11690918	11690938	Cluster_1144	.	-	0.0714	2.752	2.639	0.958939	0.188	1.414	N	ND	ND	NA	NA	NA	NA	NA	NA	NA	NA	NA	NA	0.754	0.565	0	0.565	0.188	0.188	0.377	0.25	0	0.25	0	0.75	#DIV/0!
SL2.40ch00	11691580	11691666	Cluster_1145	HP	-	0	15.759	10.931	0.693635	10.931	10.931	22	ND	ND	30	0.7143	42	3	-0.7381	1	1	1	0	0	0.565	0.754	0.188	2.262	6.031	0.754	0.377	0	3.252	10.256	0	0	0.695572
SL2.40ch00	11693474	11693498	Cluster_1146	.	-	0.0417	1.501	4.523	3.01332	0	0.118	24	ND	ND	NA	NA	NA	NA	NA	NA	NA	NA	NA	NA	0	0	0.188	0.377	0.188	0.754	3.016	0	0	0.25	0.25	1.001	#DIV/0!
SL2.40ch00	11705373	11705395	Cluster_1147	.	-	0	1.501	1.885	1.25583	0	0.043	24	ND	ND	NA	NA	NA	NA	NA	NA	NA	NA	NA	NA	0	0	0	0	0	0	1.885	0	0	0	0	1.001	#DIV/0!
SL2.40ch00	11711954	11711977	Cluster_1148	.	.	0.2353	1.251	3.204	2.56115	0	1.602	24	ND	ND	NA	NA	NA	NA	NA	NA	NA	NA	NA	NA	0	0	0.188	0	0.377	0.377	2.262	0	0	0	0	1.251	#DIV/0!
SL2.40ch00	11721597	11721631	Cluster_1149	.	.	0.4	6.754	4.712	0.697661	0	0.118	24	ND	ND	NA	NA	NA	NA	NA	NA	NA	NA	NA	NA	0	0	0.188	0	0.188	2.073	2.262	0	0.25	0	1.001	5.253	0
SL2.40ch00	11729077	11729119	Cluster_1150	.	+	0.8436	12.507	39.768	3.17966	0	0.998	23	ND	ND	NA	NA	NA	NA	NA	NA	NA	NA	NA	NA	1.696	0.188	1.885	3.769	1.319	22.994	7.916	1.001	3.502	0.25	2.001	4.753	1.07624
SL2.40ch00	11735962	11735983	Cluster_1151	.	+	1	1.501	2.073	1.38108	0	0.053	24	ND	ND	NA	NA	NA	NA	NA	NA	NA	NA	NA	NA	0	0	0	0	0	0	2.073	0	0	0	0	1.501	#DIV/0!
SL2.40ch00	11758440	11758463	Cluster_1152	.	-	0.125	5.753	6.031	1.04832	0	0.551	24	ND	ND	NA	NA	NA	NA	NA	NA	NA	NA	NA	NA	0	0	0	0.377	0.188	0.754	4.712	0	0.5	0	0.5	4.503	0.754
SL2.40ch00	11780821	11780844	Cluster_1153	.	+	0.9057	7.504	9.989	1.33116	0	4.932	24	ND	ND	NA	NA	NA	NA	NA	NA	NA	NA	NA	NA	0.377	0	0	0	0	2.45	7.162	0.25	0	0.25	0.75	5.753	#DIV/0!
SL2.40ch00	11782637	11782660	Cluster_1154	.	-	0	4.753	3.204	0.674101	3.204	3.204	N	ND	ND	NA	NA	NA	NA	NA	NA	NA	NA	NA	NA	0.377	1.885	0.377	0	0.377	0	0.188	0.25	1.001	0.5	0	1.251	0
SL2.40ch00	11782901	11783313	Cluster_1155	.	.	0.2547	31.518	19.978	0.63386	6.22	10.611	N	ND	ND	NA	NA	NA	NA	NA	NA	NA	NA	NA	NA	3.958	2.073	1.696	3.581	1.696	3.204	3.769	2.001	6.754	3.502	5.003	5.253	0.530204
SL2.40ch00	11783598	11783768	Cluster_1156	.	-	0.0784	10.506	9.612	0.914906	3.769	6.201	N	ND	ND	NA	NA	NA	NA	NA	NA	NA	NA	NA	NA	1.696	2.262	2.262	1.319	0.565	0.565	0.942	0.75	3.502	2.001	0.75	2.251	0.376642
SL2.40ch00	11784445	11784505	Cluster_1157	HP	+	0.8889	10.006	5.089	0.508595	0	1.853	21	ND	ND	23	0.7931	29	3	-0.6448	0.7984	1	1	0	0	0	0	0.377	4.335	0.188	0	0.188	0.75	8.005	0	0.25	0	0.541537
SL2.40ch00	11784750	11784878	Cluster_1158	HP	-	0.1667	9.005	3.392	0.37668	1.508	2.199	24	ND	ND	15	0.8571	17.5	94	-0.5829	0.7	1	0	0	0	0.565	0	0.754	0.188	0.188	0.188	1.508	0.25	6.003	0	0.25	1.501	0.0313177
SL2.40ch00	11785105	11785301	Cluster_1159	.	.	0.2857	21.763	13.193	0.606212	0.188	3.146	21	11785105	0.915644	NA	NA	NA	NA	NA	NA	NA	NA	NA	NA	0.377	0.565	0.754	6.22	1.508	1.885	1.885	1.751	15.009	2.001	0.25	0.25	0.414418
SL2.40ch00	11785578	11785596	Cluster_1160	.	-	0	6.254	3.016	0.482251	0	0.694	N	ND	ND	NA	NA	NA	NA	NA	NA	NA	NA	NA	NA	0.565	0.565	0.377	0.565	0.188	0.377	0.377	1.001	1.751	0.5	1.251	0	0.322673
SL2.40ch00	11785833	11786016	Cluster_1161	.	.	0.3167	21.512	11.308	0.52566	0	2.884	21	11785836	0.723905	NA	NA	NA	NA	NA	NA	NA	NA	NA	NA	1.131	0.942	0.377	3.769	0.754	1.696	2.639	2.752	14.008	0.75	0	1.501	0.269061
SL2.40ch00	11798473	11798545	Cluster_1162	.	.	0.5472	10.006	9.989	0.998301	0.188	2.148	N	ND	ND	NA	NA	NA	NA	NA	NA	NA	NA	NA	NA	3.958	0.377	0.565	0.942	1.131	0.565	2.45	1.001	2.001	0.5	1.251	2.001	0.470765
SL2.40ch00	11799366	11799497	Cluster_1163	.	-	0.0142	26.015	26.575	1.02153	0	8.792	N	ND	ND	NA	NA	NA	NA	NA	NA	NA	NA	NA	NA	1.319	11.497	0.565	6.408	1.696	0.942	4.146	1.001	8.005	1.251	2.251	3.002	0.8005
SL2.40ch00	11800425	11800603	Cluster_1164	.	.	0.5667	14.508	16.962	1.16915	2.262	3.927	24	ND	ND	NA	NA	NA	NA	NA	NA	NA	NA	NA	NA	0.754	0	1.319	3.392	0.942	4.335	6.22	2.501	2.752	0.75	1.251	6.254	1.23256
SL2.40ch00	11801959	11801989	Cluster_1165	.	.	0.4815	3.752	5.089	1.35634	0	1.03	24	ND	ND	NA	NA	NA	NA	NA	NA	NA	NA	NA	NA	0	0	0.565	0.377	0.754	1.131	2.262	0.5	0.5	0.75	0.25	1.501	0.754
SL2.40ch00	11802353	11802379	Cluster_1166	.	+	0.8049	5.253	7.727	1.47097	0	2.639	24	ND	ND	NA	NA	NA	NA	NA	NA	NA	NA	NA	NA	0	0.188	0.188	1.131	0.188	2.45	3.581	0	0.75	0.5	2.251	1.751	1.508
SL2.40ch00	11803145	11803165	Cluster_1167	.	-	0	12.257	1.885	0.15379	0	0.942	22	ND	ND	NA	NA	NA	NA	NA	NA	NA	NA	NA	NA	0	0	0	0	0.942	0.188	0.754	1.001	4.503	3.252	0.75	2.251	0
SL2.40ch00	11803535	11803804	Cluster_1168	.	-	0.102	99.558	57.296	0.575504	2.827	14.884	N	ND	ND	NA	NA	NA	NA	NA	NA	NA	NA	NA	NA	12.439	5.843	27.517	4.146	1.885	2.45	3.016	58.784	5.503	2.501	1.001	3.252	0.753407
SL2.40ch00	11804848	11805027	Cluster_1169	.	.	0.6642	27.016	25.821	0.955767	0	2.36	24	ND	ND	NA	NA	NA	NA	NA	NA	NA	NA	NA	NA	1.696	1.319	2.073	3.958	0.754	4.335	11.685	3.752	5.753	0.5	1.751	11.757	0.687989
SL2.40ch00	11806000	11806026	Cluster_1170	.	.	0.3793	10.506	10.931	1.04045	0	0.653	23	ND	ND	NA	NA	NA	NA	NA	NA	NA	NA	NA	NA	0.565	0.754	1.131	2.073	0.377	3.581	2.45	3.252	3.002	0.5	0.75	2.251	0.69054
SL2.40ch00	11806416	11806441	Cluster_1171	.	.	0.3846	9.756	9.801	1.00461	0	0.663	23	ND	ND	NA	NA	NA	NA	NA	NA	NA	NA	NA	NA	0.565	0.188	1.319	1.885	0.188	3.204	2.45	2.251	2.251	1.251	0.5	2.752	0.837406
SL2.40ch00	11807074	11807091	Cluster_1172	.	-	0.0588	1.251	3.204	2.56115	3.204	3.204	N	ND	ND	NA	NA	NA	NA	NA	NA	NA	NA	NA	NA	1.696	0	0.188	0.565	0	0	0.754	0.25	0	0.25	0.25	0	#DIV/0!
SL2.40ch00	11807895	11807917	Cluster_1173	.	-	0.1333	3.752	2.827	0.753465	0.188	1.131	24	ND	ND	NA	NA	NA	NA	NA	NA	NA	NA	NA	NA	0.188	0	0	0.565	0.188	0.377	1.508	0	0.5	0.25	0.25	2.752	1.13
SL2.40ch00	11808826	11808849	Cluster_1174	.	+	0.9714	18.511	13.193	0.712711	13.193	13.193	N	ND	ND	NA	NA	NA	NA	NA	NA	NA	NA	NA	NA	5.089	0.754	1.508	1.696	0.754	0.942	2.45	1.751	7.254	0.5	1.251	1.751	0.233802
SL2.40ch00	11809334	11809343	Cluster_1175	.	.	0.3	0.25	1.885	7.54	0	0.942	21	ND	ND	NA	NA	NA	NA	NA	NA	NA	NA	NA	NA	0	0	0	0.754	0	0.377	0.754	0	0	0.25	0	0	#DIV/0!
SL2.40ch00	11810095	11810118	Cluster_1176	.	.	0.3125	1.501	3.016	2.00933	0	1.068	N	ND	ND	NA	NA	NA	NA	NA	NA	NA	NA	NA	NA	0.188	0.565	0.377	0	0	0.377	1.508	0	0	0	0	1.501	#DIV/0!
SL2.40ch00	11810446	11810490	Cluster_1177	.	.	0.3529	9.255	9.612	1.03857	0	0.537	24	ND	ND	NA	NA	NA	NA	NA	NA	NA	NA	NA	NA	0	0.565	0.188	0	0	1.885	6.973	0.25	0.25	0.25	2.752	5.253	0
SL2.40ch00	11863074	11863092	Cluster_1178	.	+	0.9091	2.001	2.073	1.03598	0	0.078	N	ND	ND	NA	NA	NA	NA	NA	NA	NA	NA	NA	NA	0.377	0.188	0	0.188	0	0.377	0.942	0.25	0	0.25	0.5	1.001	#DIV/0!
SL2.40ch00	11891008	11891032	Cluster_1179	.	.	0.3514	10.756	13.947	1.29667	0	0.279	21	ND	ND	NA	NA	NA	NA	NA	NA	NA	NA	NA	NA	0.188	0.188	0.942	5.654	2.262	1.131	3.581	0.5	5.253	3.252	1.001	0.5	1.07634
SL2.40ch00	11896099	11896135	Cluster_1180	HP	-	0.0119	12.257	31.663	2.58326	0	11.691	24	ND	ND	15	0.8824	17	3	-0.7941	0.8684	1	1	0	0	0.188	0	0	0.377	0.188	1.508	29.402	0.25	0	0.25	0.25	11.257	#DIV/0!
SL2.40ch00	11898029	11898032	Cluster_1181	.	.	0.2308	0.75	2.45	3.26667	1.696	1.932	24	ND	ND	NA	NA	NA	NA	NA	NA	NA	NA	NA	NA	0	0	0.188	0	0	0.754	1.508	0	0	0	0.25	0.5	#DIV/0!
SL2.40ch00	11899630	11899646	Cluster_1182	.	.	0.3333	4.002	2.262	0.565217	2.262	2.262	24	ND	ND	NA	NA	NA	NA	NA	NA	NA	NA	NA	NA	0	0	0	0	0	0.565	1.696	0	0	0	0.25	3.752	#DIV/0!
SL2.40ch00	11900319	11900648	Cluster_1183	.	.	0.3437	12.507	60.876	4.86735	34.113	39.389	24	ND	ND	NA	NA	NA	NA	NA	NA	NA	NA	NA	NA	0.565	6.408	0.942	0.754	1.131	14.135	36.941	1.001	1.251	1.001	1.751	5.753	0.602718
SL2.40ch00	11901486	11901571	Cluster_1184	.	+	0.8732	30.518	40.145	1.31545	1.319	2.408	24	ND	ND	NA	NA	NA	NA	NA	NA	NA	NA	NA	NA	1.131	0.942	0.754	0.377	1.885	11.308	23.747	0.25	1.251	1.501	6.254	19.261	0.301359
SL2.40ch00	11902262	11902297	Cluster_1185	.	-	0.125	8.505	6.031	0.709112	2.45	2.523	24	ND	ND	NA	NA	NA	NA	NA	NA	NA	NA	NA	NA	0.942	0	0	0	0.188	0.565	4.335	0.5	0.5	0.5	1.251	4.002	0
SL2.40ch00	11913429	11913465	Cluster_1186	.	.	0.4432	30.268	34.867	1.15194	0	1.062	21	ND	ND	NA	NA	NA	NA	NA	NA	NA	NA	NA	NA	1.131	0.188	2.262	16.962	4.712	3.392	6.22	1.501	14.008	10.256	1.001	0.75	1.21088
SL2.40ch00	11915673	11915704	Cluster_1187	.	.	0.4273	15.509	20.732	1.33677	0	0.436	21	ND	ND	NA	NA	NA	NA	NA	NA	NA	NA	NA	NA	0.942	1.131	1.696	6.785	3.016	2.073	5.089	0.75	6.504	4.002	1.001	1.001	1.0432
SL2.40ch00	11932911	11932932	Cluster_1188	.	+	1	1.751	2.827	1.61451	0	0.057	24	ND	ND	NA	NA	NA	NA	NA	NA	NA	NA	NA	NA	0	0	0	0	0.188	0	2.639	0	0	0	0.25	1.251	#DIV/0!
SL2.40ch00	11966876	11966885	Cluster_1189	.	-	0	1.251	2.639	2.10951	0	0.88	N	ND	ND	NA	NA	NA	NA	NA	NA	NA	NA	NA	NA	1.319	0	0	0	0	0.754	0.565	0	0	0	0	0.5	#DIV/0!
SL2.40ch00	11968359	11968381	Cluster_1190	.	-	0.1667	1.251	3.392	2.71143	0	0.81	23	ND	ND	NA	NA	NA	NA	NA	NA	NA	NA	NA	NA	0.377	0	0	0	0	1.696	1.319	0	0.25	0	1.001	0	0
SL2.40ch00	11968700	11968726	Cluster_1191	.	-	0	68.79	77.085	1.12058	0	22.994	N	ND	ND	NA	NA	NA	NA	NA	NA	NA	NA	NA	NA	19.601	8.858	10.743	9.801	10.366	8.67	9.047	6.254	10.006	10.256	8.005	5.253	0.979512
SL2.40ch00	11969377	11969400	Cluster_1192	.	.	0.5	2.501	4.146	1.65774	0.188	2.12	24	ND	ND	NA	NA	NA	NA	NA	NA	NA	NA	NA	NA	0.188	0.188	0	0.565	0.188	1.319	1.696	0	0	0	1.001	1.251	#DIV/0!
SL2.40ch00	11969627	11969768	Cluster_1193	.	.	0.3043	14.258	13.005	0.91212	2.639	3.677	23	ND	ND	NA	NA	NA	NA	NA	NA	NA	NA	NA	NA	0.942	0.188	2.262	3.016	0	3.769	2.827	2.501	3.252	0.75	1.501	4.002	0.927429
SL2.40ch00	11970966	11971191	Cluster_1194	.	.	0.3448	7.504	5.466	0.728412	2.262	2.696	N	ND	ND	NA	NA	NA	NA	NA	NA	NA	NA	NA	NA	1.885	0.377	0.377	0.754	0.188	0.565	1.319	1.251	2.001	0.75	0.75	1.501	0.376812
SL2.40ch00	11973462	11973514	Cluster_1195	.	+	0.8438	7.504	6.031	0.803705	0	1.728	24	ND	ND	NA	NA	NA	NA	NA	NA	NA	NA	NA	NA	0	0	0	0	0	0.565	5.466	0.5	1.751	1.001	0.5	3.002	0
SL2.40ch00	11973915	11974090	Cluster_1196	.	-	0.1875	16.51	15.078	0.913265	0	3.286	24	ND	ND	NA	NA	NA	NA	NA	NA	NA	NA	NA	NA	1.885	0.565	0.188	0	0.188	0.754	11.497	0.5	1.001	0.5	1.251	11.757	0
SL2.40ch00	11996846	11996932	Cluster_1197	.	+	0.9481	383.722	348.862	0.909153	0	7.021	21	11996864	0.331066	NA	NA	NA	NA	NA	NA	NA	NA	NA	NA	2.262	6.408	6.22	112.706	65.965	51.453	103.848	11.507	185.107	120.82	33.519	14.008	0.608869
SL2.40ch00	12004289	12004332	Cluster_1198	.	+	0.9423	143.333	127.407	0.888888	0	2.624	21	ND	ND	NA	NA	NA	NA	NA	NA	NA	NA	NA	NA	0.565	0.942	1.508	52.018	21.109	18.282	32.983	1.751	79.546	44.276	11.757	2.752	0.653936
SL2.40ch00	12008635	12008751	Cluster_1199	.	.	0.5231	9.255	12.251	1.32372	0	3.763	24	ND	ND	NA	NA	NA	NA	NA	NA	NA	NA	NA	NA	0.188	0	0	0.754	0.377	3.016	7.916	0	0.5	1.001	1.251	5.503	1.508
SL2.40ch00	12009664	12009819	Cluster_1200	.	-	0.0926	10.006	10.177	1.01709	0	2.99	24	ND	ND	NA	NA	NA	NA	NA	NA	NA	NA	NA	NA	0.754	0	0.565	1.885	0.754	0.754	5.466	0.75	2.251	1.251	1.751	2.501	0.837406
SL2.40ch00	12011834	12011852	Cluster_1201	.	-	0	1.501	1.885	1.25583	0	0.415	24	ND	ND	NA	NA	NA	NA	NA	NA	NA	NA	NA	NA	0.188	0	0	0	0	0.565	1.131	0	0	0	0.5	1.001	#DIV/0!
SL2.40ch00	12012621	12012975	Cluster_1202	.	.	0.5727	17.76	20.732	1.16734	0.942	6.733	21	12012624	0.813307	NA	NA	NA	NA	NA	NA	NA	NA	NA	NA	1.131	2.45	3.958	4.146	2.262	3.581	3.204	1.001	8.755	1.501	1.251	2.501	0.473558
SL2.40ch00	12013287	12013292	Cluster_1203	.	.	0.5833	1.001	2.262	2.25974	0	0.974	24	ND	ND	NA	NA	NA	NA	NA	NA	NA	NA	NA	NA	0.188	0	0	0	0	0	2.073	0	0	0	0.25	0.75	#DIV/0!
SL2.40ch00	12013640	12013729	Cluster_1204	HP	+	0.8125	4.503	3.016	0.669776	0.377	1.099	21	12013660	0.130175	26	0.7123	36.5	17	-0.6356	1	1	1	1	0	0	0.377	0.188	2.073	0.188	0	0.188	1.251	2.001	0	0	0.75	1.03598
SL2.40ch00	12014177	12014350	Cluster_1205	.	+	0.8235	9.255	9.612	1.03857	1.319	4.087	24	ND	ND	NA	NA	NA	NA	NA	NA	NA	NA	NA	NA	0.377	0.188	0.565	1.131	0.377	0.565	6.408	0.75	1.251	0.25	1.251	5.503	0.904077
SL2.40ch00	12015303	12015385	Cluster_1206	HP	-	0.1333	8.505	5.654	0.664785	0	2.796	21	ND	ND	30	0.75	40	3	-0.7375	0.8872	1	1	1	0	0	0.942	0.565	2.262	0.188	0.188	1.508	1.001	2.251	0.75	1.251	2.001	1.00489
SL2.40ch00	12015727	12015970	Cluster_1207	.	.	0.2985	16.009	12.628	0.788806	0	3.301	21	12015741	0.575342	NA	NA	NA	NA	NA	NA	NA	NA	NA	NA	1.131	0.565	1.319	6.031	0.377	0.565	2.639	2.501	7.504	0.25	0.75	2.251	0.803705
SL2.40ch00	12038917	12039135	Cluster_1208	.	.	0.5761	21.512	17.339	0.806015	0.377	1.048	24	ND	ND	NA	NA	NA	NA	NA	NA	NA	NA	NA	NA	0.565	0.377	0.565	0.754	1.885	3.204	9.989	0	0.5	4.252	5.003	10.006	1.508
SL2.40ch00	12039399	12039421	Cluster_1209	.	+	1	3.752	3.392	0.904051	0	0.068	24	ND	ND	NA	NA	NA	NA	NA	NA	NA	NA	NA	NA	0	0	0	0	0.754	0.754	1.885	0	0.25	0.25	0.25	3.002	0
SL2.40ch00	12041097	12041142	Cluster_1210	.	.	0.3191	7.004	8.858	1.26471	0	0.21	24	ND	ND	NA	NA	NA	NA	NA	NA	NA	NA	NA	NA	0.188	0.565	0.188	0.188	0.754	0.565	6.408	0.25	0	0.75	0.25	5.753	#DIV/0!
SL2.40ch00	12055503	12055526	Cluster_1211	.	-	0.0455	5.253	4.146	0.789263	0	0.203	24	ND	ND	NA	NA	NA	NA	NA	NA	NA	NA	NA	NA	0.188	0.188	0	0	0	0	3.769	0	0.25	0	0	5.003	0
SL2.40ch00	12061223	12061246	Cluster_1212	.	-	0.0769	2.251	2.45	1.08841	0	0.049	24	ND	ND	NA	NA	NA	NA	NA	NA	NA	NA	NA	NA	0	0.188	0.188	0	0.188	0.377	1.508	0	0	0	0	2.001	#DIV/0!
SL2.40ch00	12062005	12062024	Cluster_1213	.	-	0.1667	2.501	2.262	0.904438	0	0.045	24	ND	ND	NA	NA	NA	NA	NA	NA	NA	NA	NA	NA	0	0	0	0.188	0	0.188	1.885	0.25	0	0	0	2.251	#DIV/0!
SL2.40ch00	12069051	12069077	Cluster_1214	.	+	0.9923	45.026	24.501	0.544152	0	0.49	22	ND	ND	NA	NA	NA	NA	NA	NA	NA	NA	NA	NA	0.188	0	0.188	2.45	15.832	2.45	3.392	0.75	1.251	35.02	5.003	2.251	1.95843
SL2.40ch00	12069317	12069513	Cluster_1215	.	+	0.8056	10.256	6.785	0.661564	0	0.153	22	ND	ND	NA	NA	NA	NA	NA	NA	NA	NA	NA	NA	0	0	0	0.188	3.958	0.754	1.885	0	1.501	5.753	0.25	2.001	0.12525
SL2.40ch00	12071120	12071147	Cluster_1216	.	+	0.9714	12.007	6.597	0.549429	0	0.141	24	ND	ND	NA	NA	NA	NA	NA	NA	NA	NA	NA	NA	0	0	0	0	0.565	0	6.031	0	0	0.75	0	11.257	#DIV/0!
SL2.40ch00	12073767	12074149	Cluster_1217	.	.	0.7466	66.789	55.034	0.823998	0	1.489	24	ND	ND	NA	NA	NA	NA	NA	NA	NA	NA	NA	NA	1.885	1.696	1.131	1.319	1.696	11.874	35.433	3.752	3.502	3.252	14.508	37.522	0.376642
SL2.40ch00	12088227	12088249	Cluster_1218	.	+	0.96	0.75	4.712	6.28267	0	0.296	23	ND	ND	NA	NA	NA	NA	NA	NA	NA	NA	NA	NA	0.188	0.188	0.188	0	0.565	1.885	1.696	0	0	0	0	0.75	#DIV/0!
SL2.40ch00	12103213	12103233	Cluster_1219	.	-	0.0909	5.253	2.073	0.394632	0	0.136	24	ND	ND	NA	NA	NA	NA	NA	NA	NA	NA	NA	NA	0	0.377	0	0	0	0.188	1.508	0	0.25	0	1.001	4.002	0
SL2.40ch00	12108365	12108368	Cluster_1220	.	.	0.4545	1.501	2.073	1.38108	0.942	1.008	24	ND	ND	NA	NA	NA	NA	NA	NA	NA	NA	NA	NA	0	0	0.188	0	0.377	0.188	1.319	0.5	0	0	0	1.001	#DIV/0!
SL2.40ch00	12109582	12109605	Cluster_1221	.	+	0.8571	1.001	2.639	2.63636	2.639	2.639	24	ND	ND	NA	NA	NA	NA	NA	NA	NA	NA	NA	NA	0	0	0	0	0	0.565	2.073	0	0	0	0.5	0.5	#DIV/0!
SL2.40ch00	12124024	12124462	Cluster_1222	.	.	0.78	20.012	18.847	0.941785	0.188	0.916	24	ND	ND	NA	NA	NA	NA	NA	NA	NA	NA	NA	NA	0.188	0.188	1.696	0.942	1.319	5.277	9.235	1.751	1.501	3.002	3.502	9.505	0.627582
SL2.40ch00	12133399	12133408	Cluster_1223	.	+	0.9091	1.001	2.073	2.07093	1.885	1.979	23	ND	ND	NA	NA	NA	NA	NA	NA	NA	NA	NA	NA	0.188	0	0	0	0	1.508	0.377	0	0.25	0.5	0	0.25	0
SL2.40ch00	12133823	12134143	Cluster_1224	.	.	0.5897	20.012	14.701	0.734609	3.016	4.043	24	ND	ND	NA	NA	NA	NA	NA	NA	NA	NA	NA	NA	1.131	0.188	1.885	1.131	0.188	2.827	7.35	2.001	0.5	0.75	4.753	8.755	2.262
SL2.40ch00	12136136	12136221	Cluster_1225	.	.	0.7586	6.754	5.466	0.809298	0	0.109	24	ND	ND	NA	NA	NA	NA	NA	NA	NA	NA	NA	NA	0	0	0	0.188	0	0.188	5.089	0	0	0	0.25	6.003	#DIV/0!
SL2.40ch00	12136732	12136756	Cluster_1226	.	-	0.0516	21.512	29.213	1.35799	0	14.575	N	ND	ND	NA	NA	NA	NA	NA	NA	NA	NA	NA	NA	0	7.35	0	0.377	0	1.131	20.355	0	1.001	0.5	1.001	12.507	0.376623
SL2.40ch00	12137538	12137676	Cluster_1227	.	-	0.2	3.002	4.712	1.56962	0.188	2.073	23	ND	ND	NA	NA	NA	NA	NA	NA	NA	NA	NA	NA	0.188	0	0	0.565	0.188	1.885	1.885	0	0.25	0	0.75	1.501	2.26
SL2.40ch00	12137872	12138010	Cluster_1228	HP	+	0.875	1.001	3.016	3.01299	2.073	2.513	21	12137883	0.346852	27	0.7397	36.5	66	-0.5671	0.8725	1	1	2	0	0	0	0.565	0.754	0.377	0.565	0.754	0	0.25	0.5	0	0.25	3.016
SL2.40ch00	12138279	12138308	Cluster_1229	.	.	0.5263	2.251	7.162	3.1817	0.188	3.094	24	ND	ND	NA	NA	NA	NA	NA	NA	NA	NA	NA	NA	0.565	0	0.188	0.754	0.377	1.508	3.769	0	0.5	0	1.001	0.75	1.508
SL2.40ch00	12138871	12139133	Cluster_1230	.	+	0.85	13.258	11.308	0.852919	0.377	3.958	24	ND	ND	NA	NA	NA	NA	NA	NA	NA	NA	NA	NA	0.377	0.377	0	0.188	0.377	2.827	7.162	0.75	0.5	0.25	1.001	10.756	0.376
SL2.40ch00	12142069	12142094	Cluster_1231	.	-	0.0174	15.509	21.674	1.39751	0	10.554	24	ND	ND	NA	NA	NA	NA	NA	NA	NA	NA	NA	NA	0.565	0.565	0.377	1.319	0.565	5.843	12.439	0.25	1.501	0.25	2.001	9.756	0.878748
SL2.40ch00	12146067	12146067	Cluster_1232	.	-	0.2	1.251	1.885	1.50679	0	0.518	24	ND	ND	NA	NA	NA	NA	NA	NA	NA	NA	NA	NA	0	0.188	0.188	0	0	0	1.508	0	0	0	0	1.001	#DIV/0!
SL2.40ch00	12148673	12148696	Cluster_1233	.	.	0.2222	5.003	3.392	0.677993	0	0.88	24	ND	ND	NA	NA	NA	NA	NA	NA	NA	NA	NA	NA	0	0	0.188	0	0.565	0.188	2.45	0	0	0	0	5.003	#DIV/0!
SL2.40ch00	12150571	12150695	Cluster_1234	.	+	0.875	7.254	6.031	0.831403	0	1.081	24	ND	ND	NA	NA	NA	NA	NA	NA	NA	NA	NA	NA	0.377	0.377	0.188	0.565	0.754	1.508	2.262	0	1.251	1.001	1.501	2.501	0.451639
SL2.40ch00	12153796	12153818	Cluster_1235	.	-	0	3.502	3.016	0.861222	0	1.005	24	ND	ND	NA	NA	NA	NA	NA	NA	NA	NA	NA	NA	0	0	0	0	0.188	1.319	1.508	0	0	0	2.251	1.001	#DIV/0!
SL2.40ch00	12155256	12155277	Cluster_1236	.	+	0.9375	3.002	3.016	1.00466	0	0.069	22	ND	ND	NA	NA	NA	NA	NA	NA	NA	NA	NA	NA	0	0	0	0.188	2.262	0.188	0.377	0	0	2.001	0.25	0.5	#DIV/0!
SL2.40ch00	12167794	12167969	Cluster_1237	.	+	0.9706	30.017	19.224	0.640437	0	0.39	24	ND	ND	NA	NA	NA	NA	NA	NA	NA	NA	NA	NA	0.377	0	0	0.377	1.131	0.942	16.397	0.5	0.25	1.751	1.501	25.014	1.508
SL2.40ch00	12168368	12168398	Cluster_1238	.	+	0.963	2.501	5.089	2.03479	0	0.109	24	ND	ND	NA	NA	NA	NA	NA	NA	NA	NA	NA	NA	0	0.377	0	0	0	0.377	4.335	0	0.25	0	0	2.251	0
SL2.40ch00	12181614	12181633	Cluster_1239	.	.	0.6667	1.251	2.262	1.80815	0.565	1.293	24	ND	ND	NA	NA	NA	NA	NA	NA	NA	NA	NA	NA	0	0	0.188	0.188	0.188	0.377	1.319	0.75	0	0	0	0.5	#DIV/0!
SL2.40ch00	12186140	12186200	Cluster_1240	.	.	0.4242	4.753	6.22	1.30865	0.942	1.27	24	ND	ND	NA	NA	NA	NA	NA	NA	NA	NA	NA	NA	0.188	0.188	0.377	0	0.188	1.885	3.392	0	0.25	0	2.501	1.501	0
SL2.40ch00	12186474	12186497	Cluster_1241	.	+	0.8095	2.001	3.958	1.97801	3.581	3.647	24	ND	ND	NA	NA	NA	NA	NA	NA	NA	NA	NA	NA	0.188	0	0	0.188	0	0.188	3.392	0	0.5	0	0	1.501	0.376
SL2.40ch00	12188052	12188076	Cluster_1242	.	-	0	39.273	22.994	0.585491	0	0.46	22	ND	ND	NA	NA	NA	NA	NA	NA	NA	NA	NA	NA	0	0	0.188	2.262	19.224	0.754	0.565	0	3.002	34.77	1.001	0.5	0.753498
SL2.40ch00	12188482	12188502	Cluster_1243	.	+	1	4.252	3.392	0.797742	0	0.068	21	ND	ND	NA	NA	NA	NA	NA	NA	NA	NA	NA	NA	0	0	0	2.262	1.131	0	0	0	2.251	1.001	0.25	0.5	1.00489
SL2.40ch00	12189646	12189944	Cluster_1244	.	.	0.6458	19.011	27.14	1.42759	0	0.906	22	ND	ND	NA	NA	NA	NA	NA	NA	NA	NA	NA	NA	0.188	0	0.754	6.597	11.685	3.769	4.146	0.25	8.005	7.754	0.25	2.501	0.82411
SL2.40ch00	12192493	12192685	Cluster_1245	.	.	0.2162	7.254	6.973	0.961263	0	0.163	21	12192495	0.189765	NA	NA	NA	NA	NA	NA	NA	NA	NA	NA	0.942	0	0.377	2.073	2.073	0.565	0.942	0	2.251	4.753	0.25	0	0.920924
SL2.40ch00	12195714	12195722	Cluster_1246	.	.	0.7273	2.752	2.073	0.75327	0	0.041	N	ND	ND	NA	NA	NA	NA	NA	NA	NA	NA	NA	NA	1.508	0	0	0	0	0	0.565	0	0	0	0	1.001	#DIV/0!
SL2.40ch00	12205035	12205056	Cluster_1247	.	-	0	5.253	3.581	0.681706	0	0.076	22	ND	ND	NA	NA	NA	NA	NA	NA	NA	NA	NA	NA	0.188	0	0	0	2.639	0	0.754	0	0	5.253	0	0	#DIV/0!
SL2.40ch00	12230560	12230583	Cluster_1248	.	+	0.8333	4.002	3.392	0.847576	0	0.076	24	ND	ND	NA	NA	NA	NA	NA	NA	NA	NA	NA	NA	0	0	0	0	0	0.377	3.016	0	0	0.25	0.5	3.252	#DIV/0!
SL2.40ch00	12231219	12231230	Cluster_1249	.	+	0.9	0.75	1.885	2.51333	0	0.038	23	ND	ND	NA	NA	NA	NA	NA	NA	NA	NA	NA	NA	0	0	0	0	0	1.131	0.754	0	0	0	0.25	0.5	#DIV/0!
SL2.40ch00	12231574	12231597	Cluster_1250	.	+	0.8889	6.504	5.089	0.782442	0	0.102	24	ND	ND	NA	NA	NA	NA	NA	NA	NA	NA	NA	NA	0	0.188	0	0	0	0.565	4.335	0	0.25	0	0.5	5.753	0
SL2.40ch00	12232935	12232946	Cluster_1251	.	-	0.0909	1.501	2.073	1.38108	0	0.041	24	ND	ND	NA	NA	NA	NA	NA	NA	NA	NA	NA	NA	0	0	0	0	0	0.377	1.696	0	0	0	0	1.501	#DIV/0!
SL2.40ch00	12234073	12234092	Cluster_1252	.	+	1	3.252	2.073	0.637454	0	0.691	N	ND	ND	NA	NA	NA	NA	NA	NA	NA	NA	NA	NA	0.188	0.377	0	0	0	0.754	0.754	0	0.5	0	0.75	1.751	0
SL2.40ch00	12234412	12234435	Cluster_1253	.	-	0	5.503	3.581	0.650736	0	1.79	24	ND	ND	NA	NA	NA	NA	NA	NA	NA	NA	NA	NA	0	0	0	0	0.188	0.565	2.827	0	0	0	1.501	3.252	#DIV/0!
SL2.40ch00	12235445	12235469	Cluster_1254	.	-	0.0435	4.002	4.335	1.08321	0	2.01	24	ND	ND	NA	NA	NA	NA	NA	NA	NA	NA	NA	NA	0	0	0	0.188	0.188	0.188	3.769	0	0.25	0.75	0	2.501	0.752
SL2.40ch00	12238865	12239405	Cluster_1255	.	.	0.4746	71.541	77.839	1.08803	0	14.935	22	ND	ND	NA	NA	NA	NA	NA	NA	NA	NA	NA	NA	1.885	1.131	1.696	6.785	42.783	3.581	19.978	2.001	5.753	47.527	2.251	12.257	1.17938
SL2.40ch00	12255998	12256021	Cluster_1256	.	+	1	5.503	5.089	0.924768	0	0.251	24	ND	ND	NA	NA	NA	NA	NA	NA	NA	NA	NA	NA	0	0.188	0	0	0	0	4.9	0	0	0.25	0	5.253	#DIV/0!
SL2.40ch00	12259099	12259116	Cluster_1257	.	-	0	5.503	2.262	0.411049	0	0.048	N	ND	ND	NA	NA	NA	NA	NA	NA	NA	NA	NA	NA	1.885	0	0	0	0	0	0.377	0	0	0	0	0.5	#DIV/0!
SL2.40ch00	12266895	12266909	Cluster_1258	.	.	0.3636	0.75	2.073	2.764	0	0.691	N	ND	ND	NA	NA	NA	NA	NA	NA	NA	NA	NA	NA	0.377	0.377	0	0	0.377	0.377	0.565	0	0	0.25	0	0.5	#DIV/0!
SL2.40ch00	12267600	12267656	Cluster_1259	HP	-	0.04	3.002	4.712	1.56962	0	1.241	21	ND	ND	21	0.8235	25.5	6	-0.6353	0.7212	1	1	0	0	0	0.754	0.565	1.131	1.131	0	1.131	0.25	1.001	1.001	0	0.75	1.12987
SL2.40ch00	12268656	12268982	Cluster_1260	.	.	0.6042	38.022	27.14	0.713797	0	6.998	24	ND	ND	NA	NA	NA	NA	NA	NA	NA	NA	NA	NA	2.639	0.565	2.827	5.277	3.392	1.885	10.554	2.001	9.005	5.753	4.252	11.006	0.586008
SL2.40ch00	12269941	12269950	Cluster_1261	.	+	0.8182	3.002	2.073	0.69054	0	0.565	23	ND	ND	NA	NA	NA	NA	NA	NA	NA	NA	NA	NA	0.377	0	0.377	0.188	0	0.942	0.188	0.25	0.25	0.5	0.5	1.001	0.752
SL2.40ch00	12275204	12275224	Cluster_1262	.	.	0.4375	8.505	3.016	0.354615	0	0.958	24	ND	ND	NA	NA	NA	NA	NA	NA	NA	NA	NA	NA	0	0	0.188	0.754	0.188	0.377	1.508	0.25	2.001	0.25	0	6.003	0.376812
SL2.40ch00	12275757	12275766	Cluster_1263	.	.	0.3077	2.251	2.45	1.08841	0	0.628	21	ND	ND	NA	NA	NA	NA	NA	NA	NA	NA	NA	NA	0	0	0.188	1.131	0	0.188	0.942	0.25	0.25	0	0	1.751	4.524
SL2.40ch00	12276306	12276321	Cluster_1264	.	-	0.0909	2.251	2.073	0.920924	0	0.722	24	ND	ND	NA	NA	NA	NA	NA	NA	NA	NA	NA	NA	0	0	0.188	0.188	0	0	1.696	0.25	0	0.25	0	1.751	#DIV/0!
SL2.40ch00	12276595	12276618	Cluster_1265	.	.	0.3684	1.251	3.581	2.86251	0	1.665	24	ND	ND	NA	NA	NA	NA	NA	NA	NA	NA	NA	NA	0.188	0.188	0	0.754	0.188	0.377	1.885	0	0.25	0	0	1.001	3.016
SL2.40ch00	12277331	12277457	Cluster_1266	HP	+	0.8261	5.003	4.335	0.86648	0.565	1.963	24	ND	ND	15	0.8571	17.5	92	-0.6857	0.8314	1	0	0	0	0	0.377	0	0.942	0.754	0.565	1.696	0	1.251	0.5	0.25	2.752	0.752998
SL2.40ch00	12278223	12278243	Cluster_1267	.	-	0.1333	2.752	2.827	1.02725	0	0.722	21	ND	ND	NA	NA	NA	NA	NA	NA	NA	NA	NA	NA	0.188	0.188	0.188	1.508	0.565	0.188	0	0	2.501	0	0	0.25	0.602959
SL2.40ch00	12279122	12279144	Cluster_1268	.	+	0.8333	4.503	3.392	0.753276	0	0.548	24	ND	ND	NA	NA	NA	NA	NA	NA	NA	NA	NA	NA	0	0	0.188	0.565	0.377	0.188	2.073	0	1.251	0.5	1.001	1.751	0.451639
SL2.40ch00	12280258	12280278	Cluster_1269	.	.	0.2143	0.25	2.639	10.556	1.696	2.167	21	ND	ND	NA	NA	NA	NA	NA	NA	NA	NA	NA	NA	0	0.188	0	1.885	0.377	0	0.188	0	0	0.25	0	0	#DIV/0!
SL2.40ch00	12280758	12280783	Cluster_1270	.	-	0	6.254	5.843	0.934282	0	2.921	N	ND	ND	NA	NA	NA	NA	NA	NA	NA	NA	NA	NA	1.696	1.508	0.565	0.377	0.377	0.565	0.754	1.001	0.5	0.25	0.5	0.25	0.754
SL2.40ch00	12281722	12281773	Cluster_1271	.	+	1	7.004	4.335	0.618932	0	1.696	20	ND	ND	NA	NA	NA	NA	NA	NA	NA	NA	NA	NA	0	0	2.073	0.377	0.377	0	1.508	1.751	1.751	1.001	0	2.251	0.215306
SL2.40ch00	12297301	12297336	Cluster_1272	.	.	0.4762	21.262	27.705	1.30303	0	1.109	21	ND	ND	NA	NA	NA	NA	NA	NA	NA	NA	NA	NA	1.696	0.942	2.073	11.308	4.146	3.204	4.335	1.251	8.755	6.754	0.75	0.75	1.2916
SL2.40ch00	12307403	12307441	Cluster_1273	.	.	0.5278	3.002	6.785	2.26016	0	0.459	24	ND	ND	NA	NA	NA	NA	NA	NA	NA	NA	NA	NA	0.377	0	0.188	0.754	0.377	1.131	3.958	0	0.5	0.25	0	2.001	1.508
SL2.40ch00	12308665	12308688	Cluster_1274	.	.	0.2273	7.004	4.146	0.591947	0	0.949	24	ND	ND	NA	NA	NA	NA	NA	NA	NA	NA	NA	NA	0.188	0	0.188	0	0.188	0.377	3.204	0	0	0.25	0.25	6.003	#DIV/0!
SL2.40ch00	12309132	12309317	Cluster_1275	.	.	0.3878	7.504	9.235	1.23068	0	1.601	23	ND	ND	NA	NA	NA	NA	NA	NA	NA	NA	NA	NA	0.377	0	1.319	1.885	0.377	4.335	0.942	0.25	2.001	0.25	2.001	1.501	0.942029
SL2.40ch00	12327528	12327710	Cluster_1276	.	+	0.9298	133.327	101.963	0.764759	0	3.425	24	ND	ND	NA	NA	NA	NA	NA	NA	NA	NA	NA	NA	0.565	1.885	0.754	4.712	2.827	44.291	46.93	1.751	5.253	5.253	53.781	63.287	0.897011
SL2.40ch00	12327956	12327979	Cluster_1277	.	+	0.8421	2.251	3.581	1.59085	3.581	3.581	24	ND	ND	NA	NA	NA	NA	NA	NA	NA	NA	NA	NA	0	0	0	0	0	0.565	3.016	0	0.25	0	0.25	1.751	0
SL2.40ch00	12328364	12328605	Cluster_1278	.	.	0.7363	65.288	51.453	0.788093	6.973	10.326	24	ND	ND	NA	NA	NA	NA	NA	NA	NA	NA	NA	NA	1.885	0.754	0.754	2.827	0.754	9.801	34.679	1.001	2.501	0.75	9.005	47.527	1.13035
SL2.40ch00	12329806	12330237	Cluster_1279	.	.	0.3571	54.281	58.049	1.06942	23.936	27.841	24	ND	ND	NA	NA	NA	NA	NA	NA	NA	NA	NA	NA	1.508	1.319	1.696	2.073	1.319	9.047	41.087	1.751	1.001	1.251	6.754	40.273	2.07093
SL2.40ch00	12331217	12331511	Cluster_1280	.	.	0.2901	63.036	68.227	1.08235	6.408	14.495	24	ND	ND	NA	NA	NA	NA	NA	NA	NA	NA	NA	NA	2.073	1.319	2.262	1.885	2.262	23.371	35.056	2.752	3.502	1.501	16.76	33.269	0.538264
SL2.40ch00	12332997	12333020	Cluster_1281	.	-	0.0172	5.503	10.931	1.98637	10.931	10.931	24	ND	ND	NA	NA	NA	NA	NA	NA	NA	NA	NA	NA	0	0.188	0	0	0.188	0	10.554	0	0	0	0	5.253	#DIV/0!
SL2.40ch00	12338349	12338381	Cluster_1282	.	+	0.8571	7.504	7.916	1.0549	6.785	6.841	24	ND	ND	NA	NA	NA	NA	NA	NA	NA	NA	NA	NA	0	0	0	0	0.377	1.131	6.408	0.5	0.5	0	0.5	5.753	0
SL2.40ch00	12340571	12340592	Cluster_1283	.	.	0.7895	4.503	3.581	0.795248	0	0.16	22	ND	ND	NA	NA	NA	NA	NA	NA	NA	NA	NA	NA	0	0	0	0.188	1.508	0.565	1.319	0.5	0	3.002	0	0.75	#DIV/0!
SL2.40ch00	12355141	12356024	Cluster_1284	.	.	0.6106	71.041	60.5	0.851621	0	1.3	24	ND	ND	NA	NA	NA	NA	NA	NA	NA	NA	NA	NA	2.45	0.754	1.131	1.508	1.131	9.235	44.291	0.5	2.001	2.001	8.005	56.283	0.753623
SL2.40ch00	12357011	12357054	Cluster_1285	.	-	0.1833	10.506	11.308	1.07634	0	5.066	24	ND	ND	NA	NA	NA	NA	NA	NA	NA	NA	NA	NA	0	0	0	0.942	0.377	0.377	9.612	0	0.25	1.001	1.001	8.255	3.768
SL2.40ch00	12393223	12393364	Cluster_1286	.	.	0.6667	12.257	6.785	0.553561	0	0.207	24	ND	ND	NA	NA	NA	NA	NA	NA	NA	NA	NA	NA	0	0	0.188	0.565	1.508	1.508	3.016	0	0.75	2.752	1.001	6.754	0.753333
SL2.40ch00	12394218	12394369	Cluster_1287	.	.	0.7895	15.009	17.905	1.19295	0	0.564	24	ND	ND	NA	NA	NA	NA	NA	NA	NA	NA	NA	NA	0	0.377	0.188	0.377	0.565	3.204	13.193	0.5	1.751	0.5	1.251	10.756	0.215306
SL2.40ch00	12394571	12394608	Cluster_1288	.	.	0.775	30.518	15.078	0.494069	0	1.433	23	ND	ND	NA	NA	NA	NA	NA	NA	NA	NA	NA	NA	1.696	0	0	0.188	0	10.554	2.639	0.25	0.25	1.001	8.755	2.251	0.752
SL2.40ch00	12394934	12395320	Cluster_1289	.	.	0.36	14.759	14.135	0.957721	0	0.433	24	ND	ND	NA	NA	NA	NA	NA	NA	NA	NA	NA	NA	0	0.377	0.188	0.565	0	3.016	9.989	0	0	0.75	3.502	9.505	#DIV/0!
SL2.40ch00	12396525	12396557	Cluster_1290	.	.	0.3704	3.002	5.089	1.6952	5.089	5.089	24	ND	ND	NA	NA	NA	NA	NA	NA	NA	NA	NA	NA	0	0	0	0.377	0	1.131	3.581	0	0	0	0.5	2.251	#DIV/0!
SL2.40ch00	12397745	12397764	Cluster_1291	.	.	0.3529	1.251	3.204	2.56115	0.754	1.979	24	ND	ND	NA	NA	NA	NA	NA	NA	NA	NA	NA	NA	0	0.188	0.188	0	0	1.131	1.696	0	0	0	0	1.251	#DIV/0!
SL2.40ch00	12398471	12398568	Cluster_1292	HP	-	0	2.001	2.262	1.13043	2.073	2.167	24	ND	ND	33	0.7021	47	4	-0.5255	0.84	1	1	1	0	0	0	0	0	0	0	2.262	0	0.5	0	0	1.501	0
SL2.40ch00	12399103	12399205	Cluster_1293	.	.	0.7612	9.505	12.628	1.32856	12.439	12.533	23	ND	ND	NA	NA	NA	NA	NA	NA	NA	NA	NA	NA	0.188	0	0.188	0.565	0.565	6.785	4.335	0.5	0.5	0.25	6.003	2.001	1.13
SL2.40ch00	12399791	12399814	Cluster_1294	.	-	0.2	1.501	3.769	2.51099	1.319	2.544	24	ND	ND	NA	NA	NA	NA	NA	NA	NA	NA	NA	NA	0	0.188	0.377	0	0	1.319	1.885	0	0	0	0	1.501	#DIV/0!
SL2.40ch00	12407841	12407861	Cluster_1295	.	-	0.1333	1.751	2.827	1.61451	0	0.104	22	ND	ND	NA	NA	NA	NA	NA	NA	NA	NA	NA	NA	0	0	0	0.565	2.073	0.188	0	0	0.25	0.75	0.5	0.25	2.26
SL2.40ch00	12408637	12409213	Cluster_1296	.	.	0.6104	11.006	14.512	1.31855	0	0.4	24	ND	ND	NA	NA	NA	NA	NA	NA	NA	NA	NA	NA	0.565	0.377	1.508	1.131	1.319	1.696	7.916	1.001	2.752	0.75	0.5	5.503	0.410974
SL2.40ch00	12409508	12409709	Cluster_1297	.	.	0.2727	2.752	6.22	2.26017	0	0.145	24	ND	ND	NA	NA	NA	NA	NA	NA	NA	NA	NA	NA	0.377	0.188	0.565	0	0.942	0	4.146	0	0	0.25	0	2.501	#DIV/0!
SL2.40ch00	12411608	12411810	Cluster_1298	.	.	0.5909	5.003	8.293	1.65761	0	0.543	24	ND	ND	NA	NA	NA	NA	NA	NA	NA	NA	NA	NA	1.319	0	0.377	0.188	0.377	1.885	4.146	0.75	0.5	0.25	0.5	3.002	0.376
SL2.40ch00	12412104	12412124	Cluster_1299	.	-	0.1667	1.001	2.262	2.25974	0	0.045	24	ND	ND	NA	NA	NA	NA	NA	NA	NA	NA	NA	NA	0	0.188	0	0	0.188	0	1.885	0	0	0	0	1.001	#DIV/0!
SL2.40ch00	12412336	12413062	Cluster_1300	.	.	0.5827	17.01	23.936	1.40717	0.377	1.984	24	ND	ND	NA	NA	NA	NA	NA	NA	NA	NA	NA	NA	2.45	0.188	1.319	3.204	2.262	3.958	10.554	0.5	2.501	1.001	1.751	9.756	1.28109
SL2.40ch00	12414454	12414520	Cluster_1301	.	-	0.1739	2.251	4.335	1.92581	0	0.089	24	ND	ND	NA	NA	NA	NA	NA	NA	NA	NA	NA	NA	0	0.188	0.188	0.377	0.188	0.565	2.827	0	0.25	0	0	2.001	1.508
SL2.40ch00	12414863	12414883	Cluster_1302	.	.	0.5	1.501	2.262	1.507	0	0.057	23	ND	ND	NA	NA	NA	NA	NA	NA	NA	NA	NA	NA	0	0	0.188	0	0.188	0.942	0.942	0.5	0	0	0.25	0.75	#DIV/0!
SL2.40ch00	12415171	12415199	Cluster_1303	.	.	0.3037	15.259	25.444	1.66747	0	0.923	24	ND	ND	NA	NA	NA	NA	NA	NA	NA	NA	NA	NA	0.377	1.696	0	4.335	2.073	3.204	13.758	0.25	2.752	2.001	1.501	8.005	1.57522
SL2.40ch00	12418742	12418997	Cluster_1304	.	.	0.4423	12.007	29.402	2.44874	0	7.547	22	ND	ND	NA	NA	NA	NA	NA	NA	NA	NA	NA	NA	0.377	0.377	0.565	2.073	18.093	0.942	6.973	0	0.75	7.504	0.5	3.252	2.764
SL2.40ch00	12419458	12419459	Cluster_1305	.	.	0.5	2.001	1.885	0.942029	0	0.21	22	ND	ND	NA	NA	NA	NA	NA	NA	NA	NA	NA	NA	0.188	0	0	0.188	1.508	0	0	0	0.25	1.501	0	0.25	0.752
SL2.40ch00	12420264	12420429	Cluster_1306	.	.	0.7234	4.002	8.858	2.21339	0	2.535	22	ND	ND	NA	NA	NA	NA	NA	NA	NA	NA	NA	NA	0	0	0	0	7.35	0	1.508	0	0	1.751	0.5	1.751	#DIV/0!
SL2.40ch00	12420952	12421280	Cluster_1307	.	.	0.2199	47.277	35.998	0.761427	0	5.644	22	ND	ND	NA	NA	NA	NA	NA	NA	NA	NA	NA	NA	0.565	0.377	0.565	2.827	19.978	2.262	9.424	0.25	3.752	30.768	2.752	8.005	0.753465
SL2.40ch00	12421587	12421904	Cluster_1308	.	.	0.6814	266.404	182.818	0.686243	3.016	38.26	22	ND	ND	NA	NA	NA	NA	NA	NA	NA	NA	NA	NA	2.073	0.188	3.204	29.213	98.759	14.512	34.867	3.752	41.524	150.337	15.259	51.53	0.703521
SL2.40ch00	12430650	12430793	Cluster_1309	.	.	0.7143	6.254	5.277	0.84378	0	1.797	24	ND	ND	NA	NA	NA	NA	NA	NA	NA	NA	NA	NA	0	0	0	0.188	0	1.131	3.958	0	0.25	0	1.751	4.002	0.752
SL2.40ch00	12441222	12441457	Cluster_1310	.	.	0.376	328.19	354.893	1.08136	0	8.145	21	12441226	0.144989	NA	NA	NA	NA	NA	NA	NA	NA	NA	NA	5.466	9.612	16.586	160.39	55.788	48.06	58.992	5.503	169.348	90.803	23.514	16.259	0.947103
SL2.40ch00	12473893	12473945	Cluster_1311	.	.	0.6893	16.259	19.413	1.19398	0	0.678	24	ND	ND	NA	NA	NA	NA	NA	NA	NA	NA	NA	NA	0.377	0.942	0.377	2.262	0.565	1.885	13.005	0	2.251	0.75	0.5	11.257	1.00489
SL2.40ch00	12488844	12488867	Cluster_1312	.	-	0.1905	5.253	3.958	0.753474	0	0.331	24	ND	ND	NA	NA	NA	NA	NA	NA	NA	NA	NA	NA	0	0.188	0	0	0.188	1.508	2.073	0	0	0.25	2.001	1.751	#DIV/0!
SL2.40ch00	12490658	12490667	Cluster_1313	.	.	0.7273	1.501	2.073	1.38108	0	0.045	24	ND	ND	NA	NA	NA	NA	NA	NA	NA	NA	NA	NA	0	0	0.188	0	0.188	0	1.696	0.25	0	0	0	1.001	#DIV/0!
SL2.40ch00	12491497	12491614	Cluster_1314	.	.	0.7241	1.001	5.466	5.46054	0	0.112	24	ND	ND	NA	NA	NA	NA	NA	NA	NA	NA	NA	NA	0.188	0.565	0.188	0	0.565	1.131	2.827	0	0	0	0.5	0.5	#DIV/0!
SL2.40ch00	12492999	12493074	Cluster_1315	HP	-	0	7.004	2.45	0.3498	0	1.225	24	ND	ND	25	0.7143	35	6	-0.8371	0.8333	1	1	0	0	0	0	0	0	0	0	2.45	0	0	0.25	0.25	6.504	#DIV/0!
SL2.40ch00	12506538	12506628	Cluster_1316	HP	-	0.1333	4.503	2.827	0.627804	0	0.395	21	12506550	0.693026	32	0.7529	42.5	6	-0.7976	0.9043	1	1	0	0	0.188	0	0.565	0.942	0	0.188	0.942	0	0	0.5	0	3.252	#DIV/0!
SL2.40ch00	12507462	12507485	Cluster_1317	.	-	0	13.008	6.22	0.478167	6.22	6.22	24	ND	ND	NA	NA	NA	NA	NA	NA	NA	NA	NA	NA	0	0.188	0	0	0.377	0.188	5.466	0.25	0.25	0	1.251	11.257	0
SL2.40ch00	12510612	12510634	Cluster_1318	.	.	0.3333	4.252	3.392	0.797742	0	0.231	24	ND	ND	NA	NA	NA	NA	NA	NA	NA	NA	NA	NA	0	0.188	0	0.188	0.188	1.131	1.696	0.5	0.5	0.25	0.25	2.251	0.376
SL2.40ch00	12519945	12519951	Cluster_1319	.	.	0.6	0.75	1.885	2.51333	1.885	1.885	24	ND	ND	NA	NA	NA	NA	NA	NA	NA	NA	NA	NA	0	0	0	0.377	0	0	1.508	0	0	0	0	0.75	#DIV/0!
SL2.40ch00	12521101	12521435	Cluster_1320	.	+	0.845	64.787	62.007	0.95709	0.377	3.039	24	ND	ND	NA	NA	NA	NA	NA	NA	NA	NA	NA	NA	1.319	1.319	1.131	4.335	0.754	18.47	34.679	1.001	2.501	1.251	9.756	45.026	1.73331
SL2.40ch00	12521711	12521988	Cluster_1321	.	.	0.604	67.039	75.2	1.12174	0.754	3.245	24	ND	ND	NA	NA	NA	NA	NA	NA	NA	NA	NA	NA	2.073	2.45	2.073	7.727	1.508	17.151	42.218	1.501	3.252	2.752	8.005	46.277	2.37608
SL2.40ch00	12522686	12522849	Cluster_1322	.	+	1	4.753	4.146	0.872291	4.146	4.146	24	ND	ND	NA	NA	NA	NA	NA	NA	NA	NA	NA	NA	0	0	0	0	0	0.565	3.581	0	0	0	0.5	4.252	#DIV/0!
SL2.40ch00	12525346	12525453	Cluster_1323	.	.	0.254	28.767	23.747	0.825494	22.617	23.182	24	ND	ND	NA	NA	NA	NA	NA	NA	NA	NA	NA	NA	0	0.188	1.319	1.696	1.508	6.597	12.439	3.002	2.752	2.752	6.504	12.507	0.616279
SL2.40ch00	12534210	12534315	Cluster_1324	.	.	0.6296	5.503	5.089	0.924768	5.089	5.089	24	ND	ND	NA	NA	NA	NA	NA	NA	NA	NA	NA	NA	0	0	0	0.377	0	0.754	3.958	0	0.25	0.25	0.75	3.502	1.508
SL2.40ch00	12537503	12537634	Cluster_1325	MIRNA	+	1	1498.62	7606.73	5.07584	32.04	3785.93	21	12537520	0.255031	50	0.7874	63.5	5	-0.8913	1	1	1	1	1	279.881	0	81.797	7239.78	2.639	1.885	0.754	17.76	1427.08	1.751	0	0.75	5.07316
SL2.40ch00	12539517	12539541	Cluster_1326	.	+	1	12.007	5.466	0.455234	0.188	0.45	24	ND	ND	NA	NA	NA	NA	NA	NA	NA	NA	NA	NA	0.377	0	0.377	1.319	0.754	0.565	2.073	2.001	1.001	1.751	1.251	5.003	1.31768
SL2.40ch00	12540466	12540764	Cluster_1327	.	.	0.7056	61.786	80.666	1.30557	0.942	3.052	24	ND	ND	NA	NA	NA	NA	NA	NA	NA	NA	NA	NA	3.769	1.696	2.073	1.319	4.9	26.575	40.333	2.501	1.501	7.254	8.755	36.271	0.878748
SL2.40ch00	12541424	12541444	Cluster_1328	.	+	0.8462	5.253	2.45	0.4664	0	0.071	24	ND	ND	NA	NA	NA	NA	NA	NA	NA	NA	NA	NA	0.188	0	0	0	0.188	0.565	1.508	0	0	0.25	0	4.753	#DIV/0!
SL2.40ch00	12542083	12542106	Cluster_1329	.	.	0.3043	4.002	4.335	1.08321	0	0.273	24	ND	ND	NA	NA	NA	NA	NA	NA	NA	NA	NA	NA	0.188	0	0	0	0.565	0.565	3.016	0.5	0.25	0.25	0.75	2.251	0
SL2.40ch00	12545124	12545207	Cluster_1330	.	.	0.2558	7.504	8.104	1.07996	0	0.236	24	ND	ND	NA	NA	NA	NA	NA	NA	NA	NA	NA	NA	0.377	0	0	0	0.188	0.565	6.973	0	0	0	0.25	6.003	#DIV/0!
SL2.40ch00	12546622	12546628	Cluster_1331	.	.	0.4286	0.75	2.639	3.51867	0	0.395	24	ND	ND	NA	NA	NA	NA	NA	NA	NA	NA	NA	NA	0.188	0	0	0	0	0.377	2.073	0	0	0	0	0.75	#DIV/0!
SL2.40ch00	12548654	12548680	Cluster_1332	.	-	0.0339	15.259	11.12	0.72875	0	0.222	24	ND	ND	NA	NA	NA	NA	NA	NA	NA	NA	NA	NA	0.188	0	0	0	0	0.377	10.554	0	0	0.25	0.25	14.759	#DIV/0!
SL2.40ch00	12551202	12551466	Cluster_1333	.	.	0.7302	7.254	11.874	1.63689	0	0.579	24	ND	ND	NA	NA	NA	NA	NA	NA	NA	NA	NA	NA	0.377	0.377	0	0.565	1.131	1.885	7.539	0.5	0.25	0.25	0.75	5.253	2.26
SL2.40ch00	12553772	12553799	Cluster_1334	.	+	0.9565	9.505	8.67	0.912151	0	0.183	24	ND	ND	NA	NA	NA	NA	NA	NA	NA	NA	NA	NA	0	0.377	0	0	0.942	0.754	6.597	0.25	0.5	2.251	0.25	6.254	0
SL2.40ch00	12554725	12554748	Cluster_1335	.	+	0.8846	4.002	4.9	1.22439	0	0.237	24	ND	ND	NA	NA	NA	NA	NA	NA	NA	NA	NA	NA	0	0	0	0.188	0	1.131	3.581	0	0.75	0.25	0.5	2.251	0.250667
SL2.40ch00	12554960	12554985	Cluster_1336	.	.	0.2581	4.252	5.843	1.37418	0	0.337	24	ND	ND	NA	NA	NA	NA	NA	NA	NA	NA	NA	NA	0.565	0	0.188	0	0.188	1.131	3.769	0.5	0.25	0.25	1.001	2.001	0
SL2.40ch00	12574230	12574255	Cluster_1337	.	-	0.1364	6.254	8.293	1.32603	8.293	8.293	24	ND	ND	NA	NA	NA	NA	NA	NA	NA	NA	NA	NA	0	0.188	0.188	0.565	0.565	0.942	5.843	0.5	0	0	1.001	4.753	#DIV/0!
SL2.40ch00	12575812	12575872	Cluster_1338	.	.	0.75	7.004	6.031	0.861079	6.031	6.031	23	ND	ND	NA	NA	NA	NA	NA	NA	NA	NA	NA	NA	0	0.565	0	0	0.188	3.581	1.696	0	0	0	3.252	1.751	#DIV/0!
SL2.40ch00	12576130	12576519	Cluster_1339	.	.	0.4416	44.776	29.025	0.648227	5.654	6.85	24	ND	ND	NA	NA	NA	NA	NA	NA	NA	NA	NA	NA	0.754	0.754	1.319	0.942	0.565	10.554	14.135	2.752	2.251	2.251	16.76	16.009	0.418481
SL2.40ch00	12576948	12576995	Cluster_1340	.	-	0.1944	3.252	6.785	2.08641	6.785	6.785	24	ND	ND	NA	NA	NA	NA	NA	NA	NA	NA	NA	NA	0	0.377	0	0	0	0.754	5.654	0	0	0	0.5	2.501	#DIV/0!
SL2.40ch00	12577522	12577761	Cluster_1341	HP	-	0.0465	3.502	8.104	2.31411	7.539	7.822	24	ND	ND	78	0.8715	89.5	61	-0.7385	0.8294	1	1	1	0	0	0.565	0	0	0.188	2.073	5.277	0.5	0	0	0.75	2.001	#DIV/0!
SL2.40ch00	12578611	12578737	Cluster_1342	.	.	0.5429	10.756	6.597	0.613332	6.408	6.502	24	ND	ND	NA	NA	NA	NA	NA	NA	NA	NA	NA	NA	0	0	0.377	0.565	0	2.073	3.581	0.25	0	0	5.003	5.003	#DIV/0!
SL2.40ch00	12579216	12579432	Cluster_1343	.	+	0.8333	31.018	37.317	1.20308	0	0.966	N	ND	ND	NA	NA	NA	NA	NA	NA	NA	NA	NA	NA	8.104	0.188	0.942	1.885	0.942	5.654	19.601	1.251	2.251	1.251	2.251	13.758	0.837406
SL2.40ch00	12582297	12582486	Cluster_1344	.	+	0.8702	25.515	24.69	0.967666	0	0.495	24	ND	ND	NA	NA	NA	NA	NA	NA	NA	NA	NA	NA	0.942	0.188	0.377	0	0.754	1.319	21.109	0	0.25	0.75	2.501	20.762	0
SL2.40ch00	12593107	12593130	Cluster_1345	.	+	0.9231	2.752	9.801	3.56141	0.377	0.641	23	ND	ND	NA	NA	NA	NA	NA	NA	NA	NA	NA	NA	0.188	0	0.188	0	0	5.843	3.581	0.25	0.75	0.5	0	1.251	0
SL2.40ch00	12596044	12596067	Cluster_1346	.	-	0.0345	34.02	21.863	0.642651	0	5.513	24	ND	ND	NA	NA	NA	NA	NA	NA	NA	NA	NA	NA	0.188	0	0.188	0.565	0	1.319	19.601	0.5	0.75	0.25	3.252	29.017	0.753333
SL2.40ch00	12596446	12596521	Cluster_1347	.	.	0.3723	20.012	25.821	1.29028	0	10.332	24	ND	ND	NA	NA	NA	NA	NA	NA	NA	NA	NA	NA	0.754	0.565	0.942	1.131	1.319	5.277	15.832	0	1.001	0.75	3.252	14.759	1.12987
SL2.40ch00	12603120	12603137	Cluster_1348	.	-	0.05	2.251	3.769	1.67437	0	0.187	N	ND	ND	NA	NA	NA	NA	NA	NA	NA	NA	NA	NA	2.827	0	0	0	0	0	0.942	0	0.5	0	0.5	0	0
SL2.40ch00	12603478	12603495	Cluster_1349	.	+	0.9333	2.501	2.827	1.13035	0	0.061	24	ND	ND	NA	NA	NA	NA	NA	NA	NA	NA	NA	NA	0	0	0	0	0.188	0.188	2.45	0	0	0	0	2.501	#DIV/0!
SL2.40ch00	12605635	12605671	Cluster_1350	.	.	0.65	6.504	11.308	1.73862	11.308	11.308	24	ND	ND	NA	NA	NA	NA	NA	NA	NA	NA	NA	NA	0	0.188	0.188	0	0.188	1.508	9.235	0	0	0	1.001	5.503	#DIV/0!
SL2.40ch00	12606741	12606754	Cluster_1351	.	.	0.4167	1.001	2.262	2.25974	2.262	2.262	24	ND	ND	NA	NA	NA	NA	NA	NA	NA	NA	NA	NA	0	0.188	0	0	0	0	2.073	0	0	0	0.5	0.5	#DIV/0!
SL2.40ch00	12606996	12607050	Cluster_1352	.	.	0.5094	12.007	9.989	0.831931	9.989	9.989	24	ND	ND	NA	NA	NA	NA	NA	NA	NA	NA	NA	NA	0.377	0	0.377	0.754	0.565	1.131	6.785	0.5	0.25	0	1.501	9.005	3.016
SL2.40ch00	12607632	12607653	Cluster_1353	.	.	0.4706	2.752	3.204	1.16424	3.204	3.204	24	ND	ND	NA	NA	NA	NA	NA	NA	NA	NA	NA	NA	0	0	0.188	0	0	1.131	1.885	0	0.25	0	1.251	1.251	0
SL2.40ch00	12608200	12608221	Cluster_1354	.	+	1	18.511	6.22	0.336016	0.754	1.324	24	ND	ND	NA	NA	NA	NA	NA	NA	NA	NA	NA	NA	0.188	0	1.885	1.319	0.188	0.377	2.262	6.754	1.251	1.751	3.502	3.752	1.05436
SL2.40ch00	12617034	12617233	Cluster_1355	.	+	0.9714	7.254	6.597	0.909429	0	0.141	24	ND	ND	NA	NA	NA	NA	NA	NA	NA	NA	NA	NA	0	0	0.188	0	0.188	0.377	5.843	0.25	0.25	0.5	0.25	5.753	0
SL2.40ch00	12630617	12631505	Cluster_1356	.	.	0.3551	191.611	124.203	0.648204	23.747	43.327	22	ND	ND	NA	NA	NA	NA	NA	NA	NA	NA	NA	NA	6.22	1.508	2.639	15.643	47.495	14.701	35.998	5.753	20.512	95.305	16.76	45.526	0.762627
SL2.40ch00	12632044	12632058	Cluster_1357	.	+	1	5.003	2.073	0.414351	0	0.041	22	ND	ND	NA	NA	NA	NA	NA	NA	NA	NA	NA	NA	0.377	0	0	0	0.754	0.377	0.565	0	0.25	1.001	0.75	1.501	0
SL2.40ch00	12633139	12633412	Cluster_1358	.	.	0.2963	16.76	15.266	0.910859	0	0.494	24	ND	ND	NA	NA	NA	NA	NA	NA	NA	NA	NA	NA	0.377	1.508	0.377	2.073	0.188	1.696	9.047	0	1.751	0	0	10.256	1.18389
SL2.40ch00	12634043	12634144	Cluster_1359	.	+	0.898	15.259	18.47	1.21043	0.188	0.561	24	ND	ND	NA	NA	NA	NA	NA	NA	NA	NA	NA	NA	0.942	0	0.188	0.942	1.131	3.204	12.062	1.501	1.001	1.001	4.503	6.754	0.941059
SL2.40ch00	12635907	12636498	Cluster_1360	.	.	0.655	39.023	37.694	0.965943	0	1.005	24	ND	ND	NA	NA	NA	NA	NA	NA	NA	NA	NA	NA	1.696	1.508	0.942	2.073	2.073	8.293	21.109	1.001	5.003	3.252	7.004	19.261	0.414351
SL2.40ch00	12651582	12651812	Cluster_1361	.	.	0.5446	28.767	21.109	0.733792	0	0.477	22	ND	ND	NA	NA	NA	NA	NA	NA	NA	NA	NA	NA	0.377	0	0.377	2.45	11.308	1.508	5.089	0	1.501	18.511	2.001	5.253	1.63225
SL2.40ch00	12652292	12652310	Cluster_1362	.	+	0.9444	3.252	3.392	1.04305	0	0.07	N	ND	ND	NA	NA	NA	NA	NA	NA	NA	NA	NA	NA	3.016	0	0	0	0	0	0.377	0	0	0	0	0	#DIV/0!
SL2.40ch00	12652562	12652584	Cluster_1363	.	-	0.0714	1.251	2.639	2.10951	0	0.124	24	ND	ND	NA	NA	NA	NA	NA	NA	NA	NA	NA	NA	0	0.188	0	0	0	0	2.45	0	0	0	0.25	1.001	#DIV/0!
SL2.40ch00	12652889	12652912	Cluster_1364	.	+	0.96	12.257	9.424	0.768867	0	0.188	24	ND	ND	NA	NA	NA	NA	NA	NA	NA	NA	NA	NA	0	0	0	0.188	0.377	0.188	8.67	0	0.25	1.001	0	11.006	0.752
SL2.40ch00	12673398	12673416	Cluster_1365	.	+	1	2.251	2.45	1.08841	0	0.049	24	ND	ND	NA	NA	NA	NA	NA	NA	NA	NA	NA	NA	0	0	0	0	0	0.188	2.262	0	0.25	0	0	1.751	0
SL2.40ch00	12681954	12681976	Cluster_1366	.	+	0.8333	3.752	3.392	0.904051	3.204	3.251	24	ND	ND	NA	NA	NA	NA	NA	NA	NA	NA	NA	NA	0.188	0.188	0	0	0.188	0.565	2.262	0.25	0	0	0.5	2.501	#DIV/0!
SL2.40ch00	12687539	12687634	Cluster_1367	.	.	0.3134	14.508	12.628	0.870416	0	0.253	24	ND	ND	NA	NA	NA	NA	NA	NA	NA	NA	NA	NA	0.188	0	0.377	0	1.696	0.565	9.801	0	0	1.501	0.25	12.507	#DIV/0!
SL2.40ch00	12688231	12688253	Cluster_1368	.	+	0.9231	3.002	2.45	0.816123	0	0.049	24	ND	ND	NA	NA	NA	NA	NA	NA	NA	NA	NA	NA	0	0	0	0.565	0	0.565	1.319	0	0	0.5	0.25	2.251	#DIV/0!
SL2.40ch00	12711769	12711792	Cluster_1369	.	+	0.8947	3.252	3.581	1.10117	3.392	3.487	N	ND	ND	NA	NA	NA	NA	NA	NA	NA	NA	NA	NA	0	0.754	0	0	0.188	0.188	2.45	0.25	0	0.25	0.25	2.001	#DIV/0!
SL2.40ch00	12713480	12713575	Cluster_1370	.	.	0.551	20.262	18.47	0.911559	0.188	1.846	24	ND	ND	NA	NA	NA	NA	NA	NA	NA	NA	NA	NA	0.188	0.377	0.377	1.131	1.319	5.089	9.989	1.001	1.501	0.5	4.002	12.507	0.753498
SL2.40ch00	12716060	12716082	Cluster_1371	.	.	0.2143	3.502	2.639	0.753569	0.188	0.832	24	ND	ND	NA	NA	NA	NA	NA	NA	NA	NA	NA	NA	0	0	0.188	0	0	0.754	1.696	0	0	0	0.5	3.002	#DIV/0!
SL2.40ch00	12731638	12731661	Cluster_1372	.	+	0.9545	4.002	4.146	1.03598	0	0.166	24	ND	ND	NA	NA	NA	NA	NA	NA	NA	NA	NA	NA	0	0	0	0	0.188	0	3.958	0	0.25	0	0	3.502	0
SL2.40ch00	12733168	12733191	Cluster_1373	.	.	0.7308	0.75	4.9	6.53333	0.377	2.571	24	ND	ND	NA	NA	NA	NA	NA	NA	NA	NA	NA	NA	0.188	0	0	0	0	0.377	4.335	0	0	0.25	0	0.25	#DIV/0!
SL2.40ch00	12734671	12734698	Cluster_1374	.	+	1	11.507	9.235	0.802555	0	0.368	24	ND	ND	NA	NA	NA	NA	NA	NA	NA	NA	NA	NA	0.377	0.377	0	0.188	0	0.188	8.104	0.25	0.25	1.501	0.5	8.255	0.752
SL2.40ch00	12735139	12735185	Cluster_1375	.	+	0.8966	11.006	10.931	0.993186	0	0.306	24	ND	ND	NA	NA	NA	NA	NA	NA	NA	NA	NA	NA	0	0	0	0.754	0	0.754	9.424	0	0.75	0	0.5	8.505	1.00533
SL2.40ch00	12743586	12743622	Cluster_1376	.	.	0.5484	17.51	11.685	0.667333	0.188	2.193	24	ND	ND	NA	NA	NA	NA	NA	NA	NA	NA	NA	NA	0.188	0	0.188	0.565	0.754	0.942	9.047	0.5	0.25	0.25	1.751	13.258	2.26
SL2.40ch00	12744243	12744384	Cluster_1377	HP	-	0.0909	1.501	4.146	2.76216	0.188	1.081	24	ND	ND	16	0.9697	16.5	109	-0.6303	0.7241	1	1	1	0	0.377	0.377	0	0	0.377	1.319	1.696	0.25	0.25	0	0	0.75	0
SL2.40ch00	12747848	12747890	Cluster_1378	.	+	0.8571	13.008	14.512	1.11562	0	0.311	24	ND	ND	NA	NA	NA	NA	NA	NA	NA	NA	NA	NA	0	0.377	0	0.565	0.754	2.827	9.989	0	0.75	0.5	1.501	9.255	0.753333
SL2.40ch00	12762939	12763201	Cluster_1379	.	.	0.443	8.755	14.889	1.70063	0	0.746	24	ND	ND	NA	NA	NA	NA	NA	NA	NA	NA	NA	NA	0.188	0	0.377	0.188	2.639	3.016	8.481	0.5	0	2.501	1.501	3.252	#DIV/0!
SL2.40ch00	12763500	12764112	Cluster_1380	.	.	0.7955	31.518	33.171	1.05245	0	1.101	24	ND	ND	NA	NA	NA	NA	NA	NA	NA	NA	NA	NA	1.319	1.696	1.508	0.565	1.508	4.335	22.24	0.75	0.75	1.251	4.002	20.762	0.753333
SL2.40ch00	12764482	12764505	Cluster_1381	.	-	0.1875	0.5	3.016	6.032	0	0.179	24	ND	ND	NA	NA	NA	NA	NA	NA	NA	NA	NA	NA	0.188	0	0.188	0.188	0	0	2.45	0	0	0	0.25	0	#DIV/0!
SL2.40ch00	12765863	12765883	Cluster_1382	.	+	1	1.501	3.392	2.25983	0	0.171	21	ND	ND	NA	NA	NA	NA	NA	NA	NA	NA	NA	NA	0.377	0	0	1.319	0.377	0.565	0.754	0	0.75	0.25	0	0.25	1.75867
SL2.40ch00	12766275	12766294	Cluster_1383	.	-	0	1.001	2.262	2.25974	0	0.066	24	ND	ND	NA	NA	NA	NA	NA	NA	NA	NA	NA	NA	0.188	0	0.377	0	0.188	0	1.508	0	0.25	0	0	0.75	0
SL2.40ch00	12767206	12767210	Cluster_1384	.	.	0.7	3.502	1.885	0.538264	0	0.21	24	ND	ND	NA	NA	NA	NA	NA	NA	NA	NA	NA	NA	0.188	0	0	0	0	0.565	1.131	0.25	0	0.5	1.001	1.501	#DIV/0!
SL2.40ch00	12770390	12770416	Cluster_1385	.	-	0.0312	16.009	12.062	0.753451	0	0.241	24	ND	ND	NA	NA	NA	NA	NA	NA	NA	NA	NA	NA	0.377	0	0	0	0	0.188	11.497	0	0	0.25	0.25	15.509	#DIV/0!
SL2.40ch00	12782474	12782638	Cluster_1386	.	-	0.04	5.753	4.712	0.819051	0	0.209	24	ND	ND	NA	NA	NA	NA	NA	NA	NA	NA	NA	NA	0.188	0	0	0	0	0.942	3.581	0	0	0	1.501	4.002	#DIV/0!
SL2.40ch00	12788880	12788905	Cluster_1387	.	.	0.3704	9.255	5.089	0.549865	0	0.279	24	ND	ND	NA	NA	NA	NA	NA	NA	NA	NA	NA	NA	0.377	0	0.188	0	0	0.942	3.581	0.75	0.75	0	0.75	6.003	0
SL2.40ch00	12790229	12790251	Cluster_1388	.	+	1	3.502	2.45	0.6996	0	0.644	24	ND	ND	NA	NA	NA	NA	NA	NA	NA	NA	NA	NA	0	0.188	0	0	0	0.188	2.073	0	0	0	1.501	2.001	#DIV/0!
SL2.40ch00	12795391	12795412	Cluster_1389	.	.	0.7059	2.251	3.204	1.42337	3.204	3.204	24	ND	ND	NA	NA	NA	NA	NA	NA	NA	NA	NA	NA	0	0.188	0	0.188	0	0.754	2.073	0	0	0.25	0.5	1.501	#DIV/0!
SL2.40ch00	12799236	12799257	Cluster_1390	.	-	0.0345	9.505	5.466	0.575066	0	0.117	22	ND	ND	NA	NA	NA	NA	NA	NA	NA	NA	NA	NA	0.188	0	0	0.754	4.335	0.188	0	0	1.251	6.754	0.5	0.75	0.602718
SL2.40ch00	12800987	12801157	Cluster_1391	.	.	0.5526	33.77	28.648	0.848327	0	0.624	22	ND	ND	NA	NA	NA	NA	NA	NA	NA	NA	NA	NA	0.565	0	0.565	3.581	13.758	2.073	8.104	0	3.752	20.012	2.752	5.753	0.954424
SL2.40ch00	12801671	12801694	Cluster_1392	.	-	0.1053	2.001	3.581	1.78961	0	0.072	24	ND	ND	NA	NA	NA	NA	NA	NA	NA	NA	NA	NA	0	0	0	0.188	0.754	0.565	2.073	0	0.5	0.5	0	1.001	0.376
SL2.40ch00	12826494	12826517	Cluster_1393	.	+	1	2.752	3.958	1.43823	0	0.079	24	ND	ND	NA	NA	NA	NA	NA	NA	NA	NA	NA	NA	0	0	0	0	0.188	0.188	3.581	0	0.5	0.25	0	1.751	0
SL2.40ch00	12831938	12831947	Cluster_1394	.	+	0.8182	2.251	2.073	0.920924	0	0.213	24	ND	ND	NA	NA	NA	NA	NA	NA	NA	NA	NA	NA	0.377	0	0	0	0	0	1.696	0	0	0	0	1.751	#DIV/0!
SL2.40ch00	12836140	12836163	Cluster_1395	.	.	0.2273	4.002	4.146	1.03598	0	0.083	24	ND	ND	NA	NA	NA	NA	NA	NA	NA	NA	NA	NA	0	0	0	0.188	0.565	0.188	3.204	0	0.25	0.75	0	2.752	0.752
SL2.40ch00	12843118	12843301	Cluster_1396	.	+	0.8434	22.763	15.643	0.687212	0	0.421	24	ND	ND	NA	NA	NA	NA	NA	NA	NA	NA	NA	NA	0.565	0.188	0.188	0.565	0	3.958	10.177	0.25	0.25	0.75	4.002	15.509	2.26
SL2.40ch00	12846214	12846224	Cluster_1397	.	.	0.6	1.251	1.885	1.50679	0	0.104	24	ND	ND	NA	NA	NA	NA	NA	NA	NA	NA	NA	NA	0	0.377	0.377	0.188	0	0	0.942	0	0.25	0	0.25	0.5	0.752
SL2.40ch00	12846664	12846713	Cluster_1398	.	.	0.3514	8.505	6.973	0.819871	0	0.14	24	ND	ND	NA	NA	NA	NA	NA	NA	NA	NA	NA	NA	0	0	0.188	0	1.508	1.696	3.581	0.75	0.25	2.251	0.25	5.003	0
SL2.40ch00	12850408	12850521	Cluster_1399	.	.	0.3125	5.003	9.047	1.80832	0	0.181	24	ND	ND	NA	NA	NA	NA	NA	NA	NA	NA	NA	NA	0	0	0.377	0.565	0	1.319	6.785	0	0.25	0	0.5	4.002	2.26
SL2.40ch00	12850848	12850943	Cluster_1400	.	.	0.4762	12.257	11.874	0.968753	0	0.311	24	ND	ND	NA	NA	NA	NA	NA	NA	NA	NA	NA	NA	0.188	0.188	0.188	0	1.131	0.565	9.612	0.5	0.25	1.751	1.001	8.505	0
SL2.40ch00	12859263	12859723	Cluster_1401	.	.	0.5583	29.517	22.617	0.766236	0.377	2.486	24	ND	ND	NA	NA	NA	NA	NA	NA	NA	NA	NA	NA	0.754	0.188	0.565	1.696	1.131	7.35	10.931	0.5	0.75	3.252	9.005	14.008	2.26133
SL2.40ch00	12863603	12863626	Cluster_1402	.	-	0.0556	3.752	3.392	0.904051	0	0.068	24	ND	ND	NA	NA	NA	NA	NA	NA	NA	NA	NA	NA	0	0.188	0	0	0	0.565	2.639	0	0	0	1.001	2.501	#DIV/0!
SL2.40ch00	12866948	12866991	Cluster_1403	HP	+	0.9143	5.003	13.193	2.63702	0	1.839	24	ND	ND	16	0.7805	20.5	3	-0.6341	0.8107	1	1	0	0	0	0.188	0	0	0.754	1.508	10.743	0	0	0.25	0.5	3.252	#DIV/0!
SL2.40ch00	12867376	12867399	Cluster_1404	.	-	0	4.753	2.073	0.436146	0	0.188	24	ND	ND	NA	NA	NA	NA	NA	NA	NA	NA	NA	NA	0	0	0	0	0	0	2.073	0	0.5	0	0	4.252	0
SL2.40ch00	12873931	12874114	Cluster_1405	.	.	0.7037	5.753	10.177	1.76899	0.565	1.051	24	ND	ND	NA	NA	NA	NA	NA	NA	NA	NA	NA	NA	0.754	0.377	0.188	0.377	0	1.131	7.35	0	0.25	0	0.5	5.003	1.508
SL2.40ch00	12874851	12874874	Cluster_1406	.	.	0.4737	5.503	3.581	0.650736	3.581	3.581	24	ND	ND	NA	NA	NA	NA	NA	NA	NA	NA	NA	NA	0	0	0	0	0	1.319	2.262	0.25	0	0	0.75	4.503	#DIV/0!
SL2.40ch00	12876238	12876274	Cluster_1407	.	+	0.8438	3.002	6.031	2.00899	0	1.395	24	ND	ND	NA	NA	NA	NA	NA	NA	NA	NA	NA	NA	0	0.188	0	0.377	0.188	1.885	3.392	1.001	0.25	0.25	0.75	0.5	1.508
SL2.40ch00	12876730	12876792	Cluster_1408	HP	-	0	6.504	3.204	0.49262	2.639	2.661	24	ND	ND	24	0.8727	27.5	8	-0.5455	0.7523	1	0	0	0	0.377	0	0	0	0.188	0.188	2.45	0.25	0	0	1.001	4.753	#DIV/0!
SL2.40ch00	12878749	12879065	Cluster_1409	.	+	0.9917	432.75	295.524	0.682898	0	5.919	24	ND	ND	NA	NA	NA	NA	NA	NA	NA	NA	NA	NA	1.696	10.554	5.089	6.408	7.162	61.065	203.55	10.506	12.507	13.008	102.059	275.91	0.512353
SL2.40ch00	12889630	12889653	Cluster_1410	.	.	0.3913	9.505	4.335	0.456076	1.696	2.968	24	ND	ND	NA	NA	NA	NA	NA	NA	NA	NA	NA	NA	0	0	0	0	0.188	0	4.146	0	0	0.75	0.25	8.505	#DIV/0!
SL2.40ch00	12891627	12891648	Cluster_1411	.	-	0.0833	5.753	2.262	0.393186	0	0.177	24	ND	ND	NA	NA	NA	NA	NA	NA	NA	NA	NA	NA	0	0.188	0	0	0	0.377	1.696	0.25	0.75	0.25	0	4.002	0
SL2.40ch00	12896732	12896803	Cluster_1412	.	.	0.2769	14.508	12.251	0.844431	0	0.335	24	ND	ND	NA	NA	NA	NA	NA	NA	NA	NA	NA	NA	0	0.188	0.377	0.377	1.319	0.377	9.612	0	0	0.75	0.5	13.008	#DIV/0!
SL2.40ch00	12901933	12902013	Cluster_1413	.	.	0.525	7.254	7.539	1.03929	0	0.203	24	ND	ND	NA	NA	NA	NA	NA	NA	NA	NA	NA	NA	0.377	0.377	0	0	0.188	0.942	5.654	0.5	0	0.75	0.25	5.003	#DIV/0!
SL2.40ch00	12906614	12906637	Cluster_1414	.	-	0	3.752	2.827	0.753465	0	0.057	24	ND	ND	NA	NA	NA	NA	NA	NA	NA	NA	NA	NA	0	0	0	0	0	0	2.827	0	0	0	0	3.752	#DIV/0!
SL2.40ch00	12906885	12906909	Cluster_1415	.	+	0.9	3.252	3.769	1.15898	0	0.097	24	ND	ND	NA	NA	NA	NA	NA	NA	NA	NA	NA	NA	0	0	0.188	0	0.565	0.754	2.262	0	0	0.5	0	2.752	#DIV/0!
SL2.40ch00	12909596	12909615	Cluster_1416	.	.	0.5385	3.002	2.45	0.816123	0	0.933	24	ND	ND	NA	NA	NA	NA	NA	NA	NA	NA	NA	NA	0.188	0	0	0	0.188	0.565	1.508	0	1.001	0.25	0	1.251	0
SL2.40ch00	12909862	12910326	Cluster_1417	.	.	0.5545	99.808	77.839	0.779887	0	2.411	24	ND	ND	NA	NA	NA	NA	NA	NA	NA	NA	NA	NA	2.827	0.754	2.827	9.424	2.827	9.047	50.134	2.501	7.504	4.753	8.755	72.042	1.25586
SL2.40ch00	12913551	12913574	Cluster_1418	.	+	1	3.002	4.146	1.38108	0	0.376	24	ND	ND	NA	NA	NA	NA	NA	NA	NA	NA	NA	NA	0	0	0.188	0	0	1.696	2.262	0	0	0	0.25	2.752	#DIV/0!
SL2.40ch00	12942236	12942263	Cluster_1419	.	-	0.0476	14.759	7.916	0.536351	0	0.232	23	ND	ND	NA	NA	NA	NA	NA	NA	NA	NA	NA	NA	0.377	0.188	0.188	1.131	0	4.335	1.696	0.5	3.002	0.25	7.254	3.002	0.376749
SL2.40ch00	12943949	12943971	Cluster_1420	.	.	0.3125	3.502	3.016	0.861222	0	0.457	24	ND	ND	NA	NA	NA	NA	NA	NA	NA	NA	NA	NA	0	0	0	0.565	0	0.754	1.696	0	0	0	1.001	2.501	#DIV/0!
SL2.40ch00	12949983	12950114	Cluster_1421	.	.	0.5417	10.756	9.047	0.841112	0	0.181	24	ND	ND	NA	NA	NA	NA	NA	NA	NA	NA	NA	NA	0.377	0.188	0.188	0.754	0.377	0.754	6.408	0.25	0.25	0.25	0.5	8.755	3.016
SL2.40ch00	12951771	12951792	Cluster_1422	.	.	0.5556	2.001	3.392	1.69515	0	0.068	24	ND	ND	NA	NA	NA	NA	NA	NA	NA	NA	NA	NA	0.188	0	0.188	0.377	0	0.188	2.45	0.25	0.25	0	0.25	1.251	1.508
SL2.40ch00	12954013	12954022	Cluster_1423	.	-	0.1	1.251	1.885	1.50679	0	0.942	24	ND	ND	NA	NA	NA	NA	NA	NA	NA	NA	NA	NA	0.188	0.188	0	0	0	0.377	1.131	0	0.25	0.5	0	0.5	0
SL2.40ch00	12954848	12954868	Cluster_1424	.	.	0.5	2.251	2.639	1.17237	0	0.682	24	ND	ND	NA	NA	NA	NA	NA	NA	NA	NA	NA	NA	0	0	0	0.565	0.188	0.754	1.131	0.25	0	0	0	1.501	#DIV/0!
SL2.40ch00	12955722	12955849	Cluster_1425	.	.	0.2705	15.509	22.994	1.48262	0	6.37	24	ND	ND	NA	NA	NA	NA	NA	NA	NA	NA	NA	NA	0.942	0	0.377	0.942	0	2.073	18.659	0.25	1.251	0.25	0.75	11.757	0.752998
SL2.40ch00	12956681	12956841	Cluster_1426	HP	+	1	3.002	2.639	0.879081	0	1.288	21	12956681	0.0384938	18	0.8	22.5	116	-0.7822	1	1	1	1	0	0	0	0	2.073	0	0.188	0.377	0.25	1.751	0	0	1.001	1.18389
SL2.40ch00	12957094	12957110	Cluster_1427	.	.	0.6667	1.751	2.262	1.29183	0	0.754	24	ND	ND	NA	NA	NA	NA	NA	NA	NA	NA	NA	NA	0	0	0	0.565	0	0.188	1.508	0	0	0	1.001	0.75	#DIV/0!
SL2.40ch00	12958136	12958328	Cluster_1428	.	.	0.4696	22.263	21.674	0.973544	0	5.026	N	ND	ND	NA	NA	NA	NA	NA	NA	NA	NA	NA	NA	1.696	4.335	0.942	2.073	2.639	1.319	8.67	2.001	2.001	4.002	0.75	8.005	1.03598
SL2.40ch00	12958573	12958660	Cluster_1429	.	.	0.4483	5.253	5.466	1.04055	0	0.79	24	ND	ND	NA	NA	NA	NA	NA	NA	NA	NA	NA	NA	0.377	0	0	1.508	0.754	0.565	2.262	0.25	1.501	0.75	0.75	1.501	1.00466
SL2.40ch00	12958888	12958922	Cluster_1430	.	-	0	3.752	4.9	1.30597	0	0.948	N	ND	ND	NA	NA	NA	NA	NA	NA	NA	NA	NA	NA	2.639	0.565	0.188	0.942	0.188	0.188	0.188	0	1.001	0.75	0	1.251	0.941059
SL2.40ch00	12974493	12974516	Cluster_1431	.	+	1	4.753	3.392	0.713655	0	0.068	24	ND	ND	NA	NA	NA	NA	NA	NA	NA	NA	NA	NA	0	0	0	0.188	0.565	0.565	2.073	0.25	0.25	0.75	0.75	2.752	0.752
SL2.40ch00	12988125	12988391	Cluster_1432	.	.	0.4949	22.263	18.659	0.838117	0	0.913	24	ND	ND	NA	NA	NA	NA	NA	NA	NA	NA	NA	NA	1.131	0.942	0.754	1.131	0	3.958	10.743	1.251	1.251	0.5	4.002	12.757	0.904077
SL2.40ch00	12990823	12990843	Cluster_1433	.	-	0.1875	0.5	3.016	6.032	0	0.341	24	ND	ND	NA	NA	NA	NA	NA	NA	NA	NA	NA	NA	0.377	0	0	0.565	0	0.188	1.885	0	0	0	0	0.5	#DIV/0!
SL2.40ch00	12991197	12991220	Cluster_1434	.	.	0.5714	4.252	3.958	0.930856	0	0.339	24	ND	ND	NA	NA	NA	NA	NA	NA	NA	NA	NA	NA	0.188	0	0	0.188	0	1.319	2.262	0	0	0	1.501	2.251	#DIV/0!
SL2.40ch00	12992251	12992295	Cluster_1435	.	.	0.7317	9.005	7.727	0.858079	0	1.364	24	ND	ND	NA	NA	NA	NA	NA	NA	NA	NA	NA	NA	0	0.377	0	0	0	2.262	5.089	0	0	0.5	2.251	6.003	#DIV/0!
SL2.40ch00	12996519	12996532	Cluster_1436	.	.	0.4	1.501	1.885	1.25583	0	0.038	24	ND	ND	NA	NA	NA	NA	NA	NA	NA	NA	NA	NA	0	0	0.188	0	0.188	0.188	1.319	0.25	0	0	0	1.251	#DIV/0!
SL2.40ch00	12996951	12996994	Cluster_1437	.	+	0.8333	5.503	4.523	0.821915	0.188	0.314	24	ND	ND	NA	NA	NA	NA	NA	NA	NA	NA	NA	NA	0.188	0	0	0	0.188	0.942	3.204	0	0.25	0.75	0.5	3.252	0
SL2.40ch00	13010703	13010802	Cluster_1438	HP	-	0.0741	5.003	10.177	2.03418	0	1.172	24	ND	ND	37	0.7629	48.5	3	-0.6	0.8087	1	0	0	0	0.377	0.188	0	0.377	0.188	2.262	6.785	0	0.25	0	0.25	3.752	1.508
SL2.40ch00	13014943	13014964	Cluster_1439	.	+	1	3.752	2.45	0.652985	0	0.049	22	ND	ND	NA	NA	NA	NA	NA	NA	NA	NA	NA	NA	0	0.377	0	0.188	0.754	0.565	0.565	0.25	0.25	0.75	1.001	1.251	0.752
SL2.40ch00	13019625	13019854	Cluster_1440	.	+	0.8571	7.254	6.597	0.909429	0	0.15	24	ND	ND	NA	NA	NA	NA	NA	NA	NA	NA	NA	NA	0	0	0	0.188	1.696	0.754	3.958	0	0.25	1.751	0.25	5.003	0.752
SL2.40ch00	13022190	13022315	Cluster_1441	.	.	0.76	3.252	4.712	1.44895	0	0.096	24	ND	ND	NA	NA	NA	NA	NA	NA	NA	NA	NA	NA	0	0	0.188	0	0	1.508	3.016	0	0	0.5	0	2.752	#DIV/0!
SL2.40ch00	13025219	13025246	Cluster_1442	.	+	1	10.256	9.047	0.882118	0	0.356	22	ND	ND	NA	NA	NA	NA	NA	NA	NA	NA	NA	NA	0.377	0	0	1.508	4.523	1.131	1.508	0.5	0	6.504	0.25	2.752	#DIV/0!
SL2.40ch00	13025451	13026130	Cluster_1443	.	.	0.4709	97.807	32.417	0.331438	0	1.027	22	ND	ND	NA	NA	NA	NA	NA	NA	NA	NA	NA	NA	0.754	0.188	0.188	2.073	22.994	2.073	4.146	3.002	3.002	72.292	3.252	14.008	0.69054
SL2.40ch00	13030336	13030385	Cluster_1444	.	+	0.92	2.251	4.712	2.09329	0	0.138	24	ND	ND	NA	NA	NA	NA	NA	NA	NA	NA	NA	NA	0	0	0	0.754	0.377	0.565	3.016	0	0	0.5	0.5	1.251	#DIV/0!
SL2.40ch00	13030867	13030881	Cluster_1445	.	.	0.7143	3.002	2.639	0.879081	0	0.053	24	ND	ND	NA	NA	NA	NA	NA	NA	NA	NA	NA	NA	0	0.377	0	0.188	0	0.377	1.696	0	0.25	0	0.75	1.751	0.752
SL2.40ch00	13031355	13031378	Cluster_1446	.	+	0.9474	4.002	3.581	0.894803	0	0.072	24	ND	ND	NA	NA	NA	NA	NA	NA	NA	NA	NA	NA	0	0	0	0	0	0	3.581	0	0	0	0	4.002	#DIV/0!
SL2.40ch00	13034046	13034048	Cluster_1447	.	+	0.8	1.251	1.885	1.50679	0	0.057	24	ND	ND	NA	NA	NA	NA	NA	NA	NA	NA	NA	NA	0	0	0	0.188	0	0	1.696	0	0	0	0.25	1.001	#DIV/0!
SL2.40ch00	13059810	13059837	Cluster_1448	.	.	0.5	4.503	6.031	1.33933	0	1.319	24	ND	ND	NA	NA	NA	NA	NA	NA	NA	NA	NA	NA	0	0	0.188	0	0.377	1.696	3.769	0	0	0.25	0.5	3.502	#DIV/0!
SL2.40ch00	13061159	13061174	Cluster_1449	.	.	0.7143	0.75	2.639	3.51867	0	0.288	20	ND	ND	NA	NA	NA	NA	NA	NA	NA	NA	NA	NA	0	0.188	0.754	0.188	0.377	0.565	0.565	0	0	0	0.5	0	#DIV/0!
SL2.40ch00	13065705	13065775	Cluster_1450	.	-	0.0566	16.51	9.989	0.605027	0.377	0.98	23	ND	ND	NA	NA	NA	NA	NA	NA	NA	NA	NA	NA	1.319	0	0.188	0.565	0.377	4.9	2.639	1.501	1.751	0.75	4.503	4.753	0.322673
SL2.40ch00	13066091	13066116	Cluster_1451	.	+	0.9565	4.753	4.335	0.912056	0	1.248	24	ND	ND	NA	NA	NA	NA	NA	NA	NA	NA	NA	NA	0	0	0	0.188	0	0.754	3.392	0	0.25	0.25	0.5	2.752	0.752
SL2.40ch00	13067258	13067267	Cluster_1452	.	+	1	0.75	1.885	2.51333	0	0.181	24	ND	ND	NA	NA	NA	NA	NA	NA	NA	NA	NA	NA	0	0	0	0	0	0.754	1.131	0	0	0	0.5	0.25	#DIV/0!
SL2.40ch00	13069068	13069138	Cluster_1453	.	-	0.0588	16.51	9.612	0.582193	0	0.603	23	ND	ND	NA	NA	NA	NA	NA	NA	NA	NA	NA	NA	1.319	0	0.188	0.565	0.377	4.523	2.639	1.501	1.751	0.75	4.503	4.503	0.322673
SL2.40ch00	13069454	13069477	Cluster_1454	.	+	0.9474	2.501	3.581	1.43183	0	1.194	24	ND	ND	NA	NA	NA	NA	NA	NA	NA	NA	NA	NA	0	0	0	0.188	0	0.754	2.639	0	0	0.25	0.5	1.251	#DIV/0!
SL2.40ch00	13070184	13070205	Cluster_1455	.	-	0.0769	2.251	2.45	1.08841	0	0.049	24	ND	ND	NA	NA	NA	NA	NA	NA	NA	NA	NA	NA	0	0	0	0.188	0.565	0.377	1.319	0	0.5	0.5	0	1.001	0.376
SL2.40ch00	13070712	13070721	Cluster_1456	.	.	0.3	4.753	1.885	0.396592	0	0.056	24	ND	ND	NA	NA	NA	NA	NA	NA	NA	NA	NA	NA	0	0	0	0	0.754	0	1.131	0	0	2.251	0.25	1.751	#DIV/0!
SL2.40ch00	13071708	13071731	Cluster_1457	.	+	1	3.502	4.523	1.29155	0	0.09	24	ND	ND	NA	NA	NA	NA	NA	NA	NA	NA	NA	NA	0	0	0	0	0.188	2.073	2.262	0	0	0.25	1.251	2.001	#DIV/0!
SL2.40ch00	13072368	13072380	Cluster_1458	.	+	0.8	0.5	1.885	3.77	0	0.038	24	ND	ND	NA	NA	NA	NA	NA	NA	NA	NA	NA	NA	0	0	0	0	0	0	1.885	0.25	0	0	0	0.25	#DIV/0!
SL2.40ch00	13072716	13072791	Cluster_1459	.	.	0.5273	7.504	10.366	1.3814	0	0.207	24	ND	ND	NA	NA	NA	NA	NA	NA	NA	NA	NA	NA	0.188	0.377	0	0	1.319	1.131	7.35	0	0	0.75	0	6.254	#DIV/0!
SL2.40ch00	13073379	13073402	Cluster_1460	.	+	0.9333	3.752	2.827	0.753465	0	0.057	24	ND	ND	NA	NA	NA	NA	NA	NA	NA	NA	NA	NA	0	0	0	0.188	0.754	0.188	1.696	0	0	1.251	0.25	2.251	#DIV/0!
SL2.40ch00	13076195	13076221	Cluster_1461	.	-	0.0317	15.259	11.874	0.778164	0	0.237	24	ND	ND	NA	NA	NA	NA	NA	NA	NA	NA	NA	NA	0.377	0	0	0	0	0	11.497	0	0	0	0	15.259	#DIV/0!
SL2.40ch00	13077356	13077359	Cluster_1462	.	+	1	1.001	1.885	1.88312	0	0.038	24	ND	ND	NA	NA	NA	NA	NA	NA	NA	NA	NA	NA	0	0	0	0	0	0.188	1.696	0	0	0.25	0	0.75	#DIV/0!
SL2.40ch00	13082040	13082060	Cluster_1463	.	.	0.2941	4.002	3.204	0.8006	0	0.064	22	ND	ND	NA	NA	NA	NA	NA	NA	NA	NA	NA	NA	0	0	0	0.565	0.942	0.942	0.754	0	0.25	0.75	1.251	1.501	2.26
SL2.40ch00	13092342	13092604	Cluster_1464	.	+	0.8649	128.574	135.323	1.05249	0	3.117	24	ND	ND	NA	NA	NA	NA	NA	NA	NA	NA	NA	NA	7.35	2.639	3.581	13.382	8.104	21.297	78.97	4.503	6.754	12.257	6.504	87.801	1.98134
SL2.40ch00	13095334	13095393	Cluster_1465	.	.	0.7273	18.761	8.293	0.442034	0	0.349	N	ND	ND	NA	NA	NA	NA	NA	NA	NA	NA	NA	NA	1.696	0	0.942	0.754	3.016	0.377	1.508	4.002	0.25	9.005	1.001	3.752	3.016
SL2.40ch00	13096297	13096536	Cluster_1466	.	.	0.6452	52.781	64.269	1.21765	0	2.744	24	ND	ND	NA	NA	NA	NA	NA	NA	NA	NA	NA	NA	2.262	0.377	0.377	4.9	4.523	9.424	42.406	0	2.001	7.254	7.004	34.77	2.44878
SL2.40ch00	13097173	13097325	Cluster_1467	.	-	0.1449	48.778	119.68	2.45357	0	4.53	24	ND	ND	NA	NA	NA	NA	NA	NA	NA	NA	NA	NA	2.073	0.565	2.073	7.727	1.885	14.135	91.22	2.251	4.503	2.251	5.003	32.019	1.71597
SL2.40ch00	13107746	13107855	Cluster_1468	.	-	0.0302	49.779	56.165	1.12829	0.188	14.463	24	ND	ND	NA	NA	NA	NA	NA	NA	NA	NA	NA	NA	0.188	0.377	0	0	0	2.262	53.338	0	0	0.25	1.501	47.527	#DIV/0!
SL2.40ch00	13109456	13109496	Cluster_1469	.	.	0.5161	5.253	5.843	1.11232	0	0.257	24	ND	ND	NA	NA	NA	NA	NA	NA	NA	NA	NA	NA	0.188	0.188	0	0	0.942	0.754	3.769	0	0	1.251	0.25	3.752	#DIV/0!
SL2.40ch00	13109748	13109771	Cluster_1470	.	+	1	2.752	3.769	1.36955	0	0.075	24	ND	ND	NA	NA	NA	NA	NA	NA	NA	NA	NA	NA	0	0	0	0	0.188	0.188	3.392	0	0.5	0.25	0	2.001	0
SL2.40ch00	13114221	13114541	Cluster_1471	.	.	0.4717	7.504	9.989	1.33116	0	0.832	24	ND	ND	NA	NA	NA	NA	NA	NA	NA	NA	NA	NA	0.754	0	0.188	0.754	0.377	3.204	4.712	0.25	0.25	1.001	2.752	3.002	3.016
SL2.40ch00	13117553	13117654	Cluster_1472	.	+	0.9226	61.786	58.426	0.945619	0	1.404	24	ND	ND	NA	NA	NA	NA	NA	NA	NA	NA	NA	NA	0.942	0.565	0.377	1.696	1.131	4.335	49.38	0	1.501	2.001	6.254	49.529	1.12991
SL2.40ch00	13119051	13119069	Cluster_1473	.	.	0.7143	2.251	2.639	1.17237	0	0.053	24	ND	ND	NA	NA	NA	NA	NA	NA	NA	NA	NA	NA	0	0	0.188	0.188	0	0.377	1.885	0.25	0	0	0	2.001	#DIV/0!
SL2.40ch00	13123795	13123798	Cluster_1474	.	.	0.7273	2.251	2.073	0.920924	0	0.041	24	ND	ND	NA	NA	NA	NA	NA	NA	NA	NA	NA	NA	0	0.188	0	0.188	0	0.188	1.508	0	0	0.25	0	2.001	#DIV/0!
SL2.40ch00	13124332	13124533	Cluster_1475	.	.	0.4779	35.27	25.632	0.726737	0	0.571	24	ND	ND	NA	NA	NA	NA	NA	NA	NA	NA	NA	NA	0.565	1.319	0.377	0.754	1.319	4.523	16.774	0.25	1.501	2.501	3.752	25.265	0.502332
SL2.40ch00	13131074	13131316	Cluster_1476	.	.	0.7918	37.021	46.176	1.24729	0	1.132	24	ND	ND	NA	NA	NA	NA	NA	NA	NA	NA	NA	NA	0.942	0.942	1.319	1.319	0.565	12.062	29.025	2.001	1.251	1.501	7.004	22.513	1.05436
SL2.40ch00	13138462	13138738	Cluster_1477	HP	-	0.13	47.527	52.207	1.09847	4.146	10.525	24	ND	ND	91	0.6766	134.5	8	-0.6565	0.8732	1	1	1	0	2.073	0.377	1.319	1.508	0.565	5.843	40.521	0.5	0.25	1.251	3.252	39.523	6.032
SL2.40ch00	13147048	13147067	Cluster_1478	.	.	0.3529	2.752	3.204	1.16424	0	0.119	24	ND	ND	NA	NA	NA	NA	NA	NA	NA	NA	NA	NA	0	0.377	0	0.565	0	0.188	2.073	0	0.5	0	0.5	1.251	1.13
SL2.40ch00	13147349	13147589	Cluster_1479	.	.	0.575	20.512	15.078	0.735082	0	0.813	24	ND	ND	NA	NA	NA	NA	NA	NA	NA	NA	NA	NA	0.188	0.188	0.377	0.188	1.885	2.073	10.177	0.5	0.25	2.251	2.001	15.259	0.752
SL2.40ch00	13148040	13148207	Cluster_1480	.	.	0.6923	4.753	4.9	1.03093	0	0.098	24	ND	ND	NA	NA	NA	NA	NA	NA	NA	NA	NA	NA	0	0	0	0.377	1.508	0.188	2.827	0	0.25	1.501	0	3.002	1.508
SL2.40ch00	13152541	13152565	Cluster_1481	.	+	0.88	5.003	4.712	0.941835	0	0.097	24	ND	ND	NA	NA	NA	NA	NA	NA	NA	NA	NA	NA	0.188	0	0	0	0.377	1.508	2.639	0.5	0.5	0.25	0	3.002	0
SL2.40ch00	13156293	13156313	Cluster_1482	.	.	0.3158	3.002	3.581	1.19287	0	0.171	21	ND	ND	NA	NA	NA	NA	NA	NA	NA	NA	NA	NA	0	0	0.188	1.131	0	1.131	1.131	0	0.5	0	0.5	1.251	2.262
SL2.40ch00	13158850	13158870	Cluster_1483	.	+	0.8462	2.752	2.45	0.890262	0	0.148	21	ND	ND	NA	NA	NA	NA	NA	NA	NA	NA	NA	NA	0	0	0.188	0.942	0	0.942	0.377	0	0.25	0	0.5	1.251	3.768
SL2.40ch00	13162581	13162603	Cluster_1484	.	.	0.2222	1.251	3.392	2.71143	0	0.068	24	ND	ND	NA	NA	NA	NA	NA	NA	NA	NA	NA	NA	0.188	0	0.377	0.188	0.188	0.754	1.696	0	0	0	0.25	1.001	#DIV/0!
SL2.40ch00	13163041	13163169	Cluster_1485	.	-	0.1034	42.525	76.52	1.79941	0	3.441	24	ND	ND	NA	NA	NA	NA	NA	NA	NA	NA	NA	NA	2.262	0.942	2.45	7.539	2.262	6.785	54.28	1.751	5.503	2.501	1.001	28.266	1.36998
SL2.40ch00	13163666	13163689	Cluster_1486	.	+	0.9524	5.503	3.958	0.719244	0	1.979	24	ND	ND	NA	NA	NA	NA	NA	NA	NA	NA	NA	NA	0	0.188	0	0.565	0	0	3.204	0	0	0.5	0.5	4.503	#DIV/0!
SL2.40ch00	13168851	13168876	Cluster_1487	.	+	0.977	14.008	16.397	1.17055	0	0.334	24	ND	ND	NA	NA	NA	NA	NA	NA	NA	NA	NA	NA	0.188	0.188	0.188	0.188	0.188	0.754	14.701	0	0	0	1.501	12.007	#DIV/0!
SL2.40ch00	13169666	13169689	Cluster_1488	.	+	1	3.502	4.523	1.29155	0	0.09	24	ND	ND	NA	NA	NA	NA	NA	NA	NA	NA	NA	NA	0.188	0	0	0	0.188	1.696	2.45	0	0	0.25	1.001	2.001	#DIV/0!
SL2.40ch00	13170263	13170264	Cluster_1489	.	.	0.5	2.501	1.885	0.753699	0	0.038	N	ND	ND	NA	NA	NA	NA	NA	NA	NA	NA	NA	NA	0.188	0.377	0	0	0.188	0.188	0.942	0.25	0	0.25	0	1.751	#DIV/0!
SL2.40ch00	13171533	13171553	Cluster_1490	.	+	1	2.001	2.45	1.22439	0	0.049	22	ND	ND	NA	NA	NA	NA	NA	NA	NA	NA	NA	NA	0	0	0	0.565	1.885	0	0	0	0	1.751	0	0.25	#DIV/0!
SL2.40ch00	13172236	13172250	Cluster_1491	.	+	1	6.254	1.885	0.301407	0	0.038	22	ND	ND	NA	NA	NA	NA	NA	NA	NA	NA	NA	NA	0	0	0	0.377	1.508	0	0	0	0.75	5.003	0.25	0.25	0.502667
SL2.40ch00	13189305	13189305	Cluster_1492	.	+	1	3.752	1.885	0.502399	0	0.127	23	ND	ND	NA	NA	NA	NA	NA	NA	NA	NA	NA	NA	0	0	0.188	0.188	0	1.508	0	0.5	1.001	0	0.75	1.001	0.187812
SL2.40ch00	13189614	13189723	Cluster_1493	.	+	0.86	26.515	28.271	1.06623	0	1.143	24	ND	ND	NA	NA	NA	NA	NA	NA	NA	NA	NA	NA	1.508	1.696	0.942	1.696	2.073	9.612	10.743	0.75	1.751	2.501	7.754	11.257	0.968589
SL2.40ch00	13190276	13190297	Cluster_1494	.	.	0.6364	1.751	2.073	1.18389	0	0.041	24	ND	ND	NA	NA	NA	NA	NA	NA	NA	NA	NA	NA	0	0	0	0.188	0.188	0	1.696	0	0	0	0.25	1.501	#DIV/0!
SL2.40ch00	13190657	13190839	Cluster_1495	.	.	0.6667	5.003	5.654	1.13012	0	0.113	24	ND	ND	NA	NA	NA	NA	NA	NA	NA	NA	NA	NA	0.188	0.188	0	0.565	0.754	0.565	3.392	0	0.25	0.25	0	3.752	2.26
SL2.40ch00	13191177	13191369	Cluster_1496	.	.	0.4949	13.258	18.659	1.40738	0	0.373	24	ND	ND	NA	NA	NA	NA	NA	NA	NA	NA	NA	NA	0.188	0.188	0.377	4.712	2.262	2.262	8.67	0.5	1.751	2.001	1.501	7.004	2.69103
SL2.40ch00	13193855	13194238	Cluster_1497	.	.	0.7234	6.754	8.858	1.31152	0	0.183	24	ND	ND	NA	NA	NA	NA	NA	NA	NA	NA	NA	NA	0	0.188	0.377	0.565	0.942	0.754	6.031	0	0.25	0.5	0.25	5.753	2.26
SL2.40ch00	13194921	13194943	Cluster_1498	.	.	0.4167	2.251	4.523	2.00933	0	0.589	23	ND	ND	NA	NA	NA	NA	NA	NA	NA	NA	NA	NA	0	0.754	0	0.377	0.942	1.319	1.131	0	0.5	0	0.25	0.75	0.754
SL2.40ch00	13207958	13207981	Cluster_1499	.	-	0	5.003	11.12	2.22267	0	0.682	21	ND	ND	NA	NA	NA	NA	NA	NA	NA	NA	NA	NA	0.754	0.377	0.188	5.277	0.754	2.262	1.508	0.75	0.5	1.501	0.75	1.251	10.554
SL2.40ch00	13216581	13216638	Cluster_1500	HP	+	0.9524	5.503	3.958	0.719244	0.188	1.131	24	ND	ND	19	0.7308	26	6	-0.5808	0.8333	1	1	0	0	0	0	0	0	0	0	3.958	0	0	0	0.25	5.253	#DIV/0!
SL2.40ch00	13226687	13226689	Cluster_1501	.	+	1	3.752	1.885	0.502399	0	0.055	N	ND	ND	NA	NA	NA	NA	NA	NA	NA	NA	NA	NA	0	1.319	0	0	0	0.188	0.377	0	0	0	0	0.75	#DIV/0!
SL2.40ch00	13239611	13239618	Cluster_1502	.	.	0.5	1.501	1.885	1.25583	0	0.223	24	ND	ND	NA	NA	NA	NA	NA	NA	NA	NA	NA	NA	0.377	0	0.188	0.188	0	0.377	0.754	0.25	0.25	0	0	0.75	0.752
SL2.40ch00	13247429	13247488	Cluster_1503	HP	-	0	5.253	4.146	0.789263	0.377	0.452	24	ND	ND	19	0.7037	27	6	-0.6741	0.834	1	1	0	0	0	0	0	0	0	0	4.146	0	0	0	0	5.253	#DIV/0!
SL2.40ch00	13247743	13247765	Cluster_1504	.	+	0.8235	2.752	3.204	1.16424	0	0.071	24	ND	ND	NA	NA	NA	NA	NA	NA	NA	NA	NA	NA	0	0	0	0.188	0.188	0.188	2.639	0	0	0	0	2.501	#DIV/0!
SL2.40ch00	13256251	13256636	Cluster_1505	.	+	0.9247	54.782	52.584	0.959877	0.377	1.914	24	ND	ND	NA	NA	NA	NA	NA	NA	NA	NA	NA	NA	1.131	0.565	0.377	2.45	2.45	8.293	37.317	2.251	1.251	4.753	9.255	34.27	1.95843
SL2.40ch00	13257590	13257651	Cluster_1506	.	.	0.641	17.26	14.701	0.851738	10.366	12.533	24	ND	ND	NA	NA	NA	NA	NA	NA	NA	NA	NA	NA	1.319	0.377	0.754	0.188	0.565	3.392	8.104	0.25	0.5	0.25	4.753	10.506	0.376
SL2.40ch00	13259660	13259736	Cluster_1507	.	+	0.9459	324.438	292.509	0.901587	0	5.873	21	ND	ND	NA	NA	NA	NA	NA	NA	NA	NA	NA	NA	1.508	3.204	3.581	106.675	55.034	43.726	78.781	6.003	163.595	107.812	29.267	8.755	0.652068
SL2.40ch00	13275449	13275479	Cluster_1508	.	.	0.4074	5.503	5.089	0.924768	0	0.102	24	ND	ND	NA	NA	NA	NA	NA	NA	NA	NA	NA	NA	0.377	0	0.754	0.565	0	0.754	2.639	0	0.25	0	0.75	4.503	2.26
SL2.40ch00	13287028	13287034	Cluster_1509	.	.	0.4545	3.002	2.073	0.69054	2.073	2.073	24	ND	ND	NA	NA	NA	NA	NA	NA	NA	NA	NA	NA	0	0	0	0	0	0.942	1.131	0.25	0.25	0	1.001	1.501	0
SL2.40ch00	13290157	13290166	Cluster_1510	.	.	0.7647	2.501	3.204	1.28109	3.204	3.204	24	ND	ND	NA	NA	NA	NA	NA	NA	NA	NA	NA	NA	0	0	0	0	0.188	0.565	2.45	0	0	0	0.25	2.251	#DIV/0!
SL2.40ch00	13312593	13312747	Cluster_1511	.	+	0.9296	43.525	37.506	0.861712	0.565	2.915	24	ND	ND	NA	NA	NA	NA	NA	NA	NA	NA	NA	NA	1.131	1.508	2.262	0.188	0.377	4.146	27.894	2.001	0.5	1.001	6.254	31.518	0.376
SL2.40ch00	13315528	13315825	Cluster_1512	.	.	0.6151	55.282	45.045	0.814822	19.79	21.593	24	ND	ND	NA	NA	NA	NA	NA	NA	NA	NA	NA	NA	0.565	0.377	0.942	6.031	0.754	4.9	31.475	0.75	8.755	1.251	4.252	36.771	0.688864
SL2.40ch00	13317270	13317377	Cluster_1513	.	+	0.9455	128.825	86.509	0.671523	0	1.738	24	ND	ND	NA	NA	NA	NA	NA	NA	NA	NA	NA	NA	1.131	6.408	1.885	2.45	7.539	32.606	34.49	3.752	4.753	13.758	39.023	55.532	0.515464
SL2.40ch00	13319470	13319525	Cluster_1514	.	+	0.9024	10.756	15.455	1.43687	0	0.309	24	ND	ND	NA	NA	NA	NA	NA	NA	NA	NA	NA	NA	0	0	0.565	0.377	1.319	1.696	11.497	0.25	0.5	2.001	0.75	6.754	0.754
SL2.40ch00	13322175	13322312	Cluster_1515	.	+	0.9062	4.252	6.031	1.41839	0	0.121	24	ND	ND	NA	NA	NA	NA	NA	NA	NA	NA	NA	NA	0.188	0	0	0.188	0.188	1.508	3.958	0	0	0.25	0	4.002	#DIV/0!
SL2.40ch00	13323249	13323271	Cluster_1516	.	+	1	2.752	2.827	1.02725	0	0.057	24	ND	ND	NA	NA	NA	NA	NA	NA	NA	NA	NA	NA	0	0.188	0	0	0	0.188	2.45	0	0	0	0.25	2.501	#DIV/0!
SL2.40ch00	13325806	13325953	Cluster_1517	.	.	0.4783	5.253	8.67	1.65049	0.565	1.026	24	ND	ND	NA	NA	NA	NA	NA	NA	NA	NA	NA	NA	0.188	0.377	0.565	0.565	0	1.696	5.277	0	0.25	0	0.25	3.752	2.26
SL2.40ch00	13326968	13326989	Cluster_1518	.	-	0.0667	2.001	2.827	1.41279	0	0.393	24	ND	ND	NA	NA	NA	NA	NA	NA	NA	NA	NA	NA	0	0.188	0	0	0	0.942	1.696	0	0	0	1.001	0.75	#DIV/0!
SL2.40ch00	13332202	13332225	Cluster_1519	.	.	0.6471	3.002	3.204	1.06729	0.565	1.781	24	ND	ND	NA	NA	NA	NA	NA	NA	NA	NA	NA	NA	0	0.188	0.188	0	0	0	2.827	0	0	0	1.001	2.001	#DIV/0!
SL2.40ch00	13343140	13343157	Cluster_1520	.	-	0	1.001	2.073	2.07093	0	0.041	24	ND	ND	NA	NA	NA	NA	NA	NA	NA	NA	NA	NA	0	0	0	0	0.188	0.188	1.696	0	0	0	0	1.001	#DIV/0!
SL2.40ch00	13343387	13343438	Cluster_1521	.	+	0.8929	9.005	10.554	1.17202	0	0.211	24	ND	ND	NA	NA	NA	NA	NA	NA	NA	NA	NA	NA	0.188	0.188	0.377	0	0.754	0.754	8.293	0	0	1.751	0.25	6.754	#DIV/0!
SL2.40ch00	13343822	13343842	Cluster_1522	.	+	1	1.001	2.262	2.25974	0	0.045	24	ND	ND	NA	NA	NA	NA	NA	NA	NA	NA	NA	NA	0	0.188	0	0.188	0	0.377	1.508	0	0	0	0.5	0.5	#DIV/0!
SL2.40ch00	13346989	13347567	Cluster_1523	.	+	0.9287	39.023	89.901	2.3038	0	3.075	24	ND	ND	NA	NA	NA	NA	NA	NA	NA	NA	NA	NA	1.131	0.565	0.377	2.639	1.885	19.79	63.515	2.501	1.751	3.002	5.753	23.514	1.50714
SL2.40ch00	13349514	13349644	Cluster_1524	.	.	0.2361	12.507	13.57	1.08499	0.377	2.583	24	ND	ND	NA	NA	NA	NA	NA	NA	NA	NA	NA	NA	0.377	0	0	0.565	0	3.958	8.67	0	2.001	0.25	3.252	7.004	0.282359
SL2.40ch00	13351412	13351435	Cluster_1525	.	+	1	2.752	3.958	1.43823	0	0.133	24	ND	ND	NA	NA	NA	NA	NA	NA	NA	NA	NA	NA	0	0.377	0	0.188	0.377	0.565	2.45	0	0	0	0	2.752	#DIV/0!
SL2.40ch00	13351842	13351864	Cluster_1526	.	-	0	2.001	2.639	1.31884	0	0.053	24	ND	ND	NA	NA	NA	NA	NA	NA	NA	NA	NA	NA	0	0	0	0.377	0.188	0.754	1.319	0	0.25	0.5	0.5	0.25	1.508
SL2.40ch00	13352142	13352224	Cluster_1527	.	.	0.3636	4.252	6.22	1.46284	0	0.134	24	ND	ND	NA	NA	NA	NA	NA	NA	NA	NA	NA	NA	0	0	0	0	0	0.754	5.466	0	0.25	0	0.5	3.502	0
SL2.40ch00	13352574	13353011	Cluster_1528	.	.	0.7871	47.778	29.213	0.611432	0	0.602	24	ND	ND	NA	NA	NA	NA	NA	NA	NA	NA	NA	NA	0.188	0.377	0.188	0.188	1.885	3.392	22.994	2.251	1.501	3.002	2.251	37.772	0.12525
SL2.40ch00	13353303	13353435	Cluster_1529	.	+	0.8958	10.506	9.047	0.861127	0	0.181	24	ND	ND	NA	NA	NA	NA	NA	NA	NA	NA	NA	NA	0	0.188	0	0.188	0.565	1.319	6.785	0.25	1.001	0.5	1.001	7.754	0.187812
SL2.40ch00	13354475	13354499	Cluster_1530	.	.	0.7826	0.5	4.335	8.67	0	0.531	24	ND	ND	NA	NA	NA	NA	NA	NA	NA	NA	NA	NA	0	0.377	0.188	0.377	0.377	0.565	2.45	0	0	0	0	0.5	#DIV/0!
SL2.40ch00	13355078	13355103	Cluster_1531	.	-	0.1	8.505	5.654	0.664785	0	0.874	24	ND	ND	NA	NA	NA	NA	NA	NA	NA	NA	NA	NA	0	0	0	0	0.377	0.565	4.712	0	0	0.25	0.5	7.754	#DIV/0!
SL2.40ch00	13356487	13356510	Cluster_1532	.	.	0.6842	3.252	3.581	1.10117	0	0.102	24	ND	ND	NA	NA	NA	NA	NA	NA	NA	NA	NA	NA	0.377	0	0.188	0	0.377	0.377	2.262	0	0	0.25	0.5	2.251	#DIV/0!
SL2.40ch00	13357366	13357387	Cluster_1533	.	+	1	5.253	3.016	0.574148	0	0.06	22	ND	ND	NA	NA	NA	NA	NA	NA	NA	NA	NA	NA	0.188	0	0	0.942	1.319	0.377	0.188	0	2.001	3.002	0	0	0.470765
SL2.40ch00	13357599	13357607	Cluster_1534	.	.	0.3636	1.751	2.073	1.18389	0	0.041	22	ND	ND	NA	NA	NA	NA	NA	NA	NA	NA	NA	NA	0	0	0	0.754	1.131	0	0.188	0	0	1.251	0	0.5	#DIV/0!
SL2.40ch00	13358012	13358116	Cluster_1535	.	.	0.7297	6.754	6.973	1.03243	0	0.152	22	ND	ND	NA	NA	NA	NA	NA	NA	NA	NA	NA	NA	0.565	0	0.377	0.377	4.335	0	1.319	0.25	1.001	4.002	0.5	0.5	0.376623
SL2.40ch00	13368056	13368205	Cluster_1536	.	-	0.1782	32.519	32.794	1.00846	4.9	18.847	24	ND	ND	NA	NA	NA	NA	NA	NA	NA	NA	NA	NA	0.188	0.188	0.188	0	0	2.827	29.402	1.001	1.001	1.001	1.501	27.516	0
SL2.40ch00	13369196	13369238	Cluster_1537	.	.	0.2051	8.505	7.35	0.864198	7.35	7.35	24	ND	ND	NA	NA	NA	NA	NA	NA	NA	NA	NA	NA	0.377	0	0	0.377	0.377	1.319	4.9	0	0.5	0	1.001	6.003	0.754
SL2.40ch00	13375278	13375635	Cluster_1538	.	.	0.3077	25.014	19.601	0.783601	0.188	5.196	24	ND	ND	NA	NA	NA	NA	NA	NA	NA	NA	NA	NA	0.565	0.377	1.508	4.146	0.942	2.073	9.989	2.251	7.004	1.751	3.252	7.254	0.591947
SL2.40ch00	13378136	13378186	Cluster_1539	.	-	0.1724	6.254	10.931	1.74784	0	3.487	24	ND	ND	NA	NA	NA	NA	NA	NA	NA	NA	NA	NA	0.377	0.188	0.565	0.188	0.188	3.581	5.843	0.25	0.5	0.75	1.751	2.752	0.376
SL2.40ch00	13380567	13380896	Cluster_1540	.	+	0.8327	63.537	46.176	0.726758	0	1.099	24	ND	ND	NA	NA	NA	NA	NA	NA	NA	NA	NA	NA	0.942	0.942	0.565	2.073	1.885	6.785	32.983	1.751	2.752	1.501	7.754	46.527	0.75327
SL2.40ch00	13381455	13381456	Cluster_1541	.	.	0.6	1.751	1.885	1.07653	0	0.038	24	ND	ND	NA	NA	NA	NA	NA	NA	NA	NA	NA	NA	0	0.188	0	0.188	0	0.188	1.319	0	0	0	0	1.501	#DIV/0!
SL2.40ch00	13392840	13392961	Cluster_1542	.	.	0.4776	17.76	12.628	0.711036	0	6.314	24	ND	ND	NA	NA	NA	NA	NA	NA	NA	NA	NA	NA	0	0	0.188	0	0	3.581	8.858	0.75	0.25	0.25	0.25	15.259	0
SL2.40ch00	13395904	13395948	Cluster_1543	.	+	1	7.504	5.843	0.778651	0	0.117	24	ND	ND	NA	NA	NA	NA	NA	NA	NA	NA	NA	NA	0	0.188	0.188	0.188	0.188	0.754	4.335	0	0.75	0.25	0.5	6.003	0.250667
SL2.40ch00	13400845	13400879	Cluster_1544	.	+	0.9936	34.27	29.402	0.857952	0	0.628	24	ND	ND	NA	NA	NA	NA	NA	NA	NA	NA	NA	NA	0.188	0.377	0.377	0.377	0.942	1.131	26.009	0.5	0.5	1.501	2.001	29.017	0.754
SL2.40ch00	13406402	13406419	Cluster_1545	.	.	0.6364	3.752	2.073	0.552505	0	0.117	24	ND	ND	NA	NA	NA	NA	NA	NA	NA	NA	NA	NA	0	0	0	0	0.377	0.565	1.131	0	0.25	0.5	1.501	1.251	0
SL2.40ch00	13408573	13408598	Cluster_1546	.	+	0.9091	9.255	6.22	0.672069	0	0.154	24	ND	ND	NA	NA	NA	NA	NA	NA	NA	NA	NA	NA	0	0.188	0.188	0	0.188	0	5.654	0	0	0.5	0.5	8.255	#DIV/0!
SL2.40ch00	13409250	13409294	Cluster_1547	.	.	0.7664	36.021	51.641	1.43364	0	1.815	24	ND	ND	NA	NA	NA	NA	NA	NA	NA	NA	NA	NA	7.162	0.754	3.958	10.177	2.262	10.177	17.151	3.002	7.254	1.001	3.002	12.757	1.40295
SL2.40ch00	13410099	13410352	Cluster_1548	.	.	0.5771	43.525	42.783	0.982952	0	1.185	24	ND	ND	NA	NA	NA	NA	NA	NA	NA	NA	NA	NA	2.639	0.754	1.131	2.262	1.508	6.785	27.705	1.001	1.501	2.001	6.754	27.766	1.507
SL2.40ch00	13410792	13410813	Cluster_1549	.	+	1	3.002	3.204	1.06729	0	0.064	24	ND	ND	NA	NA	NA	NA	NA	NA	NA	NA	NA	NA	0	0	0	0.377	0.754	0.754	1.319	0.25	0	0	0.25	2.501	#DIV/0!
SL2.40ch00	13416750	13416833	Cluster_1550	.	.	0.55	8.505	11.308	1.32957	0	0.251	24	ND	ND	NA	NA	NA	NA	NA	NA	NA	NA	NA	NA	0.188	0	0.565	0.565	1.319	3.581	5.089	0.75	0.75	1.001	0.75	4.503	0.753333
SL2.40ch00	13417579	13417628	Cluster_1551	.	+	0.9651	20.262	16.209	0.79997	0	0.324	24	ND	ND	NA	NA	NA	NA	NA	NA	NA	NA	NA	NA	0.377	0.188	0.188	0	0	0.188	15.266	0	0	0.25	1.001	18.01	#DIV/0!
SL2.40ch00	13418445	13418467	Cluster_1552	.	+	1	3.502	4.335	1.23786	0	0.087	23	ND	ND	NA	NA	NA	NA	NA	NA	NA	NA	NA	NA	0	0	0	0	0.188	2.45	1.696	0	0	0.5	1.501	1.501	#DIV/0!
SL2.40ch00	13420670	13420838	Cluster_1553	.	+	0.8655	21.262	22.428	1.05484	0	0.449	24	ND	ND	NA	NA	NA	NA	NA	NA	NA	NA	NA	NA	0.754	0	0.188	0.377	0.754	1.508	18.847	0	0.5	0.5	1.751	18.01	0.754
SL2.40ch00	13421465	13421488	Cluster_1554	.	+	1	2.251	2.827	1.25589	0	0.057	24	ND	ND	NA	NA	NA	NA	NA	NA	NA	NA	NA	NA	0.188	0	0	0	0	0.565	2.073	0	0	0	0.5	1.501	#DIV/0!
SL2.40ch00	13421726	13421768	Cluster_1555	.	+	0.8874	65.538	41.841	0.638424	0	7.651	24	ND	ND	NA	NA	NA	NA	NA	NA	NA	NA	NA	NA	0.565	2.262	0.565	2.827	8.858	4.146	22.617	1.251	4.002	16.259	5.503	34.02	0.706397
SL2.40ch00	13422056	13422083	Cluster_1556	.	+	0.9722	8.505	6.785	0.797766	0	0.136	24	ND	ND	NA	NA	NA	NA	NA	NA	NA	NA	NA	NA	0.565	0	0.565	0.377	0.377	0.377	4.523	0	1.251	0	0.75	6.254	0.301359
SL2.40ch00	13425056	13425263	Cluster_1557	.	-	0.1701	72.542	73.127	1.00806	0	3.545	22	ND	ND	NA	NA	NA	NA	NA	NA	NA	NA	NA	NA	0.754	0	1.885	23.936	38.26	3.581	4.712	2.001	18.761	41.774	3.502	6.254	1.27584
SL2.40ch00	13425726	13425861	Cluster_1558	.	.	0.5405	7.004	6.973	0.995574	0	1.047	24	ND	ND	NA	NA	NA	NA	NA	NA	NA	NA	NA	NA	0.377	0	0	0	0.565	0.942	5.089	0	0.5	0.25	1.001	4.753	0
SL2.40ch00	13426248	13426338	Cluster_1559	.	+	0.9815	13.258	10.177	0.767612	0	1.749	24	ND	ND	NA	NA	NA	NA	NA	NA	NA	NA	NA	NA	0	0	0.188	2.827	0.754	1.885	4.523	0.25	3.502	3.252	1.001	5.003	0.807253
SL2.40ch00	13431861	13431878	Cluster_1560	.	+	1	3.502	2.262	0.645917	0	0.045	N	ND	ND	NA	NA	NA	NA	NA	NA	NA	NA	NA	NA	2.262	0	0	0	0	0	0	0	0	0	0	0	#DIV/0!
SL2.40ch00	13432697	13432719	Cluster_1561	.	-	0	6.254	6.031	0.964343	0	0.121	23	ND	ND	NA	NA	NA	NA	NA	NA	NA	NA	NA	NA	0.188	0	0.565	0.377	1.131	3.016	0.754	0.75	0.25	0.5	1.751	2.501	1.508
SL2.40ch00	13433968	13433990	Cluster_1562	.	-	0.125	3.752	3.016	0.803838	0	0.112	23	ND	ND	NA	NA	NA	NA	NA	NA	NA	NA	NA	NA	0	0	0	0	0	1.696	1.319	0	0	0	2.251	1.001	#DIV/0!
SL2.40ch00	13434268	13434287	Cluster_1563	.	+	1	1.501	2.45	1.63225	0	0.094	20	ND	ND	NA	NA	NA	NA	NA	NA	NA	NA	NA	NA	0.188	0	1.696	0.377	0.188	0	0	0.75	0.75	0	0	0	0.502667
SL2.40ch00	13437386	13437407	Cluster_1564	.	.	0.4286	4.252	2.639	0.620649	0	0.053	24	ND	ND	NA	NA	NA	NA	NA	NA	NA	NA	NA	NA	0	0	0	0	0.377	0.565	1.696	0	0	0.75	0.25	3.002	#DIV/0!
SL2.40ch00	13437746	13437769	Cluster_1565	.	+	0.9375	3.752	6.031	1.60741	0	0.204	24	ND	ND	NA	NA	NA	NA	NA	NA	NA	NA	NA	NA	0	0	0.188	0.188	0.754	0.942	3.958	0	0	1.001	0.25	2.501	#DIV/0!
SL2.40ch00	13438217	13438264	Cluster_1566	.	+	0.9667	3.752	5.654	1.50693	0	0.113	24	ND	ND	NA	NA	NA	NA	NA	NA	NA	NA	NA	NA	0	0	0.188	0.377	0.188	0.377	4.523	0	0.5	0.25	0.25	2.752	0.754
SL2.40ch00	13440492	13440685	Cluster_1567	.	+	0.9846	20.012	24.501	1.22432	0	7.511	N	ND	ND	NA	NA	NA	NA	NA	NA	NA	NA	NA	NA	5.843	1.885	2.073	3.392	3.392	3.204	4.712	2.501	4.252	1.251	2.752	3.002	0.797742
SL2.40ch00	13447500	13447745	Cluster_1568	.	.	0.6667	11.257	13.005	1.15528	0	0.328	24	ND	ND	NA	NA	NA	NA	NA	NA	NA	NA	NA	NA	0.377	0.377	0.188	3.392	1.508	1.508	5.654	0.5	2.251	1.251	1.001	5.003	1.50689
SL2.40ch00	13448759	13448775	Cluster_1569	.	.	0.6667	1.501	2.262	1.507	0	0.045	24	ND	ND	NA	NA	NA	NA	NA	NA	NA	NA	NA	NA	0.377	0	0.188	0.377	0.188	0	1.131	0.5	0	0	0	0.75	#DIV/0!
SL2.40ch00	13449064	13449088	Cluster_1570	.	-	0.0606	3.002	6.22	2.07195	0	0.124	24	ND	ND	NA	NA	NA	NA	NA	NA	NA	NA	NA	NA	0.188	0	0	0.942	0.942	0.942	3.204	0	0.25	0.25	0.25	2.251	3.768
SL2.40ch00	13449458	13449661	Cluster_1571	.	.	0.6923	4.753	4.9	1.03093	0	0.104	24	ND	ND	NA	NA	NA	NA	NA	NA	NA	NA	NA	NA	0	0	0	0.754	0.377	0	3.769	0	0	0	0.5	4.252	#DIV/0!
SL2.40ch00	13453623	13453678	Cluster_1572	.	.	0.5106	6.254	8.858	1.41637	0	0.177	24	ND	ND	NA	NA	NA	NA	NA	NA	NA	NA	NA	NA	0.188	0	0.188	0	1.319	1.696	5.466	0.25	0	1.251	0.5	4.002	#DIV/0!
SL2.40ch00	13462760	13463147	Cluster_1573	.	.	0.695	44.776	37.694	0.841835	0.377	1.325	24	ND	ND	NA	NA	NA	NA	NA	NA	NA	NA	NA	NA	1.508	0.942	1.696	2.073	1.319	10.743	19.413	3.252	1.501	1.501	11.757	22.513	1.38108
SL2.40ch00	13463698	13463758	Cluster_1574	HP	+	0.8649	2.251	6.973	3.09773	0.565	1.132	24	ND	ND	18	0.7347	24.5	12	-0.5714	0.6719	1	0	0	0	0.377	0	0	0	0.377	0.377	5.843	0	0	0	0	2.251	#DIV/0!
SL2.40ch00	13464066	13464080	Cluster_1575	.	+	0.8182	1.251	2.073	1.65707	0	0.403	24	ND	ND	NA	NA	NA	NA	NA	NA	NA	NA	NA	NA	0	0	0	0	0	0.565	1.508	0.25	0	0	0.75	0.25	#DIV/0!
SL2.40ch00	13477339	13477404	Cluster_1576	HP	-	0	2.001	2.827	1.41279	0	0.401	24	ND	ND	25	0.8065	31	4	-0.629	1	1	1	0	0	0	0	0.188	0	0	0	2.639	0	0.25	0	0.25	1.501	0
SL2.40ch00	13478230	13478247	Cluster_1577	.	.	0.4615	2.251	2.45	1.08841	0	0.125	24	ND	ND	NA	NA	NA	NA	NA	NA	NA	NA	NA	NA	0	0	0	0	0	0.565	1.885	0	0	0	0	2.001	#DIV/0!
SL2.40ch00	13478459	13478651	Cluster_1578	.	.	0.5821	25.515	25.255	0.98981	2.262	3.963	24	ND	ND	NA	NA	NA	NA	NA	NA	NA	NA	NA	NA	0.377	1.131	1.319	0	0.377	10.177	11.874	1.251	0.25	1.001	8.755	11.507	0
SL2.40ch00	13480640	13480798	Cluster_1579	.	-	0.15	34.52	26.386	0.764368	2.827	5.284	24	ND	ND	NA	NA	NA	NA	NA	NA	NA	NA	NA	NA	1.885	0.565	0.377	0.942	1.319	6.597	14.701	1.251	2.001	0.75	11.006	16.009	0.470765
SL2.40ch00	13481507	13481530	Cluster_1580	.	-	0.0625	15.259	12.062	0.790484	0.188	0.461	23	ND	ND	NA	NA	NA	NA	NA	NA	NA	NA	NA	NA	0.942	0.188	0.754	0.377	0.188	8.104	1.508	1.251	0.75	1.001	6.504	4.503	0.502667
SL2.40ch00	13482379	13482393	Cluster_1581	.	-	0.2	1.501	1.885	1.25583	0	0.088	N	ND	ND	NA	NA	NA	NA	NA	NA	NA	NA	NA	NA	0.377	0.377	0.188	0	0.188	0.754	0	0.25	0.25	0	0.5	0.5	0
SL2.40ch00	13483244	13483263	Cluster_1582	.	.	0.4167	1.001	2.262	2.25974	0	0.045	24	ND	ND	NA	NA	NA	NA	NA	NA	NA	NA	NA	NA	0	0.377	0	0	0.188	0.754	0.942	0.5	0	0	0.5	0	#DIV/0!
SL2.40ch00	13484920	13484942	Cluster_1583	.	+	1	2.001	2.45	1.22439	0	0.049	24	ND	ND	NA	NA	NA	NA	NA	NA	NA	NA	NA	NA	0.377	0	0	0	0	0.754	1.319	0	0.25	0.25	0.5	0.5	0
SL2.40ch00	13486085	13486105	Cluster_1584	.	+	1	1.001	2.073	2.07093	0	0.041	24	ND	ND	NA	NA	NA	NA	NA	NA	NA	NA	NA	NA	0	0	0.188	0	0	0	1.885	0	0	0	0	0.75	#DIV/0!
SL2.40ch00	13487910	13487996	Cluster_1585	.	+	0.9167	15.259	13.57	0.889311	0	0.632	24	ND	ND	NA	NA	NA	NA	NA	NA	NA	NA	NA	NA	0	0	0.377	0.942	0.377	1.319	10.554	0.5	2.752	0.75	0.75	9.255	0.342297
SL2.40ch00	13503023	13503562	Cluster_1586	.	.	0.2318	82.047	103.283	1.25883	2.827	7.804	24	ND	ND	NA	NA	NA	NA	NA	NA	NA	NA	NA	NA	4.335	2.073	3.204	3.392	9.989	21.297	58.992	5.253	6.003	15.259	15.759	32.769	0.565051
SL2.40ch00	13503870	13503894	Cluster_1587	.	+	0.8065	4.503	5.843	1.29758	0	1.486	24	ND	ND	NA	NA	NA	NA	NA	NA	NA	NA	NA	NA	0	0	0.377	0	0	0.377	5.089	0.5	0	0	0.25	3.252	#DIV/0!
SL2.40ch00	13504393	13504508	Cluster_1588	HP	-	0.1667	1.501	3.392	2.25983	0	1.539	21	13504399	0.0470182	40	0.7143	56	4	-0.6107	0.952	1	1	0	0	0	0.188	0.377	1.508	0.565	0.565	0.188	0	0.75	0.5	0.25	0	2.01067
SL2.40ch00	13508082	13508289	Cluster_1589	.	-	0.05	28.516	11.308	0.396549	0	4.08	N	ND	ND	NA	NA	NA	NA	NA	NA	NA	NA	NA	NA	3.204	0.754	1.696	1.319	1.319	1.131	1.885	4.503	6.754	1.501	2.001	0.25	0.195292
SL2.40ch00	13509970	13509989	Cluster_1590	.	+	1	7.754	2.827	0.364586	0	0.176	24	ND	ND	NA	NA	NA	NA	NA	NA	NA	NA	NA	NA	0.188	0	0.188	0.188	0.377	0.188	1.696	1.501	1.501	0.5	0.75	2.251	0.12525
SL2.40ch00	13522587	13522594	Cluster_1591	.	-	0.0909	2.251	2.073	0.920924	0	0.055	24	ND	ND	NA	NA	NA	NA	NA	NA	NA	NA	NA	NA	0	0.188	0	0	0	0.754	1.131	0	0	0.5	0.25	1.251	#DIV/0!
SL2.40ch00	13522863	13522886	Cluster_1592	.	+	0.95	3.502	3.769	1.07624	0	0.077	24	ND	ND	NA	NA	NA	NA	NA	NA	NA	NA	NA	NA	0	0	0	0	0	0.188	3.581	0	0.25	0	0	3.252	0
SL2.40ch00	13523170	13523201	Cluster_1593	.	-	0.1042	12.007	9.047	0.753477	0	0.457	24	ND	ND	NA	NA	NA	NA	NA	NA	NA	NA	NA	NA	0	0	0	0.188	0	3.958	4.9	0	0.5	0	3.752	7.254	0.376
SL2.40ch00	13523427	13523483	Cluster_1594	.	+	0.8421	7.004	7.162	1.02256	0	0.459	24	ND	ND	NA	NA	NA	NA	NA	NA	NA	NA	NA	NA	0.377	0.188	1.131	0.188	0.942	1.131	3.204	0.25	0.25	0.25	0.5	4.503	0.752
SL2.40ch00	13524059	13524091	Cluster_1595	.	.	0.6337	10.506	19.036	1.81192	0	0.616	24	ND	ND	NA	NA	NA	NA	NA	NA	NA	NA	NA	NA	0	0.377	0.188	0.754	1.696	4.712	11.308	0	1.001	0.5	1.251	7.254	0.753247
SL2.40ch00	13524387	13524397	Cluster_1596	.	.	0.5	5.253	2.262	0.430611	0	0.062	24	ND	ND	NA	NA	NA	NA	NA	NA	NA	NA	NA	NA	0	0.188	0	0.188	0	0.188	1.696	0	0.25	0	1.751	2.752	0.752
SL2.40ch00	13524823	13524954	Cluster_1597	.	.	0.7577	23.013	36.564	1.58884	4.9	6.024	24	ND	ND	NA	NA	NA	NA	NA	NA	NA	NA	NA	NA	1.885	1.131	0.377	2.073	1.696	8.293	21.109	0.5	2.001	0.5	1.751	16.51	1.03598
SL2.40ch00	13525453	13525475	Cluster_1598	.	+	1	1.251	3.581	2.86251	0	1.79	23	ND	ND	NA	NA	NA	NA	NA	NA	NA	NA	NA	NA	0	0.188	0	0	0	2.639	0.754	0	0	0	1.001	0.25	#DIV/0!
SL2.40ch00	13527778	13527815	Cluster_1599	.	+	0.814	10.256	8.104	0.790172	0	0.277	23	ND	ND	NA	NA	NA	NA	NA	NA	NA	NA	NA	NA	0	0	0.377	0.754	0.754	3.958	2.262	0.25	1.001	0.25	5.503	2.251	0.753247
SL2.40ch00	13537123	13537824	Cluster_1600	.	.	0.4969	1322.52	809.488	0.612082	17.339	227.916	22	ND	ND	NA	NA	NA	NA	NA	NA	NA	NA	NA	NA	11.874	3.769	14.324	52.772	464.018	33.36	229.371	21.512	70.541	816.472	62.536	315.933	0.748104
SL2.40ch00	13538129	13538593	Cluster_1601	.	.	0.4716	851.743	523.575	0.61471	13.382	144.383	22	ND	ND	NA	NA	NA	NA	NA	NA	NA	NA	NA	NA	9.989	3.016	9.047	40.145	228.051	24.878	208.45	14.508	53.031	418.492	53.281	284.164	0.75701
SL2.40ch00	13543553	13544183	Cluster_1602	.	.	0.3776	29.767	26.952	0.905432	0	0.917	24	ND	ND	NA	NA	NA	NA	NA	NA	NA	NA	NA	NA	0.188	1.508	0.188	0.377	0.188	4.523	19.978	0.5	0.5	0.75	3.002	23.514	0.754
SL2.40ch00	13544523	13544572	Cluster_1603	.	.	0.3143	7.754	6.597	0.850787	0	0.136	23	ND	ND	NA	NA	NA	NA	NA	NA	NA	NA	NA	NA	0.188	0.188	0.188	0.377	0.188	2.827	2.639	0.25	0	0.25	2.251	4.002	#DIV/0!
SL2.40ch00	13548274	13548497	Cluster_1604	.	.	0.3873	35.02	26.763	0.76422	0	0.641	24	ND	ND	NA	NA	NA	NA	NA	NA	NA	NA	NA	NA	0.188	0.565	0.754	1.696	2.45	6.973	14.135	2.001	1.751	5.003	7.504	17.76	0.968589
SL2.40ch00	13552893	13552910	Cluster_1605	.	+	1	1.501	2.073	1.38108	0	0.041	24	ND	ND	NA	NA	NA	NA	NA	NA	NA	NA	NA	NA	0	0	0	0	0.188	0.377	1.508	0	0	0.25	0.25	1.001	#DIV/0!
SL2.40ch00	13553375	13553449	Cluster_1606	.	+	0.8784	14.508	13.947	0.961332	0	0.34	24	ND	ND	NA	NA	NA	NA	NA	NA	NA	NA	NA	NA	0	0.565	0	0.565	1.696	1.131	9.989	0.25	0.25	2.251	0.25	10.756	2.26
SL2.40ch00	13553977	13554000	Cluster_1607	.	+	1	4.252	3.392	0.797742	0	0.11	24	ND	ND	NA	NA	NA	NA	NA	NA	NA	NA	NA	NA	0	0.188	0	0	0.565	0.188	2.45	0	0.25	0	0.25	3.752	0
SL2.40ch00	13556685	13556708	Cluster_1608	.	+	1	3.502	3.392	0.968589	0	0.092	24	ND	ND	NA	NA	NA	NA	NA	NA	NA	NA	NA	NA	0	0	0	0	0	0.377	3.016	0	0	0	0	3.502	#DIV/0!
SL2.40ch00	13566276	13566288	Cluster_1609	.	-	0	2.251	1.885	0.837406	0	0.184	24	ND	ND	NA	NA	NA	NA	NA	NA	NA	NA	NA	NA	0	0	0	0	0.754	0.188	0.942	0	0.5	1.251	0	0.5	0
SL2.40ch00	13567856	13567879	Cluster_1610	.	+	1	16.51	5.654	0.342459	0	0.114	24	ND	ND	NA	NA	NA	NA	NA	NA	NA	NA	NA	NA	0	0	0	0	0.377	0.565	4.712	0	2.001	2.001	3.002	9.255	0
SL2.40ch00	13568165	13568306	Cluster_1611	.	.	0.6429	4.002	5.277	1.31859	0	0.115	24	ND	ND	NA	NA	NA	NA	NA	NA	NA	NA	NA	NA	0	0.565	0	0.754	0	0.942	3.016	0	0.5	0.25	0.5	2.752	1.508
SL2.40ch00	13570119	13570244	Cluster_1612	.	.	0.4783	5.753	8.67	1.50704	5.089	6.816	24	ND	ND	NA	NA	NA	NA	NA	NA	NA	NA	NA	NA	0.188	0.188	0.754	0	0	2.827	4.712	0.5	0	0	0.5	4.002	#DIV/0!
SL2.40ch00	13570477	13570489	Cluster_1613	.	.	0.5294	2.001	3.204	1.6012	3.204	3.204	N	ND	ND	NA	NA	NA	NA	NA	NA	NA	NA	NA	NA	0.754	0	0	0.377	0.565	0.188	1.319	0	0.25	0	0	1.501	1.508
SL2.40ch00	13571002	13571085	Cluster_1614	HP	-	0.1538	3.752	2.45	0.652985	2.45	2.45	24	ND	ND	26	0.7761	33.5	17	-0.5403	0.8195	1	1	0	0	0	0	0	0	0	0.754	1.696	0.25	0	0	0.5	3.002	#DIV/0!
SL2.40ch00	13572297	13572554	Cluster_1615	.	+	0.9074	11.257	10.177	0.90406	9.801	9.989	24	ND	ND	NA	NA	NA	NA	NA	NA	NA	NA	NA	NA	0	0.377	0.377	0.377	0.188	1.696	7.162	0	0	0.25	2.752	8.255	#DIV/0!
SL2.40ch00	13573500	13573513	Cluster_1616	.	.	0.6154	3.252	2.45	0.753383	2.262	2.283	24	ND	ND	NA	NA	NA	NA	NA	NA	NA	NA	NA	NA	0.188	0.188	0	0	0	0.565	1.508	0	0	0	0	3.252	#DIV/0!
SL2.40ch00	13579770	13579806	Cluster_1617	.	-	0.12	12.757	9.424	0.738732	0	0.289	24	ND	ND	NA	NA	NA	NA	NA	NA	NA	NA	NA	NA	0	0	0	0	0.188	0.754	8.481	0	0.25	0	1.501	11.006	0
SL2.40ch00	13580023	13580144	Cluster_1618	.	.	0.7143	9.505	10.554	1.11036	0	0.262	24	ND	ND	NA	NA	NA	NA	NA	NA	NA	NA	NA	NA	0.565	0	1.319	0	1.319	1.508	5.843	0.5	0	0.75	1.251	6.254	#DIV/0!
SL2.40ch00	13581354	13581409	Cluster_1619	.	.	0.2143	1.501	5.277	3.51566	0	0.131	24	ND	ND	NA	NA	NA	NA	NA	NA	NA	NA	NA	NA	0	0	0	0.188	0	1.696	3.392	0	0	0	0.25	1.251	#DIV/0!
SL2.40ch00	13588811	13589821	Cluster_1620	.	.	0.317	133.077	127.219	0.95598	0	3.86	24	ND	ND	NA	NA	NA	NA	NA	NA	NA	NA	NA	NA	3.769	4.523	1.885	1.885	2.827	43.914	68.415	2.501	5.003	5.253	36.521	73.042	0.376774
SL2.40ch00	13590357	13590429	Cluster_1621	.	.	0.7045	29.767	24.878	0.835758	0	1.555	24	ND	ND	NA	NA	NA	NA	NA	NA	NA	NA	NA	NA	0.188	2.073	0.565	0.377	0.188	7.539	13.947	0.5	1.251	0.25	9.005	14.008	0.301359
SL2.40ch00	13592167	13592357	Cluster_1622	.	.	0.6301	17.26	13.758	0.797103	0	0.28	24	ND	ND	NA	NA	NA	NA	NA	NA	NA	NA	NA	NA	0.377	0.565	0.188	1.508	0.377	2.827	7.916	0.25	0.5	0.5	3.252	11.757	3.016
SL2.40ch00	13592767	13592794	Cluster_1623	.	-	0.0732	14.759	7.727	0.523545	0	0.155	24	ND	ND	NA	NA	NA	NA	NA	NA	NA	NA	NA	NA	0.188	0	0	0.188	0	0.565	6.785	0.25	0.25	0	0.75	13.258	0.752
SL2.40ch00	13593124	13593513	Cluster_1624	.	.	0.3789	192.611	162.651	0.844453	0	3.647	23	ND	ND	NA	NA	NA	NA	NA	NA	NA	NA	NA	NA	1.508	1.696	3.392	3.204	6.785	75.954	70.112	5.253	6.254	10.006	84.799	79.296	0.512312
SL2.40ch00	13598098	13598195	Cluster_1625	.	.	0.6923	6.003	7.35	1.22439	0	0.429	23	ND	ND	NA	NA	NA	NA	NA	NA	NA	NA	NA	NA	0.754	0	0.188	0.565	0	3.016	2.827	0.25	0.25	0	2.001	3.002	2.26
SL2.40ch00	13599812	13599825	Cluster_1626	.	+	0.8	0.5	1.885	3.77	0	0.038	22	ND	ND	NA	NA	NA	NA	NA	NA	NA	NA	NA	NA	0	0	0	0.565	1.131	0	0.188	0	0	0.5	0	0	#DIV/0!
SL2.40ch00	13602261	13602276	Cluster_1627	.	.	0.25	1.001	2.262	2.25974	0	0.05	24	ND	ND	NA	NA	NA	NA	NA	NA	NA	NA	NA	NA	0	0.188	0	0	0	0.188	1.885	0	0	0	0	1.001	#DIV/0!
SL2.40ch00	13603853	13603863	Cluster_1628	.	+	0.9091	0.25	2.073	8.292	0	0.55	24	ND	ND	NA	NA	NA	NA	NA	NA	NA	NA	NA	NA	0	0	0	0	0	0.377	1.696	0	0	0	0	0.25	#DIV/0!
SL2.40ch00	13605507	13605517	Cluster_1629	.	+	1	1.751	2.262	1.29183	0	0.547	24	ND	ND	NA	NA	NA	NA	NA	NA	NA	NA	NA	NA	0	0	0.188	0	0	0.754	1.319	0.25	0.5	0	0.25	0.75	0
SL2.40ch00	13606043	13606062	Cluster_1630	.	-	0	1.501	2.45	1.63225	2.262	2.356	N	ND	ND	NA	NA	NA	NA	NA	NA	NA	NA	NA	NA	0	0.754	0.188	0.565	0	0.565	0.377	0.25	0	0.5	0.25	0	#DIV/0!
SL2.40ch00	13606956	13606982	Cluster_1631	.	.	0.2239	11.507	12.628	1.09742	0	0.65	24	ND	ND	NA	NA	NA	NA	NA	NA	NA	NA	NA	NA	1.131	0.377	0.754	1.319	0.565	1.131	7.35	0.25	0.25	0.5	0.5	8.255	5.276
SL2.40ch00	13608950	13608972	Cluster_1632	.	-	0.0833	4.753	2.262	0.47591	0	0.322	24	ND	ND	NA	NA	NA	NA	NA	NA	NA	NA	NA	NA	0	0	0	0	0.377	0.188	1.696	0	0	0.5	1.001	3.002	#DIV/0!
SL2.40ch00	13613456	13613506	Cluster_1633	.	+	0.8343	31.518	31.852	1.0106	0	0.827	24	ND	ND	NA	NA	NA	NA	NA	NA	NA	NA	NA	NA	1.508	1.319	0.188	2.262	0.377	6.408	19.79	0	0.75	1.251	3.752	22.013	3.016
SL2.40ch00	13615828	13615866	Cluster_1634	.	+	0.9899	20.762	18.659	0.898709	0	0.376	24	ND	ND	NA	NA	NA	NA	NA	NA	NA	NA	NA	NA	0	2.262	0	0	0.188	0.188	16.02	0	0	0.25	0.75	17.01	#DIV/0!
SL2.40ch00	13617452	13617455	Cluster_1635	.	.	0.3846	1.501	2.45	1.63225	0	0.049	24	ND	ND	NA	NA	NA	NA	NA	NA	NA	NA	NA	NA	0	0	0	0.188	0	0.188	2.073	0	0	0	0	1.501	#DIV/0!
SL2.40ch00	13617728	13617825	Cluster_1636	.	.	0.4667	16.009	14.135	0.882941	0	0.303	24	ND	ND	NA	NA	NA	NA	NA	NA	NA	NA	NA	NA	0	0.377	0.188	0.754	2.073	1.885	8.858	0.5	0.5	2.752	1.751	10.006	1.508
SL2.40ch00	13618115	13618121	Cluster_1637	.	+	1	3.252	1.885	0.579643	0	0.038	24	ND	ND	NA	NA	NA	NA	NA	NA	NA	NA	NA	NA	0	0	0	0.188	0.188	0	1.508	0.25	0.25	0.25	0	2.501	0.752
SL2.40ch00	13631166	13631191	Cluster_1638	.	+	0.9474	10.006	7.162	0.715771	0	0.145	24	ND	ND	NA	NA	NA	NA	NA	NA	NA	NA	NA	NA	0	0	0.188	0	0.188	0.188	6.597	0.25	0.25	0	0.5	9.005	0
SL2.40ch00	13632107	13632113	Cluster_1639	.	-	0.1667	2.001	2.262	1.13043	0.565	0.599	N	ND	ND	NA	NA	NA	NA	NA	NA	NA	NA	NA	NA	0.377	0.188	0	0	0	0.565	1.131	0	0.25	0	0.25	1.251	0
SL2.40ch00	13633948	13633962	Cluster_1640	.	.	0.4286	2.001	2.639	1.31884	1.508	2.073	24	ND	ND	NA	NA	NA	NA	NA	NA	NA	NA	NA	NA	0	0	0	0	0	0.377	2.262	0	0	0	0.25	1.501	#DIV/0!
SL2.40ch00	13634702	13634798	Cluster_1641	HP	+	1	5.503	4.523	0.821915	4.146	4.272	24	ND	ND	30	0.7317	41	15	-0.5756	1	1	1	0	0	0.188	0	0	0	0.377	1.131	2.827	0	1.001	0	0.5	4.002	0
SL2.40ch00	13635042	13635062	Cluster_1642	.	-	0.0769	1.501	2.45	1.63225	2.073	2.262	23	ND	ND	NA	NA	NA	NA	NA	NA	NA	NA	NA	NA	0	0.188	0	0.377	0	0.942	0.942	0	0.25	0.5	0.25	0.5	1.508
SL2.40ch00	13635925	13635982	Cluster_1643	.	.	0.3838	27.016	18.659	0.690665	6.597	7.193	24	ND	ND	NA	NA	NA	NA	NA	NA	NA	NA	NA	NA	0.188	0.188	0.377	1.131	0.377	2.073	14.324	0.5	1.001	0.5	1.751	21.262	1.12987
SL2.40ch00	13642890	13642913	Cluster_1644	.	+	1	1.501	3.769	2.51099	0	0.075	24	ND	ND	NA	NA	NA	NA	NA	NA	NA	NA	NA	NA	0	0	0.188	0	0.377	0.188	3.016	0	0	1.251	0	0	#DIV/0!
SL2.40ch00	13648114	13648286	Cluster_1645	.	+	0.9545	11.757	8.293	0.705367	2.827	3.158	24	ND	ND	NA	NA	NA	NA	NA	NA	NA	NA	NA	NA	0.188	0	0.188	0	0.565	0.754	6.597	0	0	1.501	0	9.505	#DIV/0!
SL2.40ch00	13651588	13651663	Cluster_1646	.	+	0.8919	16.009	13.947	0.871197	12.816	13.042	24	ND	ND	NA	NA	NA	NA	NA	NA	NA	NA	NA	NA	0.188	0.377	0.188	0.942	0.754	3.204	8.293	0.75	0.25	2.001	4.252	7.254	3.768
SL2.40ch00	13654312	13654318	Cluster_1647	.	+	1	1.751	2.073	1.18389	0	0.093	24	ND	ND	NA	NA	NA	NA	NA	NA	NA	NA	NA	NA	0	0	0	0	0	0	2.073	0	0	0	0	1.751	#DIV/0!
SL2.40ch00	13656163	13656186	Cluster_1648	.	+	0.96	4.503	4.712	1.04641	0	0.094	24	ND	ND	NA	NA	NA	NA	NA	NA	NA	NA	NA	NA	0	0	0	0.188	0	0.565	3.958	0	0	0	0.25	4.252	#DIV/0!
SL2.40ch00	13657835	13657858	Cluster_1649	.	+	1	4.252	3.769	0.886406	0	0.08	24	ND	ND	NA	NA	NA	NA	NA	NA	NA	NA	NA	NA	0	0	0.188	0.188	0	0.188	3.204	0	0	0.25	0.25	3.752	#DIV/0!
SL2.40ch00	13661999	13662025	Cluster_1650	.	+	0.991	16.76	20.92	1.24821	0.377	0.798	24	ND	ND	NA	NA	NA	NA	NA	NA	NA	NA	NA	NA	0.754	0.377	1.508	0.942	1.508	4.523	11.308	0	0.5	0.5	0.75	11.757	1.884
SL2.40ch00	13667234	13667386	Cluster_1651	.	.	0.6284	43.775	49.191	1.12372	0	1.285	24	ND	ND	NA	NA	NA	NA	NA	NA	NA	NA	NA	NA	2.639	1.131	0.565	4.335	2.073	13.193	25.255	0.25	1.251	3.752	10.256	25.765	3.46523
SL2.40ch00	13668321	13668344	Cluster_1652	.	-	0.0769	2.001	2.45	1.22439	0.188	1.319	24	ND	ND	NA	NA	NA	NA	NA	NA	NA	NA	NA	NA	0.188	0	0	0	0	0.188	2.073	0.25	0	0	0	1.501	#DIV/0!
SL2.40ch00	13671025	13671048	Cluster_1653	.	-	0.0307	36.271	30.721	0.846985	0	0.984	N	ND	ND	NA	NA	NA	NA	NA	NA	NA	NA	NA	NA	6.597	0.188	0	0.377	1.508	18.282	3.769	0.75	2.251	1.501	22.263	3.752	0.167481
SL2.40ch00	13674205	13674228	Cluster_1654	.	+	0.9048	1.251	3.958	3.16387	0	0.082	24	ND	ND	NA	NA	NA	NA	NA	NA	NA	NA	NA	NA	0	0.188	0	0	0.188	0.377	3.204	0	0	0.25	0	1.001	#DIV/0!
SL2.40ch00	13681059	13681264	Cluster_1655	.	+	0.9612	15.009	19.413	1.29342	0	0.388	24	ND	ND	NA	NA	NA	NA	NA	NA	NA	NA	NA	NA	0	0	0	0.377	1.696	2.639	14.701	0	1.251	3.502	0.75	9.505	0.301359
SL2.40ch00	13681733	13681757	Cluster_1656	.	+	0.8824	2.001	3.204	1.6012	0	0.064	24	ND	ND	NA	NA	NA	NA	NA	NA	NA	NA	NA	NA	0	0.565	0	0.188	0	0	2.45	0	0	0	0	1.751	#DIV/0!
SL2.40ch00	13692196	13692219	Cluster_1657	.	-	0.0417	5.753	4.523	0.786199	0	0.112	24	ND	ND	NA	NA	NA	NA	NA	NA	NA	NA	NA	NA	0	0	0	0	0.188	0.377	3.958	0	0	0.5	0.25	4.503	#DIV/0!
SL2.40ch00	13696610	13696633	Cluster_1658	.	+	1	1.751	2.827	1.61451	0	0.057	24	ND	ND	NA	NA	NA	NA	NA	NA	NA	NA	NA	NA	0	0	0	0.377	0.188	0	2.262	0	0	0.25	0	1.501	#DIV/0!
SL2.40ch00	13701171	13701321	Cluster_1659	.	+	0.9318	7.754	8.293	1.06951	0	0.183	24	ND	ND	NA	NA	NA	NA	NA	NA	NA	NA	NA	NA	0.188	0	0.565	0	0	0.754	6.785	0	0	0	1.001	6.754	#DIV/0!
SL2.40ch00	13703717	13703724	Cluster_1660	.	+	0.8462	2.752	2.45	0.890262	0	0.12	24	ND	ND	NA	NA	NA	NA	NA	NA	NA	NA	NA	NA	0	0	0	0	0	0.565	1.885	0	0	0	1.001	1.751	#DIV/0!
SL2.40ch00	13703944	13703952	Cluster_1661	.	+	0.8182	0.5	2.073	4.146	0	0.043	24	ND	ND	NA	NA	NA	NA	NA	NA	NA	NA	NA	NA	0	0	0	0.188	0	0	1.885	0	0	0	0.25	0.25	#DIV/0!
SL2.40ch00	13711191	13713785	Cluster_1662	.	.	0.4708	1031.6	665.306	0.644928	5.089	32.606	22	ND	ND	NA	NA	NA	NA	NA	NA	NA	NA	NA	NA	9.424	2.073	11.308	45.987	421.235	34.302	140.977	17.76	57.783	703.907	41.524	196.113	0.795857
SL2.40ch00	13714158	13714383	Cluster_1663	.	.	0.3419	56.533	44.102	0.780111	0	1.795	22	ND	ND	NA	NA	NA	NA	NA	NA	NA	NA	NA	NA	0.565	0	0.188	7.162	33.171	1.885	1.131	1.251	4.753	47.277	1.751	1.251	1.50684
SL2.40ch00	13714747	13715995	Cluster_1664	.	.	0.6439	451.011	204.304	0.452991	0	13.457	22	ND	ND	NA	NA	NA	NA	NA	NA	NA	NA	NA	NA	3.958	0.377	3.581	16.586	154.17	9.612	16.02	10.006	19.511	355.205	19.511	37.522	0.850085
SL2.40ch00	13719598	13719605	Cluster_1665	.	.	0.4	0.75	1.885	2.51333	0	0.038	24	ND	ND	NA	NA	NA	NA	NA	NA	NA	NA	NA	NA	0	0	0.188	0.188	0.188	0	1.319	0.25	0	0	0	0.5	#DIV/0!
SL2.40ch00	13719999	13720057	Cluster_1666	.	+	0.8817	12.257	17.528	1.43004	0	0.351	24	ND	ND	NA	NA	NA	NA	NA	NA	NA	NA	NA	NA	0.377	0.565	0.188	0.188	1.508	2.262	12.439	0.25	0.5	2.501	1.251	7.254	0.376
SL2.40ch00	13720515	13720538	Cluster_1667	.	+	1	5.003	5.277	1.05477	0	0.111	24	ND	ND	NA	NA	NA	NA	NA	NA	NA	NA	NA	NA	0	0.188	0	0	0.188	0.377	4.523	0	0	0.25	0	4.503	#DIV/0!
SL2.40ch00	13726220	13726242	Cluster_1668	.	-	0.1538	0.25	2.45	9.8	0	0.059	24	ND	ND	NA	NA	NA	NA	NA	NA	NA	NA	NA	NA	0	0	0	0.188	0	0.565	1.696	0	0	0	0	0.25	#DIV/0!
SL2.40ch00	13727681	13727749	Cluster_1669	.	+	0.8571	6.504	6.597	1.0143	0	0.188	20	ND	ND	NA	NA	NA	NA	NA	NA	NA	NA	NA	NA	0.942	0	1.885	0.942	0.377	0.942	1.508	2.251	2.001	0.25	0.5	0.5	0.470765
SL2.40ch00	13728120	13728139	Cluster_1670	.	+	1	4.753	3.204	0.674101	0	0.065	24	ND	ND	NA	NA	NA	NA	NA	NA	NA	NA	NA	NA	0	0	1.131	0	0.188	0.565	1.319	1.751	0	0.25	0.5	2.251	#DIV/0!
SL2.40ch00	13729398	13729417	Cluster_1671	.	-	0.1	4.503	1.885	0.41861	0	0.038	24	ND	ND	NA	NA	NA	NA	NA	NA	NA	NA	NA	NA	0	0	0	0	0.188	0	1.696	0	0	0.5	0.25	3.502	#DIV/0!
SL2.40ch00	13729874	13729934	Cluster_1672	.	+	0.9892	20.012	17.528	0.875874	0	0.351	22	ND	ND	NA	NA	NA	NA	NA	NA	NA	NA	NA	NA	0.188	0.565	0	0.754	7.162	3.581	5.277	0.25	0.25	7.254	3.502	8.255	3.016
SL2.40ch00	13730172	13730299	Cluster_1673	.	.	0.7308	11.757	9.801	0.833631	0	0.196	22	ND	ND	NA	NA	NA	NA	NA	NA	NA	NA	NA	NA	0.377	0	0.377	0	5.089	0.565	3.392	0	0.25	8.255	0.75	2.501	0
SL2.40ch00	13730609	13730625	Cluster_1674	.	.	0.6667	2.251	2.827	1.25589	0	0.057	22	ND	ND	NA	NA	NA	NA	NA	NA	NA	NA	NA	NA	0.188	0	0	0	1.885	0.377	0.377	0	0	1.501	0.25	0.5	#DIV/0!
SL2.40ch00	13732184	13732481	Cluster_1675	.	+	0.8587	64.287	52.018	0.809153	0.942	3.179	24	ND	ND	NA	NA	NA	NA	NA	NA	NA	NA	NA	NA	1.508	0	2.639	4.335	2.262	14.324	26.952	5.253	4.753	3.502	25.515	20.512	0.912056
SL2.40ch00	13735750	13735771	Cluster_1676	.	-	0.0187	28.016	20.167	0.719839	0	0.403	22	ND	ND	NA	NA	NA	NA	NA	NA	NA	NA	NA	NA	0	0	0	1.508	17.528	0.377	0.754	0	1.751	24.014	0.5	1.001	0.861222
SL2.40ch00	13735978	13736372	Cluster_1677	.	+	0.8662	75.794	59.18	0.780801	0	1.237	22	ND	ND	NA	NA	NA	NA	NA	NA	NA	NA	NA	NA	1.131	0	0.754	4.335	37.883	3.204	11.874	1.751	4.252	51.03	4.002	14.008	1.01952
SL2.40ch00	13736836	13737148	Cluster_1678	.	.	0.4286	37.021	22.428	0.605818	0	0.9	22	ND	ND	NA	NA	NA	NA	NA	NA	NA	NA	NA	NA	3.204	0.188	2.45	2.639	11.874	0	2.073	0.75	5.003	27.516	1.001	0.75	0.527484
SL2.40ch00	13737532	13737553	Cluster_1679	.	-	0	0.75	2.45	3.26667	0	0.064	22	ND	ND	NA	NA	NA	NA	NA	NA	NA	NA	NA	NA	0	0	0	0	2.262	0	0.188	0.25	0.25	0.25	0	0	0
SL2.40ch00	13737840	13737863	Cluster_1680	.	-	0.1429	2.001	2.639	1.31884	0	0.089	24	ND	ND	NA	NA	NA	NA	NA	NA	NA	NA	NA	NA	0	0	0	0.754	0.188	0	1.696	0	0.5	0	0	1.501	1.508
SL2.40ch00	13738146	13738177	Cluster_1681	.	+	1	18.261	9.801	0.536718	0	0.203	22	ND	ND	NA	NA	NA	NA	NA	NA	NA	NA	NA	NA	0	0	0	0.565	5.089	1.131	3.016	0.5	1.251	10.756	3.002	2.501	0.451639
SL2.40ch00	13746118	13746124	Cluster_1682	.	.	0.2727	4.503	2.073	0.46036	0	1.037	24	ND	ND	NA	NA	NA	NA	NA	NA	NA	NA	NA	NA	0.188	0	0.188	0	0	0.565	1.131	0.25	0	0.5	1.001	2.752	#DIV/0!
SL2.40ch00	13746751	13747149	Cluster_1683	.	.	0.6625	86.55	74.823	0.864506	0	2.87	24	ND	ND	NA	NA	NA	NA	NA	NA	NA	NA	NA	NA	1.885	2.073	1.319	3.581	4.523	20.543	40.898	2.251	7.754	8.255	24.764	39.023	0.461826
SL2.40ch00	13747493	13747581	Cluster_1684	.	.	0.6723	23.263	33.36	1.43404	0	12.329	23	ND	ND	NA	NA	NA	NA	NA	NA	NA	NA	NA	NA	0.188	0.377	0.565	0.754	1.131	17.716	12.628	0.5	2.752	0.75	4.753	13.008	0.273983
SL2.40ch00	13747823	13747848	Cluster_1685	.	-	0.075	5.253	7.539	1.43518	0	0.151	24	ND	ND	NA	NA	NA	NA	NA	NA	NA	NA	NA	NA	0	0	0.188	0.377	0.377	1.696	4.9	0	0	0	1.501	3.752	#DIV/0!
SL2.40ch00	13748641	13748664	Cluster_1686	.	+	0.95	4.753	3.769	0.792973	0	0.123	24	ND	ND	NA	NA	NA	NA	NA	NA	NA	NA	NA	NA	0.377	0	0	0	0.377	0	3.016	0	0	0.5	0	4.002	#DIV/0!
SL2.40ch00	13749180	13749213	Cluster_1687	.	+	0.8627	7.254	9.612	1.32506	0	0.556	24	ND	ND	NA	NA	NA	NA	NA	NA	NA	NA	NA	NA	0	0	0.377	0	1.696	1.696	5.843	0	1.001	0.5	0.5	5.253	0
SL2.40ch00	13749526	13749570	Cluster_1688	.	+	0.9608	7.004	9.612	1.37236	0	2.172	24	ND	ND	NA	NA	NA	NA	NA	NA	NA	NA	NA	NA	0.942	0	0.188	0	0.188	2.639	5.654	0.5	0.5	0	0.25	5.003	0
SL2.40ch00	13756234	13756251	Cluster_1689	.	-	0	1.251	2.073	1.65707	0.188	0.957	24	ND	ND	NA	NA	NA	NA	NA	NA	NA	NA	NA	NA	0.188	0	0.377	0	0	0	1.508	0	0	0	0	0.75	#DIV/0!
SL2.40ch00	13764932	13764939	Cluster_1690	.	+	1	1.001	2.073	2.07093	0	1.037	N	ND	ND	NA	NA	NA	NA	NA	NA	NA	NA	NA	NA	0	1.131	0	0.188	0.377	0.377	0	0.25	0.5	0	0	0	0.376
SL2.40ch00	13766795	13766820	Cluster_1691	.	.	0.6875	2.251	6.031	2.67925	0	2.073	24	ND	ND	NA	NA	NA	NA	NA	NA	NA	NA	NA	NA	0	0	0	1.885	0	1.131	3.016	0.5	0.25	0	0	1.501	7.54
SL2.40ch00	13767244	13767392	Cluster_1692	HP	+	0.8889	6.754	6.785	1.00459	0	3.392	24	ND	ND	51	0.7133	71.5	6	-0.558	0.9479	1	1	1	0	0.188	0.188	0	0	0.942	0.188	5.277	0	0	0	0.25	6.504	#DIV/0!
SL2.40ch00	13767783	13768115	Cluster_1693	.	.	0.6839	18.01	36.375	2.01971	0	6.658	24	ND	ND	NA	NA	NA	NA	NA	NA	NA	NA	NA	NA	0.188	1.696	0.942	0.565	1.885	4.9	26.198	0.25	1.751	0.75	0.5	12.007	0.322673
SL2.40ch00	13770156	13770164	Cluster_1694	.	-	0	4.252	2.073	0.487535	0	0.09	24	ND	ND	NA	NA	NA	NA	NA	NA	NA	NA	NA	NA	0	0	0.565	0	0.188	0	1.319	0.5	0	0.75	1.001	2.001	#DIV/0!
SL2.40ch00	13771345	13771369	Cluster_1695	.	-	0.0303	9.756	6.22	0.637556	0.188	1.064	24	ND	ND	NA	NA	NA	NA	NA	NA	NA	NA	NA	NA	0	1.131	0	0	0.565	0.942	3.581	0	0.25	0.75	1.001	5.253	0
SL2.40ch00	13771600	13771629	Cluster_1696	.	+	0.8235	10.256	6.408	0.624805	0.188	0.528	24	ND	ND	NA	NA	NA	NA	NA	NA	NA	NA	NA	NA	0	0	0.188	0	0	1.319	4.9	0.75	0.75	0.25	2.752	4.503	0
SL2.40ch00	13772337	13772359	Cluster_1697	.	+	0.8235	2.752	3.204	1.16424	0	0.064	24	ND	ND	NA	NA	NA	NA	NA	NA	NA	NA	NA	NA	0	0	0	0.188	0.188	0.188	2.639	0	0	0	0.25	2.501	#DIV/0!
SL2.40ch00	13773875	13774011	Cluster_1698	HP	-	0.0952	3.252	3.958	1.2171	3.958	3.958	24	ND	ND	34	0.8193	41.5	54	-0.5205	0.9388	1	1	1	0	0	0	0	0.754	0	0.942	2.262	0	0.25	0	1.751	1.251	3.016
SL2.40ch00	13774919	13775158	Cluster_1699	.	+	0.8182	3.252	6.22	1.91267	0	0.196	24	ND	ND	NA	NA	NA	NA	NA	NA	NA	NA	NA	NA	0.377	0	0	0	0	0.754	5.089	0.25	0	0	0.25	2.752	#DIV/0!
SL2.40ch00	13775918	13775991	Cluster_1700	.	+	1	8.505	11.874	1.39612	0	0.237	24	ND	ND	NA	NA	NA	NA	NA	NA	NA	NA	NA	NA	0	0.377	0.377	0.188	0.754	3.392	6.785	0	0	1.251	1.751	5.003	#DIV/0!
SL2.40ch00	13776521	13776540	Cluster_1701	.	.	0.25	2.501	3.016	1.20592	0	0.065	24	ND	ND	NA	NA	NA	NA	NA	NA	NA	NA	NA	NA	0	0	0.188	0.188	0	0.565	2.073	0.25	0.25	0	0.25	1.501	0.752
SL2.40ch00	13776962	13777000	Cluster_1702	.	.	0.6	7.504	5.654	0.753465	0	0.113	24	ND	ND	NA	NA	NA	NA	NA	NA	NA	NA	NA	NA	0.188	0	0	0	0.188	0.377	4.9	0.5	0	0.5	0	6.504	#DIV/0!
SL2.40ch00	13777731	13777754	Cluster_1703	.	+	0.9375	4.503	3.016	0.669776	0	0.06	24	ND	ND	NA	NA	NA	NA	NA	NA	NA	NA	NA	NA	0	0	0	0.188	0.565	0.188	2.073	0	0	1.001	0.25	3.252	#DIV/0!
SL2.40ch00	13781019	13781290	Cluster_1704	.	.	0.6324	58.284	60.5	1.03802	0	1.626	24	ND	ND	NA	NA	NA	NA	NA	NA	NA	NA	NA	NA	2.827	1.885	0.754	5.466	2.262	12.251	35.056	0.75	2.501	2.752	6.754	40.273	2.18553
SL2.40ch00	13781965	13782101	Cluster_1705	.	+	0.8362	44.276	33.36	0.753456	0	1.599	24	ND	ND	NA	NA	NA	NA	NA	NA	NA	NA	NA	NA	1.131	0.942	1.131	1.885	2.073	6.597	19.601	0.5	2.251	2.501	5.253	30.768	0.837406
SL2.40ch00	13782367	13782397	Cluster_1706	.	+	0.814	9.255	8.104	0.875635	0	0.22	24	ND	ND	NA	NA	NA	NA	NA	NA	NA	NA	NA	NA	0.188	0.377	0.188	0.565	0.188	0.942	5.654	0	0	0.25	1.001	7.754	#DIV/0!
SL2.40ch00	13783963	13783983	Cluster_1707	.	.	0.3529	2.752	3.204	1.16424	1.696	1.865	24	ND	ND	NA	NA	NA	NA	NA	NA	NA	NA	NA	NA	0.377	0	0	0.754	0	0.377	1.696	0	0.25	0	0.25	2.001	3.016
SL2.40ch00	13788834	13788855	Cluster_1708	.	-	0.125	2.752	3.016	1.09593	0	0.06	24	ND	ND	NA	NA	NA	NA	NA	NA	NA	NA	NA	NA	0.188	0.188	0	0	0.377	0.565	1.696	0	0	0.5	0.25	1.751	#DIV/0!
SL2.40ch00	13792106	13792126	Cluster_1709	.	+	1	1.501	2.45	1.63225	0	0.35	24	ND	ND	NA	NA	NA	NA	NA	NA	NA	NA	NA	NA	0	0.188	0	0	0	0.942	1.319	0	0	0	0.75	0.5	#DIV/0!
SL2.40ch00	13795798	13796389	Cluster_1710	.	+	0.8912	48.778	62.384	1.27894	0.188	2.12	24	ND	ND	NA	NA	NA	NA	NA	NA	NA	NA	NA	NA	3.016	1.696	1.696	5.089	3.958	23.371	23.559	2.501	4.252	4.002	9.005	23.013	1.19685
SL2.40ch00	13796665	13796812	Cluster_1711	.	.	0.3243	35.27	41.841	1.18631	0.188	1.443	24	ND	ND	NA	NA	NA	NA	NA	NA	NA	NA	NA	NA	1.885	0.377	0.754	1.696	3.392	16.02	17.716	1.001	1.501	5.253	6.003	18.261	1.12991
SL2.40ch00	13797030	13797053	Cluster_1712	.	+	1	5.753	4.9	0.85173	0	0.098	24	ND	ND	NA	NA	NA	NA	NA	NA	NA	NA	NA	NA	0.188	0.188	0	0	0	0.942	3.581	0.25	0	0.25	0.5	4.503	#DIV/0!
SL2.40ch00	13798488	13798511	Cluster_1713	.	+	1	2.752	2.073	0.75327	0.188	0.226	24	ND	ND	NA	NA	NA	NA	NA	NA	NA	NA	NA	NA	0	0	0	0	0.188	0.188	1.696	0	0	0.25	0.25	2.251	#DIV/0!
SL2.40ch00	13799956	13799976	Cluster_1714	.	-	0.1765	1.501	3.204	2.13458	0.754	1.979	24	ND	ND	NA	NA	NA	NA	NA	NA	NA	NA	NA	NA	0	0	0	0	0.188	0.377	2.639	0.25	0	0	0	1.251	#DIV/0!
SL2.40ch00	13801994	13802214	Cluster_1715	.	.	0.7619	6.754	15.832	2.34409	12.062	12.561	24	ND	ND	NA	NA	NA	NA	NA	NA	NA	NA	NA	NA	0.377	0	0	0.188	0	2.262	13.005	0.5	0.5	0.25	2.251	2.752	0.376
SL2.40ch00	13808475	13808721	Cluster_1716	.	.	0.6916	53.031	40.333	0.760555	23.182	24.145	24	ND	ND	NA	NA	NA	NA	NA	NA	NA	NA	NA	NA	1.508	0.754	0.377	3.581	1.319	4.9	27.894	1.501	3.252	0.25	4.252	40.523	1.10117
SL2.40ch00	13812611	13812670	Cluster_1717	.	+	0.9841	88.801	177.541	1.99931	0.754	4.346	24	ND	ND	NA	NA	NA	NA	NA	NA	NA	NA	NA	NA	5.654	0.377	6.408	23.182	5.843	24.878	111.199	5.253	16.51	4.252	6.003	50.029	1.40412
SL2.40ch00	13814721	13814881	Cluster_1718	HP	-	0	7.004	3.769	0.538121	0	0.377	21	13814729	0.0583558	51	0.6755	75.5	10	-0.5046	1	1	1	0	0	0.188	0	0	2.639	0.942	0	0	0.5	1.751	4.503	0.25	0	1.50714
SL2.40ch00	13817964	13817988	Cluster_1719	.	+	0.9167	2.501	6.785	2.71291	0	0.137	23	ND	ND	NA	NA	NA	NA	NA	NA	NA	NA	NA	NA	0.188	0.565	0	0	0.188	3.392	2.45	0	0	0.25	0.5	1.751	#DIV/0!
SL2.40ch00	13822446	13822476	Cluster_1720	.	+	0.9839	18.01	11.685	0.648806	0	0.308	23	ND	ND	NA	NA	NA	NA	NA	NA	NA	NA	NA	NA	0.754	0.377	0.188	1.319	0	5.843	3.204	0.5	3.252	0.25	8.505	5.003	0.405597
SL2.40ch00	13835440	13835463	Cluster_1721	.	-	0	3.252	2.262	0.695572	0	0.045	24	ND	ND	NA	NA	NA	NA	NA	NA	NA	NA	NA	NA	0	0	0	0	0	0	2.262	0	0.25	0	0	3.002	0
SL2.40ch00	13835707	13835779	Cluster_1722	.	+	0.9444	21.512	16.962	0.78849	0	0.339	24	ND	ND	NA	NA	NA	NA	NA	NA	NA	NA	NA	NA	0.377	0.188	0	0.754	1.319	2.262	12.062	0.25	1.001	3.002	3.252	13.508	0.753247
SL2.40ch00	13836064	13836216	Cluster_1723	.	.	0.5667	2.752	5.654	2.05451	0	0.123	24	ND	ND	NA	NA	NA	NA	NA	NA	NA	NA	NA	NA	0.565	0.377	0	0.565	0	0.942	3.204	0	0.25	0.25	0.25	2.001	2.26
SL2.40ch00	13846041	13846064	Cluster_1724	.	+	1	3.002	4.9	1.63225	0	0.098	24	ND	ND	NA	NA	NA	NA	NA	NA	NA	NA	NA	NA	0	0	0	0.188	0.188	0.754	3.769	0	0.25	0.5	0	2.251	0.752
SL2.40ch00	13847307	13847324	Cluster_1725	.	+	1	2.001	2.073	1.03598	0	0.041	24	ND	ND	NA	NA	NA	NA	NA	NA	NA	NA	NA	NA	0	0	0	0	0.188	0.188	1.696	0	0	0.25	0.25	1.501	#DIV/0!
SL2.40ch00	13847792	13847809	Cluster_1726	.	+	1	1.751	2.073	1.18389	0	0.097	24	ND	ND	NA	NA	NA	NA	NA	NA	NA	NA	NA	NA	0.188	0	0	0.565	0.377	0.188	0.754	0	0.5	0.25	0	1.001	1.13
SL2.40ch00	13851076	13851100	Cluster_1727	.	-	0.12	2.752	9.424	3.42442	0	0.188	24	ND	ND	NA	NA	NA	NA	NA	NA	NA	NA	NA	NA	0.188	0.188	0	0	0.188	3.769	5.089	0	0	0.25	1.001	1.001	#DIV/0!
SL2.40ch00	13851345	13851666	Cluster_1728	.	+	0.8524	32.769	39.579	1.20782	0.377	1.871	24	ND	ND	NA	NA	NA	NA	NA	NA	NA	NA	NA	NA	0.565	0.565	1.508	1.131	2.45	7.727	25.632	3.002	1.751	2.251	4.753	19.011	0.645917
SL2.40ch00	13851926	13852285	Cluster_1729	.	+	0.8195	37.021	38.637	1.04365	0	1.107	24	ND	ND	NA	NA	NA	NA	NA	NA	NA	NA	NA	NA	0.942	1.508	0.754	2.073	2.45	5.466	25.444	0	3.752	2.001	7.254	19.261	0.552505
SL2.40ch00	13864984	13864998	Cluster_1730	.	+	0.9	0.75	1.885	2.51333	0	0.225	24	ND	ND	NA	NA	NA	NA	NA	NA	NA	NA	NA	NA	0	0	0	0	0.188	0.754	0.942	0.25	0	0	0.25	0.25	#DIV/0!
SL2.40ch00	13868730	13868767	Cluster_1731	.	.	0.3571	3.502	5.277	1.50685	0	0.189	24	ND	ND	NA	NA	NA	NA	NA	NA	NA	NA	NA	NA	0.377	0	0.188	0.942	0.188	1.319	2.262	0	0.5	0	0.75	1.751	1.884
SL2.40ch00	13869488	13869603	Cluster_1732	.	+	0.9933	218.376	140.6	0.643844	0	2.852	24	ND	ND	NA	NA	NA	NA	NA	NA	NA	NA	NA	NA	0.754	3.581	3.581	2.827	4.146	39.579	86.132	7.504	6.003	9.255	64.787	123.571	0.470931
SL2.40ch00	13873998	13874073	Cluster_1733	.	+	1	24.514	20.355	0.830342	0	0.407	24	ND	ND	NA	NA	NA	NA	NA	NA	NA	NA	NA	NA	0.565	0.188	0	0	0.188	0.188	19.224	0	0	0.75	0	23.013	#DIV/0!
SL2.40ch00	13879431	13879494	Cluster_1734	.	.	0.6596	8.505	8.858	1.0415	0	0.177	24	ND	ND	NA	NA	NA	NA	NA	NA	NA	NA	NA	NA	0.188	1.131	0.188	0	0.188	2.827	4.335	0.75	0.75	0	1.001	5.753	0
SL2.40ch00	13879741	13879800	Cluster_1735	.	.	0.3973	14.258	13.758	0.964932	0	0.275	23	ND	ND	NA	NA	NA	NA	NA	NA	NA	NA	NA	NA	0.565	0.565	0.565	0.377	0.377	6.22	5.089	0.75	0.25	0.75	3.752	8.255	1.508
SL2.40ch00	13884172	13884292	Cluster_1736	.	.	0.3529	40.273	35.244	0.875127	0	1.445	24	ND	ND	NA	NA	NA	NA	NA	NA	NA	NA	NA	NA	0.754	0.754	0.754	1.508	1.508	5.466	24.501	0.75	1.751	1.001	3.752	31.268	0.861222
SL2.40ch00	13884808	13885108	Cluster_1737	.	.	0.5449	32.519	29.402	0.904148	0.188	1.155	24	ND	ND	NA	NA	NA	NA	NA	NA	NA	NA	NA	NA	1.885	1.319	0.754	0.377	0.565	6.785	17.716	1.001	1.751	0.5	5.503	20.012	0.215306
SL2.40ch00	13891316	13891399	Cluster_1738	.	.	0.2254	14.258	13.382	0.938561	3.204	3.829	24	ND	ND	NA	NA	NA	NA	NA	NA	NA	NA	NA	NA	0.565	0.942	0	1.131	0.188	4.335	6.22	1.501	1.501	0.25	5.253	5.753	0.753498
SL2.40ch00	13892239	13892264	Cluster_1739	.	-	0.2	4.753	6.597	1.38797	0	0.151	24	ND	ND	NA	NA	NA	NA	NA	NA	NA	NA	NA	NA	0	0	0	0	0	1.131	5.466	0	0	0	0	4.753	#DIV/0!
SL2.40ch00	13897447	13897475	Cluster_1740	.	.	0.325	8.755	7.539	0.861108	0.188	0.626	24	ND	ND	NA	NA	NA	NA	NA	NA	NA	NA	NA	NA	0	0.377	0.377	1.696	0.377	0.942	3.769	0	0.25	1.751	0.75	5.503	6.784
SL2.40ch00	13897853	13897876	Cluster_1741	.	.	0.3	5.753	3.769	0.655136	0	0.09	24	ND	ND	NA	NA	NA	NA	NA	NA	NA	NA	NA	NA	0	0.377	0	0	0.188	0.188	3.016	0	0	1.001	1.001	2.752	#DIV/0!
SL2.40ch00	13898998	13899284	Cluster_1742	.	.	0.7719	13.258	10.743	0.810303	0.188	0.4	24	ND	ND	NA	NA	NA	NA	NA	NA	NA	NA	NA	NA	0.188	0.377	0.565	0.377	0	2.073	7.162	0.75	0	0.75	3.502	8.005	#DIV/0!
SL2.40ch00	13899517	13899820	Cluster_1743	.	.	0.3864	26.015	24.878	0.956294	0	1.006	24	ND	ND	NA	NA	NA	NA	NA	NA	NA	NA	NA	NA	0.188	0.754	0.565	0.754	0.377	5.466	16.774	0.25	2.501	0.75	4.252	17.76	0.301479
SL2.40ch00	13900733	13900759	Cluster_1744	.	.	0.5405	32.519	6.973	0.214428	0	0.226	N	ND	ND	NA	NA	NA	NA	NA	NA	NA	NA	NA	NA	1.696	0	0.377	0.565	0	0.754	3.581	0	1.251	0	0.25	30.518	0.451639
SL2.40ch00	13901703	13901748	Cluster_1745	.	.	0.4783	4.503	4.335	0.962692	0	0.108	24	ND	ND	NA	NA	NA	NA	NA	NA	NA	NA	NA	NA	0	0	0.188	0	0	1.508	2.639	0	0	0.25	2.251	2.001	#DIV/0!
SL2.40ch00	13902499	13902522	Cluster_1746	.	+	0.9	4.753	9.424	1.98275	0	0.243	24	ND	ND	NA	NA	NA	NA	NA	NA	NA	NA	NA	NA	0.188	0	0.377	0	0	0.754	8.104	0	0.5	0	1.251	3.002	0
SL2.40ch00	13903268	13903298	Cluster_1747	.	.	0.2069	4.002	5.466	1.36582	0	0.573	24	ND	ND	NA	NA	NA	NA	NA	NA	NA	NA	NA	NA	0.188	0.754	0	0	0	0.754	3.769	0	0	0.25	1.001	2.752	#DIV/0!
SL2.40ch00	13904383	13904506	Cluster_1748	.	.	0.7477	21.763	20.92	0.961265	0	0.614	24	ND	ND	NA	NA	NA	NA	NA	NA	NA	NA	NA	NA	0.942	0.377	0.377	0.565	1.319	5.654	11.685	1.251	0	0.75	2.501	16.259	#DIV/0!
SL2.40ch00	13904808	13904895	Cluster_1749	.	.	0.6452	7.004	5.843	0.834238	0	0.144	24	ND	ND	NA	NA	NA	NA	NA	NA	NA	NA	NA	NA	0	0	0	0.377	1.131	0.942	3.392	0.5	1.001	0.25	0	5.003	0.376623
SL2.40ch00	13906114	13906389	Cluster_1750	.	.	0.6625	16.51	15.078	0.913265	0	0.381	21	13906114	0.418268	NA	NA	NA	NA	NA	NA	NA	NA	NA	NA	0	0	1.319	6.785	5.654	0.754	0.565	0.25	7.504	5.503	0.5	2.001	0.904184
SL2.40ch00	13906623	13907581	Cluster_1751	.	.	0.2679	215.625	123.826	0.574266	0	3.981	22	ND	ND	NA	NA	NA	NA	NA	NA	NA	NA	NA	NA	2.262	0.754	6.408	35.433	69.735	1.696	7.539	15.759	52.53	128.324	5.753	10.756	0.674529
SL2.40ch00	13907853	13907905	Cluster_1752	.	+	1	9.756	6.408	0.656827	0	0.128	24	ND	ND	NA	NA	NA	NA	NA	NA	NA	NA	NA	NA	0	0.188	0.188	0	0	0.942	5.089	0	1.251	0	0.75	7.504	0
SL2.40ch00	13913550	13913610	Cluster_1753	.	.	0.5556	6.003	5.089	0.847743	0	0.197	24	ND	ND	NA	NA	NA	NA	NA	NA	NA	NA	NA	NA	0.188	0	0.188	0.377	0	0.377	3.958	0.25	1.001	0	0.25	4.252	0.376623
SL2.40ch00	13921336	13921544	Cluster_1754	.	+	0.9126	16.259	19.413	1.19398	0	0.388	24	ND	ND	NA	NA	NA	NA	NA	NA	NA	NA	NA	NA	0	0.188	0.188	0.565	0.942	3.204	14.324	0	1.751	3.002	0.75	10.506	0.322673
SL2.40ch00	13931425	13931453	Cluster_1755	.	.	0.4516	5.003	5.843	1.1679	0	0.117	24	ND	ND	NA	NA	NA	NA	NA	NA	NA	NA	NA	NA	0	0	0	0	0.565	0.942	4.335	0	0	1.251	0	3.752	#DIV/0!
SL2.40ch00	13947191	13947256	Cluster_1756	.	.	0.6667	8.255	7.35	0.890369	0	0.506	24	ND	ND	NA	NA	NA	NA	NA	NA	NA	NA	NA	NA	0	0.377	0.188	0.188	0	0.565	6.031	0	0	0.75	2.001	5.253	#DIV/0!
SL2.40ch00	13949517	13949633	Cluster_1757	.	+	0.9048	8.755	7.916	0.904169	0	0.158	24	ND	ND	NA	NA	NA	NA	NA	NA	NA	NA	NA	NA	0	0	0.188	0	0	0.565	7.162	0	0	0	0.75	7.254	#DIV/0!
SL2.40ch00	13951901	13951947	Cluster_1758	.	-	0.1522	7.504	8.67	1.15538	8.67	8.67	24	ND	ND	NA	NA	NA	NA	NA	NA	NA	NA	NA	NA	0.377	0.188	0	0.377	0.188	2.073	5.466	0	1.001	0.25	1.001	5.253	0.376623
SL2.40ch00	13954507	13954530	Cluster_1759	.	-	0.1765	6.254	3.204	0.512312	0	0.102	24	ND	ND	NA	NA	NA	NA	NA	NA	NA	NA	NA	NA	0	0	0.188	0	0	0.565	2.45	0	0	0	0.5	5.753	#DIV/0!
SL2.40ch00	13954751	13954774	Cluster_1760	.	.	0.2222	4.753	5.089	1.07069	0	0.102	24	ND	ND	NA	NA	NA	NA	NA	NA	NA	NA	NA	NA	0	0.188	0	0	0.942	0	3.958	0	0	0.5	0.25	3.502	#DIV/0!
SL2.40ch00	13955079	13955104	Cluster_1761	.	.	0.2222	10.506	5.089	0.48439	0	0.124	24	ND	ND	NA	NA	NA	NA	NA	NA	NA	NA	NA	NA	0	0.188	0	0.188	0.188	0.377	4.146	1.251	0.25	0.5	1.001	7.504	0.752
SL2.40ch00	13955942	13955948	Cluster_1762	.	.	0.3636	0.75	2.073	2.764	0	0.048	22	ND	ND	NA	NA	NA	NA	NA	NA	NA	NA	NA	NA	0	0	0	0	1.131	0.377	0.565	0	0	0.5	0.25	0	#DIV/0!
SL2.40ch00	13958195	13958218	Cluster_1763	.	+	1	19.011	6.597	0.34701	0	0.132	24	ND	ND	NA	NA	NA	NA	NA	NA	NA	NA	NA	NA	0	0	0	0	0.188	0.188	6.22	0.25	0.75	0.75	0.75	16.259	0
SL2.40ch00	13958621	13958651	Cluster_1764	.	+	0.92	1.001	4.712	4.70729	0	0.094	N	ND	ND	NA	NA	NA	NA	NA	NA	NA	NA	NA	NA	0	1.131	0	0	0.188	0.565	2.827	0	0	0	0	0.75	#DIV/0!
SL2.40ch00	13959902	13960126	Cluster_1765	.	-	0.1143	2.501	6.597	2.63774	0.188	3.392	23	ND	ND	NA	NA	NA	NA	NA	NA	NA	NA	NA	NA	0.188	0	0	0.377	0	4.523	1.508	0	0	0	2.501	0	#DIV/0!
SL2.40ch00	13963663	13963687	Cluster_1766	.	-	0.1364	4.002	4.146	1.03598	3.958	4.052	23	ND	ND	NA	NA	NA	NA	NA	NA	NA	NA	NA	NA	0	0.188	0	0	0	2.45	1.508	0	0.25	0	2.251	1.501	0
SL2.40ch00	13979034	13979118	Cluster_1767	.	.	0.3382	9.756	12.816	1.31365	0	0.262	24	ND	ND	NA	NA	NA	NA	NA	NA	NA	NA	NA	NA	0.565	0.188	0.377	0.188	1.319	0.754	9.424	0.5	0	2.251	0.75	5.753	#DIV/0!
SL2.40ch00	13982795	13982961	Cluster_1768	.	.	0.4286	9.505	7.916	0.832825	0	0.16	24	ND	ND	NA	NA	NA	NA	NA	NA	NA	NA	NA	NA	0.188	0	0	0	0.377	2.262	5.089	0.25	0.5	0.5	2.001	6.254	0
SL2.40ch00	13986868	13986897	Cluster_1769	.	.	0.5455	8.255	6.22	0.753483	0	0.124	24	ND	ND	NA	NA	NA	NA	NA	NA	NA	NA	NA	NA	0.188	0	0.188	0.188	0	1.885	3.769	0.25	0.25	0	2.501	5.003	0.752
SL2.40ch00	13991801	13991824	Cluster_1770	.	+	0.9922	40.023	24.313	0.607476	0	0.828	24	ND	ND	NA	NA	NA	NA	NA	NA	NA	NA	NA	NA	0.377	0	0	0.565	0.188	0.942	22.24	0	0.25	0.5	0.25	38.772	2.26
SL2.40ch00	13992058	13992099	Cluster_1771	.	+	0.9111	8.505	8.481	0.997178	0	0.505	21	ND	ND	NA	NA	NA	NA	NA	NA	NA	NA	NA	NA	0	0.188	0.188	3.958	0	1.696	2.45	0	1.001	0.5	1.251	5.003	3.95405
SL2.40ch00	13992463	13992475	Cluster_1772	.	+	0.8	0.75	1.885	2.51333	0	0.188	24	ND	ND	NA	NA	NA	NA	NA	NA	NA	NA	NA	NA	0	0	0	0	0	0.377	1.508	0	0	0.25	0	0.5	#DIV/0!
SL2.40ch00	13995762	13995774	Cluster_1773	.	+	0.8	0.75	1.885	2.51333	0	0.188	24	ND	ND	NA	NA	NA	NA	NA	NA	NA	NA	NA	NA	0	0	0	0	0	0.377	1.508	0	0	0.25	0	0.5	#DIV/0!
SL2.40ch00	13996328	13996358	Cluster_1774	.	+	0.9189	6.504	6.973	1.07211	0	0.155	24	ND	ND	NA	NA	NA	NA	NA	NA	NA	NA	NA	NA	0.188	0	0.377	0.188	0.942	0.188	5.089	0.75	0.25	0	1.001	3.502	0.752
SL2.40ch00	14019136	14019211	Cluster_1775	.	+	0.8857	7.004	6.597	0.94189	0	0.16	24	ND	ND	NA	NA	NA	NA	NA	NA	NA	NA	NA	NA	0	0	0.754	0.188	0.188	1.508	3.958	0	0	0.25	1.251	5.503	#DIV/0!
SL2.40ch00	14019561	14019637	Cluster_1776	.	.	0.2857	7.004	7.916	1.13021	0	0.16	24	ND	ND	NA	NA	NA	NA	NA	NA	NA	NA	NA	NA	0.188	0.377	0	0.377	0.565	0.377	6.031	0	0.5	1.001	0	5.253	0.754
SL2.40ch00	14024600	14025108	Cluster_1777	.	.	0.661	45.276	44.479	0.982397	0	1.085	24	ND	ND	NA	NA	NA	NA	NA	NA	NA	NA	NA	NA	3.392	0.565	1.131	0.942	2.639	8.481	27.328	1.251	1.501	2.251	4.252	33.019	0.627582
SL2.40ch00	14026595	14026746	Cluster_1778	.	.	0.7917	6.754	9.047	1.3395	0	0.225	21	14026595	0.1774	NA	NA	NA	NA	NA	NA	NA	NA	NA	NA	0	0	0.377	3.958	3.958	0.754	0	0	2.752	3.252	0.25	0.25	1.43823
SL2.40ch00	14027131	14028118	Cluster_1779	.	.	0.3553	108.813	71.619	0.658184	0.188	2.605	22	ND	ND	NA	NA	NA	NA	NA	NA	NA	NA	NA	NA	2.073	0.565	2.827	22.994	35.998	1.319	5.843	3.502	35.02	58.534	3.002	6.754	0.656596
SL2.40ch00	14033879	14034223	Cluster_1780	.	.	0.7556	31.518	25.444	0.807285	0.188	1.874	22	ND	ND	NA	NA	NA	NA	NA	NA	NA	NA	NA	NA	0.754	0.188	0.188	1.131	12.251	2.073	8.858	0.5	0.25	14.759	3.002	10.506	4.524
SL2.40ch00	14045551	14045800	Cluster_1781	.	.	0.3968	18.761	11.874	0.632909	0	1.549	24	ND	ND	NA	NA	NA	NA	NA	NA	NA	NA	NA	NA	0.754	0.188	1.131	0.754	0.942	1.131	6.973	2.501	2.251	0.75	4.252	6.754	0.334962
SL2.40ch00	14046273	14046897	Cluster_1782	.	.	0.3526	242.891	231.444	0.952872	0	4.83	24	ND	ND	NA	NA	NA	NA	NA	NA	NA	NA	NA	NA	7.35	1.319	7.539	9.047	7.162	28.648	170.379	10.506	10.006	6.754	23.514	177.853	0.904158
SL2.40ch00	14047751	14047773	Cluster_1783	.	.	0.2941	1.751	3.204	1.82981	0	0.293	24	ND	ND	NA	NA	NA	NA	NA	NA	NA	NA	NA	NA	0.188	0	0	0	0	1.131	1.885	0.25	0	0.25	1.001	0.25	#DIV/0!
SL2.40ch00	14048391	14048391	Cluster_1784	.	-	0.1	0.5	1.885	3.77	0	0.134	N	ND	ND	NA	NA	NA	NA	NA	NA	NA	NA	NA	NA	0.188	0.377	0.565	0	0	0.188	0.565	0	0	0	0	0.5	#DIV/0!
SL2.40ch00	14055660	14055680	Cluster_1785	.	-	0.1333	1.751	2.827	1.61451	0	0.104	22	ND	ND	NA	NA	NA	NA	NA	NA	NA	NA	NA	NA	0	0	0	0.565	2.073	0.188	0	0	0.25	0.75	0.5	0.25	2.26
SL2.40ch00	14059953	14059976	Cluster_1786	.	+	0.875	4.252	3.016	0.709313	0	0.08	24	ND	ND	NA	NA	NA	NA	NA	NA	NA	NA	NA	NA	0	0	0	0	0	0	3.016	0	0	0	0.25	3.502	#DIV/0!
SL2.40ch00	14061030	14061244	Cluster_1787	.	+	0.9444	16.009	20.355	1.27147	0	8.337	24	ND	ND	NA	NA	NA	NA	NA	NA	NA	NA	NA	NA	0.377	0.377	0.565	0	0.377	2.073	16.586	0	1.001	0	0.5	13.758	0
SL2.40ch00	14063436	14063443	Cluster_1788	.	+	0.8	1.751	1.885	1.07653	0	0.942	24	ND	ND	NA	NA	NA	NA	NA	NA	NA	NA	NA	NA	0	0.188	0	0.188	0.188	0.188	1.131	0	0	0.25	0	1.251	#DIV/0!
SL2.40ch00	14064644	14064823	Cluster_1789	.	.	0.4688	15.759	24.124	1.53081	0	12.062	24	ND	ND	NA	NA	NA	NA	NA	NA	NA	NA	NA	NA	0.188	0.754	0	0	0.942	2.639	19.601	0	0.75	0	4.002	10.756	0
SL2.40ch00	14066580	14067013	Cluster_1790	.	.	0.6467	38.022	31.475	0.82781	0	1.657	24	ND	ND	NA	NA	NA	NA	NA	NA	NA	NA	NA	NA	1.885	1.696	0.565	2.639	0.942	7.916	15.832	0.75	1.501	2.251	7.004	23.514	1.75816
SL2.40ch00	14068957	14068980	Cluster_1791	.	-	0	5.003	5.277	1.05477	0	0.126	24	ND	ND	NA	NA	NA	NA	NA	NA	NA	NA	NA	NA	0.188	0	0.188	0.565	1.131	0.377	2.827	0	0.25	0.25	0	4.252	2.26
SL2.40ch00	14069194	14069217	Cluster_1792	.	+	0.8261	3.752	4.335	1.15538	0	0.087	24	ND	ND	NA	NA	NA	NA	NA	NA	NA	NA	NA	NA	0.188	0	0	0	0.377	0.942	2.827	0.5	0.25	0	0.25	2.752	0
SL2.40ch00	14069479	14069502	Cluster_1793	.	+	0.9643	6.504	5.277	0.811347	0	0.11	24	ND	ND	NA	NA	NA	NA	NA	NA	NA	NA	NA	NA	0	0.188	0	0	0	0.377	4.712	0	0	0	0.75	5.503	#DIV/0!
SL2.40ch00	14070155	14070253	Cluster_1794	.	+	0.8182	1.501	4.146	2.76216	2.639	2.727	24	ND	ND	NA	NA	NA	NA	NA	NA	NA	NA	NA	NA	0	0	0	0	0.377	1.131	2.639	0	0	0.25	0.25	1.001	#DIV/0!
SL2.40ch00	14070899	14071195	Cluster_1795	.	.	0.3962	32.519	29.967	0.921523	6.597	8.985	24	ND	ND	NA	NA	NA	NA	NA	NA	NA	NA	NA	NA	0.942	1.131	1.131	1.319	0.942	7.162	17.339	2.251	1.751	0.75	7.754	18.511	0.753284
SL2.40ch00	14079450	14079472	Cluster_1796	.	-	0.1875	5.003	3.016	0.602838	0	0.28	23	ND	ND	NA	NA	NA	NA	NA	NA	NA	NA	NA	NA	0.188	0	0	0	0	2.262	0.565	0	0	0	3.252	0.25	#DIV/0!
SL2.40ch00	14080584	14080594	Cluster_1797	.	.	0.6	3.502	1.885	0.538264	0	0.086	24	ND	ND	NA	NA	NA	NA	NA	NA	NA	NA	NA	NA	0	0	0.188	0	0	0.565	1.131	0.25	0	0.25	1.501	1.501	#DIV/0!
SL2.40ch00	14083404	14083604	Cluster_1798	.	.	0.3035	173.1	157.751	0.911329	0.188	4.504	24	ND	ND	NA	NA	NA	NA	NA	NA	NA	NA	NA	NA	5.654	3.392	4.335	11.12	8.104	35.056	90.09	7.004	25.515	14.008	31.018	82.798	0.435822
SL2.40ch00	14088126	14088148	Cluster_1799	.	+	0.95	7.504	3.769	0.502265	0	0.075	24	ND	ND	NA	NA	NA	NA	NA	NA	NA	NA	NA	NA	0	0	0	0	0	1.508	2.262	0.75	0.25	0	2.001	4.503	0
SL2.40ch00	14097938	14097941	Cluster_1800	.	+	1	2.752	2.073	0.75327	0	0.043	24	ND	ND	NA	NA	NA	NA	NA	NA	NA	NA	NA	NA	0	0	0	0	0	0.377	1.696	0	0	0	0.5	2.251	#DIV/0!
SL2.40ch00	14105998	14106021	Cluster_1801	.	-	0	11.757	3.016	0.256528	0	0.122	24	ND	ND	NA	NA	NA	NA	NA	NA	NA	NA	NA	NA	0	0	0	0.188	0	0	2.827	0	0.5	0.25	1.001	10.006	0.376
SL2.40ch00	14106264	14106284	Cluster_1802	.	.	0.7059	3.002	3.204	1.06729	0	0.074	24	ND	ND	NA	NA	NA	NA	NA	NA	NA	NA	NA	NA	0.188	0.377	0	0	0	0.754	1.885	0.25	0	0.5	0.5	1.251	#DIV/0!
SL2.40ch00	14113336	14113360	Cluster_1803	.	-	0.0417	20.262	13.57	0.669727	0	0.271	24	ND	ND	NA	NA	NA	NA	NA	NA	NA	NA	NA	NA	0.188	0	0	0	0	0.377	13.005	0	0	0.5	0.25	19.511	#DIV/0!
SL2.40ch00	14115340	14115361	Cluster_1804	.	-	0	2.251	2.45	1.08841	0	0.049	24	ND	ND	NA	NA	NA	NA	NA	NA	NA	NA	NA	NA	0	0	0	0.188	0	0.565	1.696	0	0	0	0.5	1.751	#DIV/0!
SL2.40ch00	14118673	14118696	Cluster_1805	.	-	0.0833	3.002	4.523	1.50666	0	0.333	24	ND	ND	NA	NA	NA	NA	NA	NA	NA	NA	NA	NA	0	0.188	0	0	0.188	0.377	3.769	0	0	0	0	3.002	#DIV/0!
SL2.40ch00	14135918	14136461	Cluster_1806	.	+	0.9122	16.51	27.894	1.68952	0	0.661	24	ND	ND	NA	NA	NA	NA	NA	NA	NA	NA	NA	NA	0.754	0.754	0.188	0.942	2.073	3.581	19.601	0.25	0.5	3.002	1.501	10.756	1.884
SL2.40ch00	14136775	14136798	Cluster_1807	.	+	0.8462	2.752	2.45	0.890262	0	0.049	24	ND	ND	NA	NA	NA	NA	NA	NA	NA	NA	NA	NA	0	0	0	0	0.188	0	2.262	0	0	0	0	2.752	#DIV/0!
SL2.40ch00	14137854	14137868	Cluster_1808	.	.	0.2143	2.752	2.639	0.958939	0	0.278	24	ND	ND	NA	NA	NA	NA	NA	NA	NA	NA	NA	NA	0	0	0	0.377	0	0.377	1.885	0	0	0	0.25	2.501	#DIV/0!
SL2.40ch00	14147810	14147965	Cluster_1809	.	.	0.6889	13.258	8.481	0.639689	1.508	1.867	24	ND	ND	NA	NA	NA	NA	NA	NA	NA	NA	NA	NA	0	0.942	0.188	0.188	0.942	1.319	4.9	0	0.5	0.5	1.001	10.006	0.376
SL2.40ch00	14150135	14150144	Cluster_1810	.	.	0.5833	1.501	2.262	1.507	0.754	0.792	N	ND	ND	NA	NA	NA	NA	NA	NA	NA	NA	NA	NA	0.754	0	0.188	0.188	0	0.565	0.565	0.25	0	0	0	1.251	#DIV/0!
SL2.40ch00	14150636	14150776	Cluster_1811	.	+	0.8789	44.276	71.619	1.61756	5.466	6.903	24	ND	ND	NA	NA	NA	NA	NA	NA	NA	NA	NA	NA	5.466	1.508	6.408	4.523	2.073	16.586	35.056	4.753	5.003	1.751	8.255	15.259	0.904058
SL2.40ch00	14151065	14151084	Cluster_1812	.	-	0	2.001	2.45	1.22439	2.45	2.45	24	ND	ND	NA	NA	NA	NA	NA	NA	NA	NA	NA	NA	0	0	0	0	0	0	2.45	0	0.25	0	0.5	1.251	0
SL2.40ch00	14155502	14155545	Cluster_1813	.	+	0.8333	5.503	5.654	1.02744	0	0.406	24	ND	ND	NA	NA	NA	NA	NA	NA	NA	NA	NA	NA	0.377	0	0	0.188	0	0.377	4.712	0	0	0	0.5	4.753	#DIV/0!
SL2.40ch00	14158029	14158279	Cluster_1814	.	.	0.4171	94.805	79.535	0.838933	0	3.99	24	ND	ND	NA	NA	NA	NA	NA	NA	NA	NA	NA	NA	2.639	6.408	2.262	5.277	2.827	25.821	34.302	4.002	6.254	5.503	26.765	41.274	0.84378
SL2.40ch00	14161016	14161039	Cluster_1815	.	+	1	13.758	4.712	0.342492	0	0.094	24	ND	ND	NA	NA	NA	NA	NA	NA	NA	NA	NA	NA	0	0	0	0	0.565	0	4.146	0	0.25	2.501	2.752	8.255	0
SL2.40ch00	14161357	14161380	Cluster_1816	.	-	0.125	6.003	3.016	0.502415	0	0.079	24	ND	ND	NA	NA	NA	NA	NA	NA	NA	NA	NA	NA	0	0	0.188	0	0	0.565	2.262	0	0	0	0.5	5.503	#DIV/0!
SL2.40ch00	14161601	14161624	Cluster_1817	.	-	0.1818	5.503	6.22	1.13029	0	0.124	24	ND	ND	NA	NA	NA	NA	NA	NA	NA	NA	NA	NA	0	0.377	0	0	0.942	0	4.9	0	0	0.5	0.25	4.002	#DIV/0!
SL2.40ch00	14161949	14161974	Cluster_1818	.	-	0.0455	9.756	4.146	0.424969	0	0.097	24	ND	ND	NA	NA	NA	NA	NA	NA	NA	NA	NA	NA	0	0.188	0	0.188	0.188	0.377	3.204	1.001	0.25	0.5	1.001	7.004	0.752
SL2.40ch00	14165376	14165427	Cluster_1819	.	+	0.8182	11.006	12.439	1.1302	0	0.639	24	ND	ND	NA	NA	NA	NA	NA	NA	NA	NA	NA	NA	0	0.188	0.188	0.377	0.942	4.523	6.22	0.25	0.75	1.001	4.002	4.002	0.502667
SL2.40ch00	14165640	14165674	Cluster_1820	.	.	0.76	6.504	4.712	0.724477	0	0.096	24	ND	ND	NA	NA	NA	NA	NA	NA	NA	NA	NA	NA	0	0	0.188	0.188	0	0.188	4.146	0.25	0.5	0.5	1.001	4.252	0.376
SL2.40ch00	14170011	14170034	Cluster_1821	.	+	0.8421	3.502	3.581	1.02256	0	0.072	24	ND	ND	NA	NA	NA	NA	NA	NA	NA	NA	NA	NA	0	0	0.188	0.188	0	0.754	2.45	0	0.5	0	0.75	2.001	0.376
SL2.40ch00	14171323	14171417	Cluster_1822	.	.	0.26	8.755	9.424	1.07641	8.481	8.632	24	ND	ND	NA	NA	NA	NA	NA	NA	NA	NA	NA	NA	1.319	0.377	0.565	0	0.942	2.639	3.581	0.5	0.5	0.25	2.001	3.252	0
SL2.40ch00	14172270	14172634	Cluster_1823	.	-	0.0836	37.522	60.876	1.62241	56.165	57.175	24	ND	ND	NA	NA	NA	NA	NA	NA	NA	NA	NA	NA	0.754	0.942	0.377	1.319	1.131	7.916	48.437	0.75	1.751	0.5	3.252	30.268	0.753284
SL2.40ch00	14173672	14173689	Cluster_1824	.	.	0.3	1.751	1.885	1.07653	1.885	1.885	24	ND	ND	NA	NA	NA	NA	NA	NA	NA	NA	NA	NA	0	0	0	0	0	0.188	1.696	0	0	0	0	1.751	#DIV/0!
SL2.40ch00	14179196	14179317	Cluster_1825	.	+	0.9413	510.795	456.291	0.893296	0	9.749	21	14179212	0.275163	NA	NA	NA	NA	NA	NA	NA	NA	NA	NA	2.639	5.277	5.843	170.756	83.682	68.415	119.68	9.255	261.902	165.596	47.527	11.507	0.651984
SL2.40ch00	14179972	14179991	Cluster_1826	.	-	0	2.752	2.073	0.75327	0	0.041	24	ND	ND	NA	NA	NA	NA	NA	NA	NA	NA	NA	NA	0	0	0	0	0	0.188	1.885	0	0.5	0	0.25	2.001	0
SL2.40ch00	14180435	14180470	Cluster_1827	.	.	0.6818	6.003	4.146	0.690655	0	0.083	24	ND	ND	NA	NA	NA	NA	NA	NA	NA	NA	NA	NA	0	0	0	0.188	0.377	0.188	3.392	0	0	0.25	0.5	5.253	#DIV/0!
SL2.40ch00	14184122	14184143	Cluster_1828	.	+	1	2.251	2.073	0.920924	0	0.041	24	ND	ND	NA	NA	NA	NA	NA	NA	NA	NA	NA	NA	0	0	0	0	0.188	0.754	1.131	0	0	0	1.251	1.001	#DIV/0!
SL2.40ch00	14185536	14185559	Cluster_1829	.	+	0.963	3.252	5.089	1.56488	0	0.102	24	ND	ND	NA	NA	NA	NA	NA	NA	NA	NA	NA	NA	0	0.188	0	0.377	0.188	1.508	2.827	0	0	0	1.001	2.001	#DIV/0!
SL2.40ch00	14186653	14186702	Cluster_1830	.	.	0.4483	4.252	5.466	1.28551	0	0.116	24	ND	ND	NA	NA	NA	NA	NA	NA	NA	NA	NA	NA	0	0.754	0	0	0.942	0.188	3.581	0	0	1.001	0	3.252	#DIV/0!
SL2.40ch00	14186922	14186938	Cluster_1831	.	+	1	1.251	2.073	1.65707	0	0.041	24	ND	ND	NA	NA	NA	NA	NA	NA	NA	NA	NA	NA	0	0.188	0	0	0.188	0.377	1.319	0	0	0	0	1.251	#DIV/0!
SL2.40ch00	14188534	14189133	Cluster_1832	.	.	0.4059	65.038	45.045	0.692595	0.754	2.294	22	ND	ND	NA	NA	NA	NA	NA	NA	NA	NA	NA	NA	1.131	0.565	1.696	6.22	25.255	2.639	7.539	2.501	7.254	38.272	2.752	11.507	0.857458
SL2.40ch00	14189383	14189517	Cluster_1833	.	+	0.9375	4.002	6.031	1.507	0	0.125	24	ND	ND	NA	NA	NA	NA	NA	NA	NA	NA	NA	NA	0.377	0.565	0.188	0.565	0	1.131	3.204	0.25	1.001	0	0.25	2.251	0.564436
SL2.40ch00	14190941	14190976	Cluster_1834	.	+	0.9444	7.254	10.177	1.40295	0	0.204	24	ND	ND	NA	NA	NA	NA	NA	NA	NA	NA	NA	NA	0	0.942	0.565	0	0.188	2.262	6.22	0.25	0	0.25	1.001	4.002	#DIV/0!
SL2.40ch00	14203356	14203451	Cluster_1835	.	.	0.3333	16.009	12.439	0.777	0	0.249	24	ND	ND	NA	NA	NA	NA	NA	NA	NA	NA	NA	NA	0.565	0.377	0.377	0.565	1.131	1.508	7.916	0.25	0.75	3.502	1.251	9.505	0.753333
SL2.40ch00	14211579	14212042	Cluster_1836	.	.	0.7019	15.509	19.601	1.26385	0	0.438	24	ND	ND	NA	NA	NA	NA	NA	NA	NA	NA	NA	NA	0.377	0.188	0.565	1.131	0.942	2.827	13.57	0.5	0.75	2.001	2.001	9.756	1.508
SL2.40ch00	14212410	14212430	Cluster_1837	.	+	1	2.001	2.073	1.03598	0	0.041	24	ND	ND	NA	NA	NA	NA	NA	NA	NA	NA	NA	NA	0	0.377	0	0	0.754	0	0.942	0	0	0.5	0	1.501	#DIV/0!
SL2.40ch00	14215549	14215766	Cluster_1838	.	.	0.6964	75.794	120.434	1.58896	0	2.902	24	ND	ND	NA	NA	NA	NA	NA	NA	NA	NA	NA	NA	2.073	2.827	0.942	8.858	6.973	23.371	75.389	1.751	3.002	6.254	8.255	53.031	2.9507
SL2.40ch00	14216085	14216126	Cluster_1839	.	.	0.4	7.004	7.539	1.07638	0	0.174	24	ND	ND	NA	NA	NA	NA	NA	NA	NA	NA	NA	NA	0.188	0.188	0	0.188	0.565	1.508	4.9	0	0.25	0.25	1.001	5.003	0.752
SL2.40ch00	14219595	14219650	Cluster_1840	.	+	0.8148	1.501	5.089	3.39041	0	0.127	24	ND	ND	NA	NA	NA	NA	NA	NA	NA	NA	NA	NA	0	0	0	0.188	0	1.696	3.204	0	0	0	0.25	1.251	#DIV/0!
SL2.40ch00	14220405	14220411	Cluster_1841	.	.	0.3	1.501	1.885	1.25583	0	0.038	24	ND	ND	NA	NA	NA	NA	NA	NA	NA	NA	NA	NA	0	0	0.188	0	0	0.565	1.131	0	0	0	0.25	1.251	#DIV/0!
SL2.40ch00	14221685	14221687	Cluster_1842	.	.	0.4	2.251	1.885	0.837406	0	0.072	23	ND	ND	NA	NA	NA	NA	NA	NA	NA	NA	NA	NA	0	0	0	0	0	0.942	0.942	0	0	0.5	0.5	0.75	#DIV/0!
SL2.40ch00	14223008	14223180	Cluster_1843	.	.	0.6332	33.269	37.506	1.12736	0	0.848	24	ND	ND	NA	NA	NA	NA	NA	NA	NA	NA	NA	NA	3.016	2.262	0.565	3.392	1.508	6.408	20.355	0.25	2.752	1.251	4.252	20.012	1.23256
SL2.40ch00	14223557	14223580	Cluster_1844	.	.	0.4762	7.754	3.958	0.510446	0	0.712	24	ND	ND	NA	NA	NA	NA	NA	NA	NA	NA	NA	NA	0	0.377	0	0.188	0	0.188	3.204	0.25	0.25	0	2.752	4.503	0.752
SL2.40ch00	14228025	14228049	Cluster_1845	.	+	0.9655	6.254	5.466	0.874001	0	0.109	24	ND	ND	NA	NA	NA	NA	NA	NA	NA	NA	NA	NA	0	0.188	0	0.188	0	0.188	4.9	0	0.25	0	0.5	5.503	0.752
SL2.40ch00	14228632	14228657	Cluster_1846	.	-	0.0135	16.76	13.947	0.83216	0	0.279	24	ND	ND	NA	NA	NA	NA	NA	NA	NA	NA	NA	NA	0	0.377	0	0	0.377	1.131	12.062	0	0	0.25	1.501	14.258	#DIV/0!
SL2.40ch00	14233239	14233255	Cluster_1847	.	.	0.2308	1.501	2.45	1.63225	0	0.102	N	ND	ND	NA	NA	NA	NA	NA	NA	NA	NA	NA	NA	0.565	0.188	0.188	0.565	0	0.377	0.565	0	0	0	0.5	0.5	#DIV/0!
SL2.40ch00	14234161	14234879	Cluster_1848	.	.	0.3758	59.284	112.329	1.89476	1.319	6.666	23	ND	ND	NA	NA	NA	NA	NA	NA	NA	NA	NA	NA	2.639	2.639	1.508	2.262	2.827	55.599	44.856	3.002	3.502	5.003	9.505	35.02	0.645917
SL2.40ch00	14239964	14239987	Cluster_1849	.	.	0.7333	1.251	2.827	2.25979	0	0.072	24	ND	ND	NA	NA	NA	NA	NA	NA	NA	NA	NA	NA	0	0	0	0	0	1.131	1.696	0	0	0	0.25	1.001	#DIV/0!
SL2.40ch00	14240826	14241144	Cluster_1850	.	.	0.4966	27.266	28.082	1.02993	0	0.839	24	ND	ND	NA	NA	NA	NA	NA	NA	NA	NA	NA	NA	1.131	0.377	0.565	0.942	0.377	6.597	18.093	0.75	0.25	0.75	5.003	19.261	3.768
SL2.40ch00	14241936	14242090	Cluster_1851	.	-	0.0192	16.009	9.801	0.612218	0.188	0.683	24	ND	ND	NA	NA	NA	NA	NA	NA	NA	NA	NA	NA	0.565	0.188	0.188	0.188	0.377	0.565	7.727	0.25	0.75	1.751	1.001	10.756	0.250667
SL2.40ch00	14247273	14247296	Cluster_1852	.	+	1	2.001	3.204	1.6012	0	0.22	24	ND	ND	NA	NA	NA	NA	NA	NA	NA	NA	NA	NA	0	0	0.188	0.188	0.188	0.942	1.696	0	0	0	0.25	1.501	#DIV/0!
SL2.40ch00	14251524	14251720	Cluster_1853	.	.	0.2652	32.769	34.113	1.04101	1.696	3.06	24	ND	ND	NA	NA	NA	NA	NA	NA	NA	NA	NA	NA	1.508	0.377	2.073	3.016	1.508	9.801	15.832	1.751	1.001	1.751	7.254	18.01	3.01299
SL2.40ch00	14253939	14253954	Cluster_1854	.	.	0.4615	0.75	2.45	3.26667	2.45	2.45	24	ND	ND	NA	NA	NA	NA	NA	NA	NA	NA	NA	NA	0	0	0	0.188	0	0.377	1.885	0	0	0	0	0.75	#DIV/0!
SL2.40ch00	14254369	14254478	Cluster_1855	.	-	0.0667	3.752	5.654	1.50693	5.466	5.56	24	ND	ND	NA	NA	NA	NA	NA	NA	NA	NA	NA	NA	0	1.131	0	0	0	1.508	3.016	0.5	0	0	1.001	2.001	#DIV/0!
SL2.40ch00	14256857	14256979	Cluster_1856	.	.	0.4348	7.254	4.335	0.597601	4.335	4.335	24	ND	ND	NA	NA	NA	NA	NA	NA	NA	NA	NA	NA	0	0	0	0.377	0.377	0.188	3.392	0.25	0	0.25	0.5	6.254	#DIV/0!
SL2.40ch00	14267475	14268446	Cluster_1857	.	.	0.4091	408.486	214.67	0.525526	0.565	14.615	22	ND	ND	NA	NA	NA	NA	NA	NA	NA	NA	NA	NA	4.9	0.754	9.235	21.109	133.815	12.251	32.606	14.258	28.516	286.916	16.009	53.281	0.740251
SL2.40ch00	14268665	14268765	Cluster_1858	.	.	0.6689	70.791	55.222	0.780071	0	1.874	22	ND	ND	NA	NA	NA	NA	NA	NA	NA	NA	NA	NA	0.754	0.188	0.942	4.9	38.825	1.885	7.727	1.001	6.003	53.781	1.001	7.254	0.816259
SL2.40ch00	14269250	14269267	Cluster_1859	.	-	0	5.503	1.885	0.34254	0	0.049	22	ND	ND	NA	NA	NA	NA	NA	NA	NA	NA	NA	NA	0	0	0.188	0	1.696	0	0	0	0.5	4.753	0	0.25	0
SL2.40ch00	14275769	14276936	Cluster_1860	.	+	0.9382	867.752	726.371	0.837072	0	15.459	24	ND	ND	NA	NA	NA	NA	NA	NA	NA	NA	NA	NA	11.308	4.712	21.109	9.612	15.078	68.792	595.76	26.265	19.261	19.011	64.787	712.912	0.49904
SL2.40ch00	14279053	14279137	Cluster_1861	.	.	0.7861	33.019	37.883	1.14731	0	0.835	24	ND	ND	NA	NA	NA	NA	NA	NA	NA	NA	NA	NA	1.131	1.885	2.262	1.885	1.508	7.35	21.863	4.002	3.502	1.251	4.753	18.511	0.538264
SL2.40ch00	14281219	14281657	Cluster_1862	.	.	0.2276	78.796	58.803	0.746269	0	2.148	24	ND	ND	NA	NA	NA	NA	NA	NA	NA	NA	NA	NA	1.696	0.565	0.565	2.262	3.769	12.251	37.694	1.251	3.752	6.003	14.008	49.529	0.602878
SL2.40ch00	14282270	14282293	Cluster_1863	.	-	0	1.501	3.581	2.38574	0	1.64	24	ND	ND	NA	NA	NA	NA	NA	NA	NA	NA	NA	NA	0	0	0	0	0	0.377	3.204	0	0	0	0	1.251	#DIV/0!
SL2.40ch00	14285113	14285128	Cluster_1864	.	.	0.75	3.002	2.262	0.753498	0	0.045	24	ND	ND	NA	NA	NA	NA	NA	NA	NA	NA	NA	NA	0.188	0	0.188	0	0.188	0.565	1.131	0.5	0.25	0.25	0.75	0.75	0
SL2.40ch00	14285655	14285678	Cluster_1865	.	+	0.8235	3.752	3.204	0.853945	0	0.065	24	ND	ND	NA	NA	NA	NA	NA	NA	NA	NA	NA	NA	0	0	0.188	0	0	0.942	2.073	0	0.5	0	1.251	1.751	0
SL2.40ch00	14286886	14286909	Cluster_1866	.	-	0	2.251	2.639	1.17237	0	0.053	24	ND	ND	NA	NA	NA	NA	NA	NA	NA	NA	NA	NA	0.188	0	0	0	0.188	0	2.262	0	0.25	0	0	1.751	0
SL2.40ch00	14295775	14295986	Cluster_1867	.	+	0.9182	12.507	20.732	1.65763	0	0.418	24	ND	ND	NA	NA	NA	NA	NA	NA	NA	NA	NA	NA	0.377	0.188	0.377	1.319	1.696	2.073	14.701	0	1.001	3.002	1.751	6.754	1.31768
SL2.40ch00	14301208	14301280	Cluster_1868	.	.	0.2162	8.755	6.973	0.796459	0	0.145	24	ND	ND	NA	NA	NA	NA	NA	NA	NA	NA	NA	NA	0	0.377	0	0.188	0.565	0.377	5.466	0.25	0.25	1.001	1.501	5.253	0.752
SL2.40ch00	14301623	14301624	Cluster_1869	.	+	0.8182	3.002	2.073	0.69054	0	0.061	24	ND	ND	NA	NA	NA	NA	NA	NA	NA	NA	NA	NA	0	0	0	0	0	0.188	1.885	0	0	0.25	0	2.752	#DIV/0!
SL2.40ch00	14310018	14310530	Cluster_1870	.	.	0.5982	124.572	128.538	1.03184	0	2.959	24	ND	ND	NA	NA	NA	NA	NA	NA	NA	NA	NA	NA	3.016	2.827	3.204	6.22	3.016	20.355	89.901	3.502	5.253	3.502	13.008	92.804	1.18409
SL2.40ch00	14312454	14312474	Cluster_1871	.	-	0	3.752	2.262	0.602878	0	0.104	24	ND	ND	NA	NA	NA	NA	NA	NA	NA	NA	NA	NA	0	0	0.188	0.377	0	0.377	1.319	0	0	0	0.25	3.502	#DIV/0!
SL2.40ch00	14319887	14320038	Cluster_1872	HP	+	0.8333	1.251	2.262	1.80815	0	0.26	24	ND	ND	15	0.7895	19	114	-0.6737	0.9322	1	1	0	0	0.188	0	0	0	0	0.754	1.319	0	0	0	0	1.001	#DIV/0!
SL2.40ch00	14320881	14320904	Cluster_1873	.	+	1	4.002	3.016	0.753623	0	0.274	24	ND	ND	NA	NA	NA	NA	NA	NA	NA	NA	NA	NA	0	0	0	0	0	0	3.016	0	0	0	0	4.002	#DIV/0!
SL2.40ch00	14326025	14326047	Cluster_1874	.	-	0	2.752	1.885	0.684956	0	0.038	24	ND	ND	NA	NA	NA	NA	NA	NA	NA	NA	NA	NA	0	0	0	0	0	0.377	1.508	0	0.5	0	0.25	2.001	0
SL2.40ch00	14326341	14326364	Cluster_1875	.	+	0.9333	7.754	5.654	0.729172	0.188	0.304	24	ND	ND	NA	NA	NA	NA	NA	NA	NA	NA	NA	NA	0	0	0	0.565	0.188	0.565	4.335	0.25	0.75	0.25	0.5	6.003	0.753333
SL2.40ch00	14326773	14326790	Cluster_1876	.	+	0.875	1.001	3.016	3.01299	0	0.076	24	ND	ND	NA	NA	NA	NA	NA	NA	NA	NA	NA	NA	0.188	0.377	0	0.188	0	0.377	1.885	0	0	0	0	1.001	#DIV/0!
SL2.40ch00	14327299	14327354	Cluster_1877	.	+	0.8084	41.524	49.191	1.18464	0	1.058	24	ND	ND	NA	NA	NA	NA	NA	NA	NA	NA	NA	NA	2.827	1.508	1.131	3.016	1.508	7.916	31.286	1.001	1.751	1.501	2.752	30.768	1.72244
SL2.40ch00	14334793	14335047	Cluster_1878	.	+	0.8746	50.279	66.154	1.31574	0.188	2.011	23	ND	ND	NA	NA	NA	NA	NA	NA	NA	NA	NA	NA	1.508	1.319	0.754	4.712	10.554	24.313	22.994	1.251	3.002	14.008	13.008	17.51	1.56962
SL2.40ch00	14335423	14335526	Cluster_1879	.	.	0.3395	27.016	30.532	1.13015	0	0.638	24	ND	ND	NA	NA	NA	NA	NA	NA	NA	NA	NA	NA	0.188	0.565	0.942	0.942	2.45	9.989	15.455	0.5	0.5	2.251	3.752	17.01	1.884
SL2.40ch00	14336164	14336295	Cluster_1880	.	+	0.8372	20.012	16.209	0.809964	0	0.324	24	ND	ND	NA	NA	NA	NA	NA	NA	NA	NA	NA	NA	0.188	0.188	0	0	0.188	3.581	12.062	0.75	0.25	0.25	3.252	14.759	0
SL2.40ch00	14336691	14336821	Cluster_1881	.	.	0.4337	19.011	15.643	0.822839	0.188	0.675	24	ND	ND	NA	NA	NA	NA	NA	NA	NA	NA	NA	NA	0.565	1.131	0.188	1.885	0.942	5.277	5.654	0.25	1.501	1.751	6.254	7.004	1.25583
SL2.40ch00	14338652	14338708	Cluster_1882	.	+	0.9032	6.003	5.843	0.973347	0	0.133	24	ND	ND	NA	NA	NA	NA	NA	NA	NA	NA	NA	NA	0.377	0.377	0	0.188	0.377	1.696	2.827	0.25	0.75	0.5	1.751	2.251	0.250667
SL2.40ch00	14339062	14339296	Cluster_1883	.	.	0.6382	24.514	28.648	1.16864	0	1.229	24	ND	ND	NA	NA	NA	NA	NA	NA	NA	NA	NA	NA	1.696	0.188	0.565	1.885	2.073	7.727	14.512	0.25	1.501	2.501	3.502	15.509	1.25583
SL2.40ch00	14339687	14339776	Cluster_1884	.	.	0.4198	26.515	24.69	0.931171	0	0.64	24	ND	ND	NA	NA	NA	NA	NA	NA	NA	NA	NA	NA	0.565	0.754	1.508	0.942	0.942	7.162	12.816	1.251	1.251	1.751	4.753	14.008	0.752998
SL2.40ch00	14340360	14340434	Cluster_1885	.	+	0.8491	20.012	19.978	0.998301	0	0.81	24	ND	ND	NA	NA	NA	NA	NA	NA	NA	NA	NA	NA	0.565	0.377	0	1.131	1.885	3.581	12.439	0	1.751	3.002	2.251	12.507	0.645917
SL2.40ch00	14348142	14348165	Cluster_1886	.	.	0.3182	4.252	4.146	0.975071	0	0.083	24	ND	ND	NA	NA	NA	NA	NA	NA	NA	NA	NA	NA	0	0	0	0.188	0	0.565	3.392	0	0	0.25	0.25	3.502	#DIV/0!
SL2.40ch00	14348661	14348671	Cluster_1887	.	+	1	1.751	1.885	1.07653	0	0.038	24	ND	ND	NA	NA	NA	NA	NA	NA	NA	NA	NA	NA	0	0	0	0	0	0.377	1.508	0	0	0	0	1.751	#DIV/0!
SL2.40ch00	14349767	14349786	Cluster_1888	.	-	0.0769	1.251	2.45	1.95843	0	0.054	24	ND	ND	NA	NA	NA	NA	NA	NA	NA	NA	NA	NA	0	0.188	0.188	0	0	0.565	1.508	0.25	0	0	0.25	0.75	#DIV/0!
SL2.40ch00	14352585	14352608	Cluster_1889	.	+	1	3.002	2.827	0.941706	0	0.057	24	ND	ND	NA	NA	NA	NA	NA	NA	NA	NA	NA	NA	0.188	0	0	0	0	0.565	2.073	0	0	0	0.5	2.251	#DIV/0!
SL2.40ch00	14353207	14353221	Cluster_1890	.	+	0.8	0.75	2.827	3.76933	0	0.057	24	ND	ND	NA	NA	NA	NA	NA	NA	NA	NA	NA	NA	0.188	0	0.188	0	0	0	2.45	0	0	0	0	0.75	#DIV/0!
SL2.40ch00	14353538	14353560	Cluster_1891	.	-	0	2.251	1.885	0.837406	0	0.093	24	ND	ND	NA	NA	NA	NA	NA	NA	NA	NA	NA	NA	0	0	0	0	0	0	1.885	0.25	0.5	0.25	0	1.251	0
SL2.40ch00	14354583	14354603	Cluster_1892	.	+	0.9286	1.751	2.639	1.50714	0	0.058	24	ND	ND	NA	NA	NA	NA	NA	NA	NA	NA	NA	NA	0	0	0.188	0	0.188	0.565	1.696	0	0	0.25	0	1.501	#DIV/0!
SL2.40ch00	14368369	14368697	Cluster_1893	.	.	0.6397	25.265	25.632	1.01453	0	0.928	24	ND	ND	NA	NA	NA	NA	NA	NA	NA	NA	NA	NA	0.754	0.942	0.377	1.696	0.942	4.9	16.02	0.75	1.751	1.001	4.002	16.009	0.968589
SL2.40ch00	14371637	14371653	Cluster_1894	.	+	0.8571	2.001	2.639	1.31884	0.565	0.62	N	ND	ND	NA	NA	NA	NA	NA	NA	NA	NA	NA	NA	0.942	0	0.377	0	0.188	0.377	0.754	0	0.25	0	0	1.751	0
SL2.40ch00	14373457	14373628	Cluster_1895	.	.	0.6364	68.29	55.976	0.819681	1.131	2.539	24	ND	ND	NA	NA	NA	NA	NA	NA	NA	NA	NA	NA	2.262	1.885	1.885	1.131	3.769	16.586	28.459	2.752	3.252	3.752	9.756	40.774	0.347786
SL2.40ch00	14374602	14374635	Cluster_1896	.	-	0	11.257	8.481	0.753398	8.481	8.481	24	ND	ND	NA	NA	NA	NA	NA	NA	NA	NA	NA	NA	0	0	0	0	0	0	8.481	0	0	0	0	11.006	#DIV/0!
SL2.40ch00	14375059	14375509	Cluster_1897	.	+	0.8156	199.866	171.698	0.859066	0.377	6.993	24	ND	ND	NA	NA	NA	NA	NA	NA	NA	NA	NA	NA	3.392	8.104	6.031	11.308	17.339	44.102	81.42	5.503	13.008	22.763	49.028	97.306	0.869311
SL2.40ch00	14375791	14375813	Cluster_1898	.	+	0.9333	0.75	2.827	3.76933	0	0.09	23	ND	ND	NA	NA	NA	NA	NA	NA	NA	NA	NA	NA	0.188	0	0	0	0	2.073	0.565	0	0	0	0	0.5	#DIV/0!
SL2.40ch00	14383434	14384033	Cluster_1899	.	-	0.1636	112.565	72.562	0.644623	0	2.162	22	ND	ND	NA	NA	NA	NA	NA	NA	NA	NA	NA	NA	0.377	0.188	0.565	4.9	59.934	2.639	3.958	1.501	5.253	97.306	2.501	4.002	0.9328
SL2.40ch00	14390082	14390258	Cluster_1900	.	.	0.4444	3.002	8.481	2.82512	4.335	6.352	24	ND	ND	NA	NA	NA	NA	NA	NA	NA	NA	NA	NA	0.188	0.188	0	0.565	0	1.508	6.031	0	0	0.25	0	2.752	#DIV/0!
SL2.40ch00	14392152	14392178	Cluster_1901	.	+	0.8	10.506	6.597	0.627927	0.188	1.273	24	ND	ND	NA	NA	NA	NA	NA	NA	NA	NA	NA	NA	0.754	0	0.188	0	0.188	1.696	3.769	0.5	0	0.75	1.501	4.002	#DIV/0!
SL2.40ch00	14397608	14397631	Cluster_1902	.	+	1	9.505	4.712	0.495739	0	0.942	24	ND	ND	NA	NA	NA	NA	NA	NA	NA	NA	NA	NA	0	0	0	0	0	0.188	4.523	0	0	0.25	0	9.255	#DIV/0!
SL2.40ch00	14399123	14399146	Cluster_1903	.	+	0.9524	3.502	3.958	1.13021	0	0.091	24	ND	ND	NA	NA	NA	NA	NA	NA	NA	NA	NA	NA	0	0.188	0.188	0	0.188	0.188	3.204	0.25	0	0.25	0	3.002	#DIV/0!
SL2.40ch00	14399354	14399459	Cluster_1904	.	+	0.8667	7.754	5.654	0.729172	0	0.113	24	ND	ND	NA	NA	NA	NA	NA	NA	NA	NA	NA	NA	0	0.188	0	0.188	0	0.188	5.089	0	0.5	0.5	0.25	6.504	0.376
SL2.40ch00	14400371	14400393	Cluster_1905	.	+	0.9286	2.001	2.639	1.31884	0	0.053	24	ND	ND	NA	NA	NA	NA	NA	NA	NA	NA	NA	NA	0	0	0	0.188	0	0.188	2.262	0.25	0	0.25	0	1.501	#DIV/0!
SL2.40ch00	14402509	14402532	Cluster_1906	.	+	1	9.505	6.408	0.674171	0	0.156	24	ND	ND	NA	NA	NA	NA	NA	NA	NA	NA	NA	NA	0	0	0	0	0	0.377	6.031	0	0.75	0	0.5	8.255	0
SL2.40ch00	14406537	14406560	Cluster_1907	.	.	0.3182	4.252	4.146	0.975071	0	0.083	24	ND	ND	NA	NA	NA	NA	NA	NA	NA	NA	NA	NA	0	0.377	0	0.188	0	0.565	3.016	0	0	0.25	0	3.252	#DIV/0!
SL2.40ch00	14414172	14414207	Cluster_1908	.	+	0.988	16.009	15.643	0.977138	0	0.313	24	ND	ND	NA	NA	NA	NA	NA	NA	NA	NA	NA	NA	0.377	0.188	0	0	0.188	0.942	13.947	0	0.5	0.5	0.75	13.758	0
SL2.40ch00	14415266	14415281	Cluster_1909	.	+	1	0.75	1.885	2.51333	0	0.038	24	ND	ND	NA	NA	NA	NA	NA	NA	NA	NA	NA	NA	0	0	0	0	0.188	0.754	0.942	0	0	0.25	0	0.5	#DIV/0!
SL2.40ch00	14420497	14420526	Cluster_1910	.	-	0.2	8.005	5.654	0.706309	0	0.113	24	ND	ND	NA	NA	NA	NA	NA	NA	NA	NA	NA	NA	0.377	0	0.565	0.188	0.188	0.377	3.958	0.25	1.251	0.25	0.75	5.253	0.15028
SL2.40ch00	14433430	14433554	Cluster_1911	.	.	0.2677	35.02	37.317	1.06559	0	1.014	24	ND	ND	NA	NA	NA	NA	NA	NA	NA	NA	NA	NA	0.188	1.508	1.131	1.131	3.958	14.324	15.078	2.001	2.251	3.752	7.004	16.009	0.502443
SL2.40ch00	14436135	14436174	Cluster_1912	.	+	0.9915	59.534	44.102	0.740787	0	0.882	24	ND	ND	NA	NA	NA	NA	NA	NA	NA	NA	NA	NA	0.188	1.131	0.188	0.565	0.754	13.57	27.705	0.5	1.251	2.501	15.509	38.022	0.451639
SL2.40ch00	14442297	14442320	Cluster_1913	.	-	0.1176	1.001	3.204	3.2008	0	0.078	24	ND	ND	NA	NA	NA	NA	NA	NA	NA	NA	NA	NA	0	0	0	0	0	0.754	2.45	0	0	0	0.25	0.75	#DIV/0!
SL2.40ch00	14442772	14442787	Cluster_1914	.	+	0.8182	2.501	2.073	0.828868	0	0.052	24	ND	ND	NA	NA	NA	NA	NA	NA	NA	NA	NA	NA	0	0	0	0	0	0.754	1.319	0.25	1.001	0.25	0	0.5	0
SL2.40ch00	14445722	14446050	Cluster_1915	.	-	0.1554	86.55	75.2	0.868862	0.188	1.727	24	ND	ND	NA	NA	NA	NA	NA	NA	NA	NA	NA	NA	1.131	4.335	0	0.942	1.508	14.512	52.772	0.5	1.501	2.251	10.006	65.538	0.627582
SL2.40ch00	14447711	14447734	Cluster_1916	.	-	0	4.002	2.827	0.706397	0	0.057	24	ND	ND	NA	NA	NA	NA	NA	NA	NA	NA	NA	NA	0	0.188	0	0	0	0.565	2.073	0	0	0	1.001	2.501	#DIV/0!
SL2.40ch00	14450029	14450029	Cluster_1917	.	+	1	2.001	1.885	0.942029	0	0.107	24	ND	ND	NA	NA	NA	NA	NA	NA	NA	NA	NA	NA	0	0	0	0	0	0	1.885	0	0	0	0.5	1.251	#DIV/0!
SL2.40ch00	14450652	14452370	Cluster_1918	.	.	0.3933	324.938	275.546	0.847996	1.131	10.311	22	ND	ND	NA	NA	NA	NA	NA	NA	NA	NA	NA	NA	12.251	2.073	2.827	24.501	113.46	24.69	95.744	6.254	22.513	132.827	22.263	124.822	1.0883
SL2.40ch00	14453791	14454765	Cluster_1919	.	.	0.3531	362.21	361.866	0.99905	1.319	15.764	22	ND	ND	NA	NA	NA	NA	NA	NA	NA	NA	NA	NA	9.989	3.958	7.162	32.417	169.248	33.36	105.733	4.252	28.266	176.102	36.521	99.558	1.14685
SL2.40ch00	14458967	14458979	Cluster_1920	.	+	1	2.001	2.262	1.13043	0	0.045	24	ND	ND	NA	NA	NA	NA	NA	NA	NA	NA	NA	NA	0	0.377	0	0.188	0.188	0.188	1.319	0	0.25	0	0	1.751	0.752
SL2.40ch00	14463798	14463822	Cluster_1921	.	.	0.381	3.252	3.958	1.2171	0	0.267	24	ND	ND	NA	NA	NA	NA	NA	NA	NA	NA	NA	NA	0.188	0.188	0.377	0.377	0	0.754	2.073	0	0.25	0	0.75	2.251	1.508
SL2.40ch00	14466262	14466287	Cluster_1922	.	.	0.2273	8.505	4.146	0.487478	0.188	0.317	24	ND	ND	NA	NA	NA	NA	NA	NA	NA	NA	NA	NA	0	0	0	0.754	0	0.188	3.204	0.25	0	0.25	1.001	6.754	#DIV/0!
SL2.40ch00	14466515	14466808	Cluster_1923	.	.	0.766	7.004	8.858	1.26471	0.377	0.651	24	ND	ND	NA	NA	NA	NA	NA	NA	NA	NA	NA	NA	0.188	0	0.188	0	0.565	1.131	6.785	0.5	0.25	0	1.001	5.253	0
SL2.40ch00	14467044	14467304	Cluster_1924	.	.	0.6486	13.258	13.947	1.05197	7.35	7.542	24	ND	ND	NA	NA	NA	NA	NA	NA	NA	NA	NA	NA	0.565	0	0.188	0.377	0.754	3.392	8.67	0	0.25	0.25	2.001	10.256	1.508
SL2.40ch00	14467803	14467842	Cluster_1925	.	.	0.2532	20.512	14.889	0.725868	0	0.435	24	ND	ND	NA	NA	NA	NA	NA	NA	NA	NA	NA	NA	0.565	0.377	0.565	0.377	0.942	2.827	9.235	0.75	1.001	1.001	5.253	11.257	0.376623
SL2.40ch00	14468079	14468120	Cluster_1926	.	.	0.2877	10.256	13.758	1.34146	0	0.275	22	ND	ND	NA	NA	NA	NA	NA	NA	NA	NA	NA	NA	0	0	0	1.885	6.973	1.131	3.769	0	1.251	7.754	0.25	1.001	1.50679
SL2.40ch00	14476231	14476253	Cluster_1927	.	+	1	2.251	2.073	0.920924	0	0.162	23	ND	ND	NA	NA	NA	NA	NA	NA	NA	NA	NA	NA	0	0	0	0	0	1.696	0.377	0	0	0	1.251	0	#DIV/0!
SL2.40ch00	14481086	14481174	Cluster_1928	.	-	0.0375	13.508	15.078	1.11623	0	0.548	24	ND	ND	NA	NA	NA	NA	NA	NA	NA	NA	NA	NA	0.942	0.754	0.377	0	2.073	1.319	9.612	0	0.75	2.001	0.5	9.505	0
SL2.40ch00	14489812	14489834	Cluster_1929	.	+	1	2.001	2.262	1.13043	0	0.045	24	ND	ND	NA	NA	NA	NA	NA	NA	NA	NA	NA	NA	0.377	0	0	0	0	0.565	1.319	0	0.5	0.25	0.25	0.5	0
SL2.40ch00	14492732	14492958	Cluster_1930	.	+	0.8116	47.527	39.014	0.820881	0	0.888	24	ND	ND	NA	NA	NA	NA	NA	NA	NA	NA	NA	NA	0.942	0	1.319	2.639	1.319	11.12	21.674	2.251	2.501	3.002	11.257	25.515	1.05518
SL2.40ch00	14493192	14493472	Cluster_1931	.	.	0.75	16.009	30.156	1.88369	0	0.698	24	ND	ND	NA	NA	NA	NA	NA	NA	NA	NA	NA	NA	0.754	0.754	1.131	0.565	2.45	10.931	13.57	0.25	0.75	1.251	3.002	9.255	0.753333
SL2.40ch00	14493783	14493984	Cluster_1932	.	.	0.4343	18.761	18.659	0.994563	0.377	1.756	24	ND	ND	NA	NA	NA	NA	NA	NA	NA	NA	NA	NA	1.131	0.188	0.377	0.188	1.131	4.9	10.743	0.75	0	0.5	5.003	11.757	#DIV/0!
SL2.40ch00	14501482	14501747	Cluster_1933	.	.	0.5	141.082	117.607	0.833607	0	4.335	24	ND	ND	NA	NA	NA	NA	NA	NA	NA	NA	NA	NA	5.277	11.12	5.089	4.712	4.523	18.47	68.415	8.255	5.503	6.003	18.761	89.302	0.85626
SL2.40ch00	14502034	14502057	Cluster_1934	.	+	0.8077	12.007	4.9	0.408095	0	0.177	24	ND	ND	NA	NA	NA	NA	NA	NA	NA	NA	NA	NA	0	0	0	0.565	0.188	0.942	3.204	0.25	0.5	1.001	0.75	9.505	1.13
SL2.40ch00	14502272	14502295	Cluster_1935	.	-	0.125	8.255	4.523	0.54791	0	0.236	24	ND	ND	NA	NA	NA	NA	NA	NA	NA	NA	NA	NA	0.565	0	0.188	0.942	0.377	0.565	1.885	0	0.5	2.251	1.251	4.002	1.884
SL2.40ch00	14524700	14524721	Cluster_1936	.	-	0.0556	2.752	3.392	1.23256	0	0.136	24	ND	ND	NA	NA	NA	NA	NA	NA	NA	NA	NA	NA	0	0	0	0.188	0	0.942	2.262	0	0.5	0	0.75	1.251	0.376
SL2.40ch00	14524991	14525095	Cluster_1937	.	+	0.8713	18.261	19.036	1.04244	0.188	0.605	24	ND	ND	NA	NA	NA	NA	NA	NA	NA	NA	NA	NA	0.377	0.188	0.377	0.188	0	5.466	12.439	0	0	0.5	5.253	12.007	#DIV/0!
SL2.40ch00	14525318	14525402	Cluster_1938	.	.	0.6522	6.754	8.67	1.28368	0	0.488	24	ND	ND	NA	NA	NA	NA	NA	NA	NA	NA	NA	NA	1.131	0	0.754	1.696	0.188	1.319	3.581	0	1.001	0	1.501	4.252	1.69431
SL2.40ch00	14526571	14526776	Cluster_1939	.	+	0.9293	140.581	143.993	1.02427	0	2.901	24	ND	ND	NA	NA	NA	NA	NA	NA	NA	NA	NA	NA	1.696	2.262	1.508	3.392	2.45	12.628	120.057	0.75	3.252	1.501	9.005	123.571	1.04305
SL2.40ch00	14529239	14529262	Cluster_1940	.	+	1	1.501	2.827	1.88341	0	0.057	24	ND	ND	NA	NA	NA	NA	NA	NA	NA	NA	NA	NA	0	0	0	0.377	0.188	0	2.262	0	0	0.25	0	1.251	#DIV/0!
SL2.40ch00	14531449	14531582	Cluster_1941	.	+	1	5.503	4.146	0.753407	0	0.083	24	ND	ND	NA	NA	NA	NA	NA	NA	NA	NA	NA	NA	0	0.754	0	0	0.377	0.754	2.262	0	1.001	0.5	0.5	2.752	0
SL2.40ch00	14531794	14531942	Cluster_1942	.	+	0.9615	5.503	4.9	0.890423	0	0.098	24	ND	ND	NA	NA	NA	NA	NA	NA	NA	NA	NA	NA	0.188	0.377	0	0	0.377	0.942	3.016	0	0.5	0.75	0.75	3.252	0
SL2.40ch00	14535800	14535842	Cluster_1943	.	+	0.8971	13.508	12.816	0.948771	0.754	1.428	24	ND	ND	NA	NA	NA	NA	NA	NA	NA	NA	NA	NA	0.188	1.131	0	1.131	0.377	3.204	6.785	1.751	0.75	0.25	2.752	6.504	1.508
SL2.40ch00	14536909	14536915	Cluster_1944	.	.	0.4545	2.251	2.073	0.920924	0.754	1.194	24	ND	ND	NA	NA	NA	NA	NA	NA	NA	NA	NA	NA	0	0	0.188	0.377	0	0	1.508	0	0	0	0	2.001	#DIV/0!
SL2.40ch00	14537276	14537311	Cluster_1945	.	+	0.9487	4.503	7.35	1.63225	0	0.407	24	ND	ND	NA	NA	NA	NA	NA	NA	NA	NA	NA	NA	0.188	0.565	0.565	0.565	0.188	0.565	4.712	0	0.75	0	0	3.502	0.753333
SL2.40ch00	14541040	14541064	Cluster_1946	.	+	0.9583	7.504	4.523	0.602745	0	0.09	24	ND	ND	NA	NA	NA	NA	NA	NA	NA	NA	NA	NA	0.188	0	0.188	0	0	0.942	3.204	0.25	0.25	0.75	0.5	5.503	0
SL2.40ch00	14541489	14541510	Cluster_1947	.	+	1	1.251	3.204	2.56115	0	0.07	24	ND	ND	NA	NA	NA	NA	NA	NA	NA	NA	NA	NA	0	0.377	0	0	0.188	0	2.639	0	0.25	0.25	0	0.75	0
SL2.40ch00	14541760	14541804	Cluster_1948	.	.	0.7917	5.753	4.523	0.786199	1.131	1.288	24	ND	ND	NA	NA	NA	NA	NA	NA	NA	NA	NA	NA	0.188	0.377	0	0.565	0.188	0.942	2.262	0	0	0.5	2.001	3.002	#DIV/0!
SL2.40ch00	14542054	14542077	Cluster_1949	.	-	0.0357	4.252	5.277	1.24106	0	1.79	N	ND	ND	NA	NA	NA	NA	NA	NA	NA	NA	NA	NA	0.942	0.188	0.188	0	0.377	1.131	2.45	0	0.5	0	0.25	3.002	0
SL2.40ch00	14545175	14545320	Cluster_1950	HP	+	0.9714	9.005	6.597	0.732593	0.942	1.09	24	ND	ND	51	0.7391	69	8	-0.813	1	1	1	1	0	0	0	0	0	0.188	0.377	6.031	0	0	0.5	0.25	7.754	#DIV/0!
SL2.40ch00	14546843	14546955	Cluster_1951	HP	-	0.0177	141.582	95.744	0.676244	0	31.899	24	ND	ND	24	0.6957	34.5	44	-0.5188	0.9865	1	1	0	0	0.188	0.565	0.377	0.754	1.131	1.885	90.844	0	2.501	3.002	1.751	133.077	0.301479
SL2.40ch00	14547525	14547548	Cluster_1952	.	+	0.9	7.754	5.654	0.729172	0	2.532	21	ND	ND	NA	NA	NA	NA	NA	NA	NA	NA	NA	NA	0.188	0	0.188	1.885	0.188	1.696	1.508	0.75	2.501	2.251	0.75	1.001	0.753699
SL2.40ch00	14550038	14550051	Cluster_1953	.	.	0.7059	5.503	3.204	0.582228	0	0.886	24	ND	ND	NA	NA	NA	NA	NA	NA	NA	NA	NA	NA	0	0	0	0.188	0.565	0	2.45	0.5	0.25	2.001	0	2.251	0.752
SL2.40ch00	14553510	14553533	Cluster_1954	.	-	0	3.252	2.639	0.811501	0	0.053	24	ND	ND	NA	NA	NA	NA	NA	NA	NA	NA	NA	NA	0	0.377	0	0	0	0	2.262	0	0	0	0	3.252	#DIV/0!
SL2.40ch00	14553757	14553808	Cluster_1955	.	+	0.9508	9.505	11.497	1.20957	0	0.23	24	ND	ND	NA	NA	NA	NA	NA	NA	NA	NA	NA	NA	0.188	0.188	0.377	0.377	1.319	0.942	8.104	0	0.25	2.001	0.25	6.754	1.508
SL2.40ch00	14554258	14554288	Cluster_1956	.	+	0.88	2.251	4.712	2.09329	0	0.094	24	ND	ND	NA	NA	NA	NA	NA	NA	NA	NA	NA	NA	0.377	0.565	0	0.188	0	0.188	3.392	0	0	0	0	2.251	#DIV/0!
SL2.40ch00	14563556	14563570	Cluster_1957	.	+	0.8333	0.5	2.262	4.524	0	0.052	20	ND	ND	NA	NA	NA	NA	NA	NA	NA	NA	NA	NA	0.377	0	0.565	0.188	0.565	0.377	0.188	0	0	0.25	0.25	0	#DIV/0!
SL2.40ch00	14564537	14564549	Cluster_1958	.	+	1	1.251	1.885	1.50679	0	0.443	24	ND	ND	NA	NA	NA	NA	NA	NA	NA	NA	NA	NA	0	0	0	0	0.754	0.188	0.942	0	0	0	0	1.251	#DIV/0!
SL2.40ch00	14566423	14566444	Cluster_1959	.	+	0.9643	5.503	5.277	0.958931	0	1.304	22	ND	ND	NA	NA	NA	NA	NA	NA	NA	NA	NA	NA	0	0	0	0	4.9	0	0.377	0	0	5.253	0	0.25	#DIV/0!
SL2.40ch00	14567129	14567149	Cluster_1960	.	.	0.3333	3.252	2.827	0.869311	0	0.349	22	ND	ND	NA	NA	NA	NA	NA	NA	NA	NA	NA	NA	0.188	0	0	0.565	1.508	0	0.565	0.25	0.25	1.751	0	1.001	2.26
SL2.40ch00	14576217	14577266	Cluster_1961	.	.	0.4589	160.343	89.524	0.558328	0	2.835	22	ND	ND	NA	NA	NA	NA	NA	NA	NA	NA	NA	NA	2.45	0.377	1.508	13.005	56.919	7.162	8.104	5.253	12.257	114.816	5.503	17.51	1.06103
SL2.40ch00	14577562	14577925	Cluster_1962	.	.	0.5613	56.283	39.956	0.709912	0	6.078	22	ND	ND	NA	NA	NA	NA	NA	NA	NA	NA	NA	NA	1.508	0	0.942	3.392	28.836	1.319	3.958	1.251	5.003	40.023	2.001	5.503	0.677993
SL2.40ch00	14578280	14578421	Cluster_1963	.	.	0.6197	43.025	26.763	0.622034	0	0.881	22	ND	ND	NA	NA	NA	NA	NA	NA	NA	NA	NA	NA	0.565	0	0.377	4.523	19.601	0.377	1.319	0.25	5.503	34.27	1.501	1.251	0.821915
SL2.40ch00	14578625	14578704	Cluster_1964	.	+	0.9412	15.759	9.612	0.609937	0	0.446	22	ND	ND	NA	NA	NA	NA	NA	NA	NA	NA	NA	NA	0.565	0	0	0.754	6.22	0.565	1.508	1.001	1.001	11.757	0.25	0.5	0.753247
SL2.40ch00	14579242	14580403	Cluster_1965	.	.	0.7695	239.138	125.899	0.52647	0	4.491	22	ND	ND	NA	NA	NA	NA	NA	NA	NA	NA	NA	NA	2.639	0	3.204	10.743	96.309	6.22	6.785	8.755	11.006	187.358	10.506	18.511	0.976104
SL2.40ch00	14583363	14583386	Cluster_1966	.	+	1	4.252	2.827	0.664864	0	0.072	24	ND	ND	NA	NA	NA	NA	NA	NA	NA	NA	NA	NA	0	0.188	0	0	0	0.942	1.696	0	0	0	1.251	3.002	#DIV/0!
SL2.40ch00	14583680	14583700	Cluster_1967	.	.	0.3125	2.752	3.016	1.09593	0	0.229	23	ND	ND	NA	NA	NA	NA	NA	NA	NA	NA	NA	NA	0	0.377	0.188	0	0.188	1.131	1.131	0	0.5	0.5	0.75	0.75	0
SL2.40ch00	14583987	14584169	Cluster_1968	.	.	0.3421	20.512	14.324	0.698323	0	0.604	23	ND	ND	NA	NA	NA	NA	NA	NA	NA	NA	NA	NA	0.377	0.377	1.131	0.188	0	6.408	5.843	2.001	1.251	1.251	5.753	9.505	0.15028
SL2.40ch00	14593933	14593990	Cluster_1969	.	+	0.9697	4.503	6.22	1.3813	0	0.133	24	ND	ND	NA	NA	NA	NA	NA	NA	NA	NA	NA	NA	0.188	0.377	0.377	0.942	0.377	0.188	3.769	0	0.25	0	0.5	3.252	3.768
SL2.40ch00	14594293	14594350	Cluster_1970	.	+	0.9688	4.503	6.031	1.33933	0	0.13	24	ND	ND	NA	NA	NA	NA	NA	NA	NA	NA	NA	NA	0.188	0.377	0.377	0.942	0.188	0.188	3.769	0	0.25	0	0.5	3.252	3.768
SL2.40ch00	14594825	14594839	Cluster_1971	.	.	0.7273	2.001	2.073	1.03598	0	0.041	23	ND	ND	NA	NA	NA	NA	NA	NA	NA	NA	NA	NA	0.188	0	0.188	0	0.377	0.754	0.565	0	0	0.25	0.5	1.001	#DIV/0!
SL2.40ch00	14595051	14595071	Cluster_1972	.	+	1	1.751	2.262	1.29183	0	0.072	24	ND	ND	NA	NA	NA	NA	NA	NA	NA	NA	NA	NA	0	0	0	0.188	0	0.188	1.885	0	0.5	0	0.25	1.001	0.376
SL2.40ch00	14595411	14595431	Cluster_1973	.	-	0.1538	2.501	2.45	0.979608	0	0.049	22	ND	ND	NA	NA	NA	NA	NA	NA	NA	NA	NA	NA	0	0	0.377	0.188	1.319	0.188	0.377	0.75	0.25	1.501	0	0	0.752
SL2.40ch00	14597098	14597121	Cluster_1974	.	+	1	3.002	3.958	1.31845	0	0.079	24	ND	ND	NA	NA	NA	NA	NA	NA	NA	NA	NA	NA	0	0	0.188	0	0.565	0.565	2.639	0.25	0.5	0.5	0	1.501	0
SL2.40ch00	14597570	14597598	Cluster_1975	.	.	0.4444	6.504	11.874	1.82565	0	0.331	22	ND	ND	NA	NA	NA	NA	NA	NA	NA	NA	NA	NA	1.885	0.377	1.319	2.262	2.827	0.942	2.262	0.25	1.501	0.75	1.251	1.501	1.507
SL2.40ch00	14603283	14603331	Cluster_1976	HP	+	0.8571	2.251	2.639	1.17237	2.639	2.639	24	ND	ND	17	0.7556	22.5	4	-0.6667	0.8245	1	1	0	0	0	0.377	0	0.188	0	0.377	1.696	0	0.25	0	0	2.001	0.752
SL2.40ch00	14604937	14604983	Cluster_1977	HP	+	0.9938	33.519	30.532	0.910886	30.532	30.532	24	ND	ND	18	0.8372	21.5	4	-0.6279	0.7007	1	1	0	0	0	0	0.188	0.565	0	0.754	29.025	0.25	0	0	0.5	32.769	#DIV/0!
SL2.40ch00	14605917	14605950	Cluster_1978	.	.	0.2167	8.255	11.308	1.36984	11.308	11.308	24	ND	ND	NA	NA	NA	NA	NA	NA	NA	NA	NA	NA	0.377	0.942	0.565	0	0.754	1.131	7.539	0.5	0.25	0	0.75	5.503	0
SL2.40ch00	14607882	14607903	Cluster_1979	.	.	0.2941	4.252	3.204	0.753528	3.204	3.204	24	ND	ND	NA	NA	NA	NA	NA	NA	NA	NA	NA	NA	0	0	0	0.188	0	1.319	1.696	0	0.25	0.25	0	3.252	0.752
SL2.40ch00	14608559	14608579	Cluster_1980	.	.	0.3125	2.251	3.016	1.33985	1.131	1.995	24	ND	ND	NA	NA	NA	NA	NA	NA	NA	NA	NA	NA	0.188	0	0.565	0	0	0	2.262	0.25	0	0	0	2.001	#DIV/0!
SL2.40ch00	14611063	14611298	Cluster_1981	.	+	0.8812	13.008	19.036	1.46341	0	0.394	24	ND	ND	NA	NA	NA	NA	NA	NA	NA	NA	NA	NA	0.754	1.131	0.942	2.262	2.45	3.204	8.293	0	1.001	1.501	3.002	6.504	2.25974
SL2.40ch00	14612176	14612196	Cluster_1982	.	+	1	1.751	2.262	1.29183	0	0.072	24	ND	ND	NA	NA	NA	NA	NA	NA	NA	NA	NA	NA	0	0	0	0.188	0	0.188	1.885	0	0.5	0	0.25	1.001	0.376
SL2.40ch00	14614134	14614153	Cluster_1983	.	+	1	1.001	1.885	1.88312	0	0.038	24	ND	ND	NA	NA	NA	NA	NA	NA	NA	NA	NA	NA	0	0	0	0	0.188	0.188	1.508	0	0	0	0.25	0.75	#DIV/0!
SL2.40ch00	14614494	14614696	Cluster_1984	.	+	0.9231	4.002	4.9	1.22439	0	0.098	24	ND	ND	NA	NA	NA	NA	NA	NA	NA	NA	NA	NA	0.188	0	0	0.188	0.188	0.188	4.146	0.25	0.25	0	0.25	3.252	0.752
SL2.40ch00	14616441	14616464	Cluster_1985	.	+	0.9259	5.753	5.089	0.884582	0	0.102	24	ND	ND	NA	NA	NA	NA	NA	NA	NA	NA	NA	NA	0	0	0	0	0	0.942	4.146	0	0.25	0.5	0.5	4.002	0
SL2.40ch00	14616950	14616973	Cluster_1986	.	+	0.8824	3.502	3.204	0.914906	0	0.064	24	ND	ND	NA	NA	NA	NA	NA	NA	NA	NA	NA	NA	0	0.188	0	0	0	0	3.016	0	0	0	0	3.502	#DIV/0!
SL2.40ch00	14617790	14617813	Cluster_1987	.	.	0.2414	4.753	5.466	1.15001	0	0.109	24	ND	ND	NA	NA	NA	NA	NA	NA	NA	NA	NA	NA	0.377	0	0	0.188	0.377	0.377	4.146	0	0.5	0	0.25	4.002	0.376
SL2.40ch00	14626321	14626777	Cluster_1988	.	.	0.4649	22.013	21.486	0.97606	0	0.699	24	ND	ND	NA	NA	NA	NA	NA	NA	NA	NA	NA	NA	0.942	0.377	0.188	0.377	0.754	6.408	12.439	1.001	1.251	0.5	6.504	12.007	0.301359
SL2.40ch00	14626987	14627010	Cluster_1989	.	+	1	3.502	3.392	0.968589	0	0.084	24	ND	ND	NA	NA	NA	NA	NA	NA	NA	NA	NA	NA	0	0	0	0	0	0.565	2.827	0	0	0.25	0.25	3.002	#DIV/0!
SL2.40ch00	14641568	14641622	Cluster_1990	.	+	0.8052	11.507	14.512	1.26115	1.508	3.102	24	ND	ND	NA	NA	NA	NA	NA	NA	NA	NA	NA	NA	1.508	0.188	0.188	2.262	0	2.827	7.539	1.501	2.251	0.5	4.252	2.001	1.00489
SL2.40ch00	14641942	14641959	Cluster_1991	.	.	0.5	2.501	2.262	0.904438	0.565	0.64	N	ND	ND	NA	NA	NA	NA	NA	NA	NA	NA	NA	NA	0.188	0.377	0	0.377	0	0.377	0.942	0	0.25	0	0.5	1.251	1.508
SL2.40ch00	14642167	14642190	Cluster_1992	.	-	0	3.502	2.073	0.591947	0	0.23	24	ND	ND	NA	NA	NA	NA	NA	NA	NA	NA	NA	NA	0	0	0	0	0	0.188	1.885	0.25	0	0.75	0.5	1.501	#DIV/0!
SL2.40ch00	14644649	14644759	Cluster_1993	.	.	0.4807	35.27	34.113	0.967196	0.188	2.166	24	ND	ND	NA	NA	NA	NA	NA	NA	NA	NA	NA	NA	1.131	1.508	0.942	3.204	0.377	8.104	18.847	1.001	1.751	0.25	5.503	23.764	1.82981
SL2.40ch00	14646391	14646396	Cluster_1994	.	+	0.9	3.252	1.885	0.579643	0	0.046	24	ND	ND	NA	NA	NA	NA	NA	NA	NA	NA	NA	NA	0	0	0	0.377	0	0.377	1.131	0	0.25	0	1.251	1.501	1.508
SL2.40ch00	14646687	14646695	Cluster_1995	.	+	1	2.501	1.885	0.753699	0	0.041	23	ND	ND	NA	NA	NA	NA	NA	NA	NA	NA	NA	NA	0	0	0	0	0	0.942	0.942	0	0.25	0	0.5	1.501	0
SL2.40ch00	14647773	14647938	Cluster_1996	.	+	0.8611	7.504	6.785	0.904184	0	0.391	23	ND	ND	NA	NA	NA	NA	NA	NA	NA	NA	NA	NA	0	0	1.131	0.377	0.188	3.392	1.696	0.5	0.75	0.25	3.252	2.752	0.502667
SL2.40ch00	14652458	14652463	Cluster_1997	.	+	0.9167	1.501	2.262	1.507	0	0.045	24	ND	ND	NA	NA	NA	NA	NA	NA	NA	NA	NA	NA	0.188	0	0	0.188	0.188	0	1.696	0	0	0.25	0	1.251	#DIV/0!
SL2.40ch00	14653145	14653168	Cluster_1998	.	+	1	3.752	4.712	1.25586	0	0.094	24	ND	ND	NA	NA	NA	NA	NA	NA	NA	NA	NA	NA	0	0.188	0	0.188	0.377	1.885	2.073	0	0.25	0.5	1.251	1.251	0.752
[truncated: 158,026 more rows]

## Sheet: Decreased DEclusters
Accession	Start	End	Name	HP	Strand	Total 35S>>SlDCL1IR	Total 35S:LhG4	Ratio 35S:LhG4/35S>>SlDCL1IR	DicerCall	PhaseOffset	Phase_pval	20_35S:LhG4	21_35S:LhG4	22_35S:LhG4	23_35S:LhG4	24_35S:LhG4	20_35S>>SlDCLIR	21_35S>>SlDCLIR	22_35S>>SlDCLIR	23_35S>>SlDCLIR	24_35S>>SlDCLIR	21 ratio 35S:LhG4/35S>>SlDCL1IR
SL2.40ch00	12537503	12537634	Cluster_1325	MIRNA	+	1498.62	7606.73	5.07584	21	12537520	0.255031	81.797	7239.78	2.639	1.885	0.754	17.76	1427.08	1.751	0	0.75	5.07316
SL2.40ch01	2166275	2166295	Cluster_5340	.	+	4.753	29.967	6.30486	21	ND	ND	0.565	28.648	0	0	0.565	0	2.251	0.25	0.5	1.751	12.7268
SL2.40ch01	2630284	2630610	Cluster_5486	HP	+	37.772	78.216	2.07074	21	2630303	0.193206	1.319	37.317	16.397	2.073	19.601	1.001	4.753	3.252	3.002	23.764	7.85125
SL2.40ch01	58042989	58043273	Cluster_14805	.	-	25.265	54.28	2.14843	21	58042992	9.61345e-09	1.319	43.726	8.104	0	0.565	0.25	19.261	4.503	0.25	0	2.27018
SL2.40ch01	64087444	64087477	Cluster_16110	.	+	6.254	32.229	5.15334	21	ND	ND	0.565	28.648	0	0	2.827	0	2.501	0.25	0.5	3.002	11.4546
SL2.40ch01	70879734	70879875	Cluster_17976	MIRNA	+	344.199	706.205	2.05173	21	70879735	0.274798	45.422	635.151	3.204	0	0	19.261	306.427	2.001	0	0	2.07276
SL2.40ch01	74999720	74999827	Cluster_19201	MIRNA	-	148.586	457.233	3.07723	21	74999736	0.00815063	3.581	219.005	218.251	16.397	0	1.501	66.038	71.041	9.505	0	3.31635
SL2.40ch01	79167030	79167181	Cluster_20366	MIRNA	+	11374.6	33672.2	2.96031	21	79167036	0.138158	130.611	32996.7	4.523	0.188	0	48.278	11112.9	1.751	0.25	0	2.96922
SL2.40ch01	79871298	79871406	Cluster_20529	MIRNA	-	61.285	157.751	2.57406	21	79871318	0.191327	2.262	134.192	0	0	19.413	0	15.009	0	0	46.277	8.94077
SL2.40ch01	80343419	80343567	Cluster_20654	.	-	11.757	65.965	5.6107	21	80343423	0.0399423	1.319	54.657	3.392	0.377	4.523	0	10.756	0.25	0	0.75	5.08154
SL2.40ch01	84381885	84382072	Cluster_21664	MIRNA	-	3847.98	13921.3	3.61782	21	84381889	0.267266	58.426	13325.2	15.832	0.754	0.565	18.01	3616.59	4.503	0.25	0.25	3.68445
SL2.40ch02	16516590	16516706	Cluster_25401	MIRNA	-	47.027	100.456	2.13613	21	16516604	0.015473	2.639	97.44	0	0	0	1.751	45.026	0	0	0.25	2.16408
SL2.40ch02	27508523	27508725	Cluster_27694	.	-	3.252	35.81	11.0117	21	27508525	0.104851	7.162	27.14	0.377	0	0	0.5	1.001	0	0.25	0	27.1129
SL2.40ch02	29897643	29897807	Cluster_28485	MIRNA	+	864.75	3678.6	4.25394	21	29897662	0.0155211	122.507	3510.1	1.885	0.188	0	24.264	826.978	0.5	0.25	0	4.2445
SL2.40ch02	33367475	33367544	Cluster_29778	.	-	9.756	34.302	3.51599	21	ND	ND	0.754	29.025	0	1.319	2.639	0	2.752	0.5	1.001	3.502	10.5469
SL2.40ch02	35316944	35316964	Cluster_30274	.	+	5.003	30.532	6.10274	21	ND	ND	0.565	28.836	0	0.377	0.188	0	2.752	0	1.001	0.75	10.4782
SL2.40ch02	37223733	37223901	Cluster_30857	hp	.	27.766	108.371	3.90301	22	ND	ND	3.769	40.71	49.568	1.508	11.12	1.001	12.507	9.005	0.25	4.252	3.25498
SL2.40ch02	47055457	47055644	Cluster_33550	HP	+	870.003	3678.6	4.22826	21	47055470	0.0199681	124.392	3501.25	0.754	2.45	5.843	24.764	826.728	0.75	0.75	4.252	4.23506
SL2.40ch03	46023550	46023709	Cluster_42898	MIRNA	-	12212.8	35131.6	2.87662	21	46023563	0.0165094	144.558	34422.9	39.956	1.131	1.885	58.284	11924.6	19.261	0.5	1.251	2.8867
SL2.40ch03	49898412	49898696	Cluster_44205	HP	+	159.592	346.223	2.16943	21	49898431	0.0195831	67.85	174.902	34.679	3.016	0.754	30.268	82.798	10.256	0.25	0	2.11239
SL2.40ch03	56352721	56353420	Cluster_45945	.	-	416.991	483.242	1.15888	24	ND	ND	3.769	34.113	159.07	18.282	261.411	3.002	16.76	157.841	13.008	218.376	2.03538
SL2.40ch03	58491525	58491638	Cluster_46555	MIRNA	+	112.065	802.703	7.16283	21	58491542	0.131579	33.171	731.46	4.523	0	1.696	9.505	92.303	0	0	0	7.92455
SL2.40ch03	58819276	58819422	Cluster_46638	MIRNA	+	66.288	707.713	10.6763	22	ND	ND	5.277	42.218	659.275	0.754	0	0.25	2.501	63.537	0	0	16.8804
SL2.40ch03	61719973	61720219	Cluster_47437	MIRNA	+	867.752	3689.72	4.25204	21	61719976	0.0207366	122.695	3503.51	17.528	0.565	0.377	24.764	826.978	2.501	0	0.75	4.23652
SL2.40ch03	61794549	61794744	Cluster_47453	HP	+	137.079	766.516	5.59178	21	61794569	0.0503682	7.539	552.223	192.807	11.497	0	1.751	113.816	20.762	0.25	0	4.85189
SL2.40ch04	55142194	55142407	Cluster_58243	HP	+	1003.33	3981.85	3.96863	22	ND	ND	5.277	36.564	3929.08	2.262	3.016	1.001	3.502	994.826	0.5	0.5	10.4409
SL2.40ch04	57818656	57818689	Cluster_59173	.	-	9.505	32.417	3.41052	21	ND	ND	0.754	29.213	0	0.565	1.131	0	3.002	0.25	1.751	4.002	9.73118
SL2.40ch05	264396	265450	Cluster_61030	.	.	12.757	76.708	6.01301	21	264398	0.771314	4.712	60.311	8.858	0.754	1.508	1.001	11.257	0.25	0	0	5.35764
SL2.40ch05	1702938	1703215	Cluster_61425	MIRNA	+	6.504	45.045	6.92574	21	1702940	0.677249	7.539	30.532	0.377	2.827	2.262	0.5	1.001	0	1.001	2.501	30.5015
SL2.40ch05	1716628	1716868	Cluster_61430	.	+	5.753	43.16	7.50217	21	1716638	0.637151	9.801	28.836	0.377	0.188	2.45	0.5	1.251	0	0.5	2.001	23.0504
SL2.40ch05	3822843	3824326	Cluster_62095	.	.	54.782	185.457	3.38536	21	3822859	4.27677e-10	6.973	141.919	28.082	1.319	2.45	1.501	42.525	7.754	0.5	0.5	3.33731
SL2.40ch05	4510009	4510029	Cluster_62323	.	+	4.252	29.59	6.95908	21	ND	ND	0.565	28.648	0	0	0.188	0	2.251	0.5	0.5	0.75	12.7268
SL2.40ch05	64582655	64582806	Cluster_72956	MIRNA	-	51.53	108.371	2.10307	21	64582671	0.00231788	3.204	103.094	0.565	0.188	0.377	1.751	47.778	0.5	0.25	0.25	2.15777
SL2.40ch06	1372107	1372293	Cluster_73586	MIRNA	-	10.506	31.475	2.99591	21	1372107	0.0573361	3.204	25.632	0.188	0.377	0	1.751	8.755	0	0	0	2.9277
SL2.40ch06	1382659	1382723	Cluster_73594	.	-	36.771	62.007	1.6863	21	ND	ND	0.754	34.867	1.319	7.916	16.586	1.001	13.508	0.75	3.002	17.51	2.58121
SL2.40ch06	2516225	2516435	Cluster_73994	MIRNA	-	12472	35796.7	2.87017	21	2516228	0.0536423	147.197	34729.7	392.399	2.45	3.392	58.534	12115	88.551	0.25	1.001	2.86667
SL2.40ch06	33130271	33130398	Cluster_79794	HP	+	12475.5	35806.1	2.87012	21	33130279	0.0516908	145.312	34708.1	390.326	3.204	39.014	58.534	12114.8	83.798	0.75	9.005	2.86494
SL2.40ch06	39241660	39241791	Cluster_81840	MIRNA	-	962.807	4676.93	4.8576	21	39241673	0.00795214	148.893	4295.09	176.033	0.565	1.885	25.515	894.768	27.016	0.75	1.501	4.80023
SL2.40ch06	39463098	39463232	Cluster_81922	MIRNA	+	112.065	801.006	7.14769	21	39463111	0.133333	33.171	731.46	4.523	0	0.188	9.505	92.303	0	0	0	7.92455
SL2.40ch06	44371023	44371043	Cluster_83418	.	-	4.753	30.344	6.38418	21	ND	ND	0.565	29.025	0	0	0.565	0	2.251	0.25	0.25	2.001	12.8943
SL2.40ch06	45629356	45629471	Cluster_83732	HP	-	19.261	51.83	2.69093	21	45629372	0.00242705	5.466	36.941	1.885	0.377	3.581	1.751	11.257	2.001	1.001	2.752	3.2816
SL2.40ch07	2628748	2628897	Cluster_84588	MIRNA	-	325.939	1022.84	3.13813	21	2628750	0.0115384	67.661	793.09	82.551	2.827	0	15.509	266.904	19.761	0.5	0	2.97144
SL2.40ch07	4361538	4361734	Cluster_85253	.	-	10.506	32.606	3.10356	21	4361540	0.701166	0.565	29.213	0.188	0.942	1.508	0.5	3.752	0	2.251	3.002	7.78598
SL2.40ch07	55161015	55161702	Cluster_93393	.	.	29.767	63.327	2.12742	21	55161033	0.187597	3.392	49.38	7.916	0.565	0.377	0.5	21.763	6.254	0	0.5	2.26899
SL2.40ch07	55947418	55947679	Cluster_93690	HP	-	43.775	101.586	2.32064	21	55947429	0.107674	6.597	74.258	3.769	4.9	10.177	2.501	25.515	7.004	1.001	7.254	2.91037
SL2.40ch07	57128729	57128876	Cluster_94086	.	.	94.555	269.515	2.85035	24	ND	ND	10.743	110.068	18.093	9.612	114.591	1.751	36.771	4.753	4.002	46.277	2.99334
SL2.40ch08	2978419	2978519	Cluster_97763	MIRNA	+	11345.8	33454.7	2.94864	21	2978429	0.148515	127.596	32799.8	5.654	0	0.754	48.028	11083.4	6.003	0	0	2.95936
SL2.40ch08	6277276	6277333	Cluster_98664	.	-	14.508	38.448	2.65012	21	ND	ND	0.754	29.779	0.565	0.942	6.031	1.751	2.752	1.001	1.501	5.503	10.8209
SL2.40ch08	49154385	49154489	Cluster_105046	MIRNA	-	23.013	169.436	7.36262	20	ND	ND	101.021	60.311	6.408	0.188	0	13.008	8.755	1.251	0	0	6.88875
SL2.40ch08	53776347	53776561	Cluster_106701	HP	+	158.842	568.243	3.57741	21	53776348	0.354395	11.685	493.608	16.397	42.972	2.073	3.252	143.833	3.752	6.754	0	3.43181
SL2.40ch08	53789873	53790071	Cluster_106708	HP	+	158.842	568.243	3.57741	21	53789887	0.296954	11.685	493.608	16.397	42.972	2.073	3.252	143.833	3.752	6.754	0	3.43181
SL2.40ch08	53821467	53821626	Cluster_106730	HP	+	40.023	145.123	3.62599	21	53821470	0.0694063	6.22	76.708	15.455	43.16	2.073	1.501	27.016	3.502	6.754	0	2.83935
SL2.40ch08	54794592	54794783	Cluster_107042	HP	+	3.002	55.976	18.6462	21	54794597	0.0191427	7.162	47.872	0	0	0.188	0.5	2.251	0	0	0.25	21.267
SL2.40ch08	56203713	56205091	Cluster_107547	HP	+	377.969	239.925	0.634774	22	ND	ND	3.016	35.998	137.585	11.12	48.626	3.002	12.507	228.132	20.762	104.811	2.87823
SL2.40ch08	62860564	62860822	Cluster_109639	MIRNA	+	12911.2	35865.1	2.77782	21	62860578	0.362915	133.25	35184.9	5.654	0.377	0.942	51.78	12646.3	1.751	0	0.25	2.78223
SL2.40ch09	8388184	8388292	Cluster_112333	MIRNA	+	10.256	37.694	3.67531	21	8388200	0.246592	5.466	27.894	0.188	0.188	2.639	2.001	7.754	0	0	0.25	3.59737
SL2.40ch09	56989077	56989501	Cluster_119255	.	.	42.024	96.686	2.30073	21	56989082	0.191899	2.827	72.939	1.885	2.45	14.512	2.501	10.256	2.251	2.251	21.262	7.11184
SL2.40ch09	56988928	56990378	Cluster_119256	HP	-	60.785	190.168	3.12854	21	56988947	0.0979825	4.335	143.239	21.109	3.016	16.397	2.501	19.761	6.003	3.252	25.515	7.24857
SL2.40ch09	57524845	57526597	Cluster_119427	.	.	103.81	216.743	2.08788	21	57524856	0.401661	7.727	158.505	42.783	0.942	2.45	3.502	76.294	20.762	0.25	0.75	2.07756
SL2.40ch09	59575910	59575992	Cluster_120115	.	+	31.268	78.027	2.49543	21	ND	ND	6.973	38.637	3.392	19.601	2.45	2.501	14.508	3.252	7.004	2.251	2.66315
SL2.40ch09	59584640	59584816	Cluster_120122	HP	+	20.762	53.715	2.58718	21	59584646	0.692889	5.466	36.941	2.45	1.319	3.581	1.751	12.007	2.001	1.001	3.502	3.07662
SL2.40ch09	63883398	63883506	Cluster_121646	MIRNA	+	22.013	67.661	3.07368	21	63883415	0.530156	11.12	41.275	1.885	2.073	6.973	2.251	13.008	2.001	2.001	2.251	3.17305
SL2.40ch09	64446603	64446856	Cluster_121859	MIRNA	-	12480.2	35779.2	2.86687	21	64446615	0.0535309	145.877	34710.9	392.399	3.769	5.277	58.534	12116	89.302	2.251	5.003	2.86488
SL2.40ch10	3321750	3321935	Cluster_124030	MIRNA	+	11378.1	33672.8	2.95944	21	3321762	0.269922	130.611	32995.4	6.597	0.188	0	48.278	11112.7	6.003	0	0	2.96917
SL2.40ch10	38254208	38254228	Cluster_129157	.	-	2.251	29.025	12.8943	21	ND	ND	0.188	28.648	0	0	0	0	2.251	0	0	0	12.7268
SL2.40ch10	46933124	46934354	Cluster_130944	.	.	83.048	228.994	2.75737	21	46933143	0.130685	9.047	163.594	41.841	3.204	5.277	2.501	60.285	14.258	0.5	2.251	2.71368
SL2.40ch10	51760425	51760698	Cluster_132280	.	-	43.025	97.629	2.26912	21	51760438	0.277345	5.089	82.739	2.262	0.188	1.508	1.251	40.774	0	0.25	0.25	2.02921
SL2.40ch10	58674311	58674473	Cluster_133714	MIRNA	-	6.504	51.453	7.91098	21	58674320	0.55389	2.45	45.61	0.188	0	0.942	0	5.753	0	0.5	0	7.92804
SL2.40ch10	62182475	62182727	Cluster_134922	MIRNA	+	224.13	548.265	2.44619	22	ND	ND	6.785	43.537	480.792	1.885	5.277	2.251	11.507	202.117	0.5	1.751	3.78352
SL2.40ch11	1183226	1183618	Cluster_136002	.	.	8.255	41.841	5.06856	21	1183241	0.760076	1.508	30.721	6.973	0.754	0.754	0	7.004	1.001	0	0.25	4.38621
SL2.40ch11	1243111	1243503	Cluster_136029	.	.	18.01	56.542	3.13948	21	1243113	0.886732	2.262	42.595	9.989	0.188	0.754	0.25	15.509	1.251	0	0.5	2.74647
SL2.40ch11	2871746	2872288	Cluster_136519	hp	+	21.012	176.787	8.41362	22	ND	ND	9.989	30.532	124.203	2.827	5.089	0.25	4.252	8.255	1.251	6.003	7.18062
SL2.40ch11	37356664	37356697	Cluster_143118	.	+	9.255	33.737	3.64527	21	ND	ND	0.754	29.402	0.377	0.942	1.508	0	3.002	0.25	1.751	3.752	9.79414
SL2.40ch11	50080314	50080334	Cluster_145966	.	+	2.251	29.967	13.3127	21	ND	ND	0.377	29.402	0	0	0	0	2.251	0	0	0	13.0618
SL2.40ch11	51662552	51664394	Cluster_146459	.	.	117.318	264.992	2.25875	21	51662567	1.20765e-07	12.628	200.723	41.652	1.131	2.45	3.502	91.303	16.51	1.001	1.001	2.19843
SL2.40ch11	51980165	51981748	Cluster_146566	.	.	89.802	238.983	2.66122	21	51980167	0.00190004	32.04	163.782	33.925	1.319	1.696	2.752	61.285	21.262	0.25	0.75	2.67246
SL2.40ch11	51994366	51996182	Cluster_146573	.	.	172.6	404.838	2.34553	21	51994383	0.0448046	20.355	304.571	60.123	3.392	5.277	6.754	119.069	35.771	2.501	2.501	2.55794
SL2.40ch11	52381472	52383425	Cluster_146658	.	.	345.45	759.165	2.19761	21	52381489	0.405027	41.652	572.013	110.256	7.727	10.177	10.506	244.892	72.042	4.252	4.753	2.33578
SL2.40ch12	575599	575748	Cluster_147048	.	.	47.778	144.747	3.02957	21	575601	0.0133378	5.089	103.848	26.386	2.45	4.9	1.501	33.519	8.755	1.001	1.501	3.09818
SL2.40ch12	1977726	1977906	Cluster_147532	MIRNA	-	66.038	290.812	4.40371	21	1977738	0.0623948	50.134	199.403	4.523	0.188	0.188	7.504	46.277	2.251	0.25	0	4.3089
SL2.40ch12	1979337	1979576	Cluster_147533	MIRNA	-	167.097	495.493	2.9653	21	1979341	0.0451536	94.99	357.155	5.843	0.377	0.565	30.518	122.071	4.503	0	0.5	2.9258
SL2.40ch12	2899085	2899379	Cluster_147878	MIRNA	+	328.44	1054.31	3.21006	21	2899089	0.370265	73.881	817.592	83.682	2.827	0.188	16.259	269.406	20.012	0.5	0	3.0348
SL2.40ch12	2905644	2905807	Cluster_147882	MIRNA	-	1495.87	7575.45	5.06426	21	2905646	0.0563397	81.985	7210.19	1.885	1.319	0.188	18.511	1425.07	0.75	0	0	5.05952
SL2.40ch12	6403387	6404437	Cluster_149281	.	.	143.833	319.083	2.21843	21	6403387	0.619169	31.852	232.386	38.071	1.885	2.45	10.756	108.313	19.261	1.001	1.251	2.1455
SL2.40ch12	6685387	6685431	Cluster_149395	HP	+	20.012	159.259	7.95818	21	ND	ND	1.885	150.024	0.942	0	6.408	0	9.505	0	0	10.506	15.7837
SL2.40ch12	6988771	6989061	Cluster_149497	HP	-	149.837	510.571	3.40751	21	6988782	0.209136	11.685	493.231	3.392	0.754	0	3.502	143.583	1.001	0	0	3.43516
SL2.40ch12	39442791	39442995	Cluster_154350	HP	+	138.83	784.044	5.64751	21	39442795	0.023239	12.628	558.82	192.995	10.366	0.188	2.251	114.316	20.762	0.75	0	4.88838
SL2.40ch12	44436745	44436840	Cluster_155440	HP	-	29.267	67.661	2.31185	21	44436745	0.0364101	4.335	56.165	4.712	1.131	0.565	1.501	25.515	1.251	0	0.25	2.20125
SL2.40ch12	53477876	53477896	Cluster_157855	.	+	5.503	31.475	5.71961	21	ND	ND	0.565	29.025	0.377	0.377	0.565	0	2.752	0	1.251	1.001	10.5469

## Sheet: Increased DEclusters
Accession	Start	End	Name	HP	Strand	Total 35S>>SlDCL1IR	Total 35S:LhG4	Ratio 35S:LhG4/35S>>SlDCL1IR	DicerCall	PhaseOffset	Phase_pval	20_35S:LhG4	21_35S:LhG4	22_35S:LhG4	23_35S:LhG4	24_35S:LhG4	20_35S>>SlDCL1IR	21_35S>>SlDCLIR	22_35S>>SlDCLIR	23_35S>>SlDCLIR	24_35S>>SlDCLIR	21 ratio 35S:LhG4/35S>>SlDCL1IR
SL2.40ch00	18408665	18411280	Cluster_3308	.	.	1763.02	634.397	0.359835	22	ND	ND	6.597	58.992	446.49	32.04	79.535	16.51	130.576	1338.52	58.784	193.862	0.451783
SL2.40ch00	20042709	20045386	Cluster_3950	.	.	1831.56	748.423	0.408626	22	ND	ND	16.02	67.096	488.708	35.433	128.349	24.514	135.078	1348.03	58.284	235.136	0.49672
SL2.40ch00	20451977	20453321	Cluster_4107	.	.	1654.21	812.126	0.490946	22	ND	ND	11.12	70.112	614.984	36.187	64.457	20.512	143.333	1281.24	60.535	119.319	0.489155
SL2.40ch01	4402466	4402850	Cluster_6148	.	.	291.919	49.191	0.168509	21	4402467	0.739669	2.073	37.694	3.016	1.885	2.45	12.007	219.877	23.764	11.006	12.257	0.171432
SL2.40ch01	82801251	82801441	Cluster_21293	MIRNA	-	188.359	45.799	0.243147	21	82801259	0.0209288	3.204	31.475	3.016	0.377	0	25.014	123.071	18.761	2.001	0	0.255747
SL2.40ch04	6271184	6271418	Cluster_50486	.	.	99.558	63.138	0.634183	21	6271187	0.115104	2.639	35.056	18.659	2.262	3.204	4.002	73.543	15.509	0.75	4.503	0.476674
SL2.40ch04	6302712	6302829	Cluster_50498	.	+	107.312	69.923	0.651586	21	6302724	0.316957	2.827	40.521	21.863	1.131	1.696	2.752	81.297	20.262	0.75	0.5	0.498432
SL2.40ch04	6316374	6316491	Cluster_50504	.	+	105.061	66.908	0.636849	21	6316386	0.354985	2.827	38.448	21.109	1.131	1.696	2.752	80.296	19.011	0.75	0.5	0.478828
SL2.40ch04	53546521	53547617	Cluster_57818	.	.	873.255	359.605	0.411798	22	ND	ND	3.016	27.517	140.977	55.034	121.188	6.504	56.533	459.516	112.815	217.126	0.486742
SL2.40ch05	60645697	60646732	Cluster_71641	HP	+	2134.99	869.045	0.40705	21	60645715	0.000890016	6.785	813.822	13.758	9.801	10.931	21.763	2021.67	27.266	25.515	14.008	0.402549
SL2.40ch06	11740584	11742461	Cluster_75494	.	.	994.826	363.94	0.365833	22	ND	ND	6.22	31.098	264.803	12.628	44.291	13.008	75.544	766.694	28.516	99.808	0.411654
SL2.40ch06	28555673	28557012	Cluster_78423	.	.	610.103	260.468	0.426925	21	28555675	0.69347	8.293	193.561	47.683	1.885	2.827	17.26	480.528	84.299	6.504	9.255	0.402809
SL2.40ch06	32430893	32432091	Cluster_79545	.	.	259.15	123.638	0.47709	22	ND	ND	2.45	30.344	67.096	4.9	14.135	4.753	61.285	153.839	11.257	23.764	0.495129
SL2.40ch06	40579641	40580992	Cluster_82235	.	-	3019.5	1193.4	0.395233	N	ND	ND	151.155	181.687	180.179	67.85	64.269	552.32	469.021	399.981	124.822	115.067	0.387375
SL2.40ch06	40878745	40879528	Cluster_82334	.	-	804.215	355.27	0.44176	N	ND	ND	46.364	63.327	61.819	44.479	48.06	138.83	149.086	129.825	85.299	61.285	0.424768
SL2.40ch06	45426353	45426820	Cluster_83672	.	.	984.57	456.102	0.46325	24	ND	ND	3.958	32.417	167.74	21.109	222.209	9.505	79.296	392.727	38.772	445.007	0.40881
SL2.40ch07	44219568	44219852	Cluster_90576	.	-	283.664	119.491	0.421241	21	44219580	0.142001	0.754	74.258	38.637	2.073	2.827	2.251	191.361	84.049	1.751	3.502	0.388052
SL2.40ch07	63282726	63282841	Cluster_96191	MIRNA	-	197.864	36.187	0.182888	21	63282745	0.223426	1.696	29.402	3.581	0	0	28.516	136.579	26.015	0.5	0.75	0.215275
SL2.40ch08	53573322	53573408	Cluster_106612	.	-	1246.47	522.256	0.418988	N	ND	ND	50.134	71.996	33.925	50.887	55.034	113.316	186.108	53.281	114.566	98.807	0.386851
SL2.40ch08	53579162	53579208	Cluster_106617	.	-	1235.21	516.037	0.417771	N	ND	ND	50.134	71.996	33.737	51.264	49.003	113.316	185.607	53.281	114.566	88.551	0.387895
SL2.40ch08	62332918	62333277	Cluster_109532	.	+	151.338	56.73	0.374856	21	62332923	0.0450666	6.597	37.506	5.843	1.696	0.942	23.013	94.305	18.01	3.252	2.001	0.39771
SL2.40ch09	65811800	65812235	Cluster_122315	.	.	337.695	194.503	0.575972	N	ND	ND	17.905	30.721	31.663	22.617	26.763	24.514	90.052	85.299	32.269	41.024	0.341147
SL2.40ch10	5954352	5954897	Cluster_124849	.	-	1544.14	745.972	0.483098	N	ND	ND	84.059	74.258	71.808	43.349	86.509	116.567	152.338	131.576	103.06	152.588	0.487456
SL2.40ch10	50150726	50150868	Cluster_131760	.	+	114.066	42.218	0.370119	21	50150741	0.156292	2.639	30.156	2.827	2.639	0.754	1.751	95.805	6.754	6.504	0.25	0.314764
SL2.40ch11	2700084	2701636	Cluster_136455	.	.	1113.64	542.234	0.486901	21	2700102	0.768961	11.685	410.869	94.99	10.743	8.104	18.511	896.268	164.345	5.003	11.507	0.458422
SL2.40ch11	2701934	2702917	Cluster_136456	.	.	538.311	232.386	0.431695	21	2701954	0.0957741	10.177	146.631	60.876	6.031	2.45	17.51	384.222	109.563	8.005	5.753	0.381631
SL2.40ch11	2703165	2703956	Cluster_136457	.	.	504.042	130.988	0.259875	21	2703180	0.129846	3.769	79.347	42.029	1.508	1.319	13.758	359.958	99.057	6.003	12.257	0.220434
SL2.40ch11	2704268	2704674	Cluster_136458	.	.	426.747	184.514	0.432373	21	2704274	0.0514301	3.958	100.456	71.431	2.639	1.885	10.256	322.937	77.545	4.252	2.251	0.31107
SL2.40ch11	2716462	2716588	Cluster_136464	.	-	388.475	98.005	0.252281	21	2716481	0.014127	1.885	77.839	16.774	0.754	0	5.503	331.692	41.024	4.503	1.751	0.234673
SL2.40ch11	2717121	2717650	Cluster_136465	.	.	544.315	120.622	0.221603	21	2717137	0.694377	6.031	77.65	29.779	2.45	1.319	23.514	370.464	120.82	4.503	8.755	0.209602
SL2.40ch11	2718753	2719087	Cluster_136468	.	.	444.757	88.205	0.198322	21	2718755	0.842564	2.073	62.761	20.167	0.565	0.942	15.509	329.441	76.544	5.003	3.252	0.190508
SL2.40ch11	2719370	2719794	Cluster_136469	.	.	672.639	197.519	0.293648	21	2719370	0.131746	12.628	126.842	45.233	5.843	2.827	30.518	477.276	129.325	7.254	10.506	0.265762
SL2.40ch11	2720069	2722145	Cluster_136470	.	.	2171.76	394.284	0.181551	21	2720072	0.44696	15.832	235.025	121.376	4.712	5.843	82.047	1484.11	472.523	26.265	38.522	0.158361
SL2.40ch11	39349432	39350969	Cluster_143425	.	.	1696.73	662.291	0.390333	22	ND	ND	13.947	65.023	480.792	29.779	60.876	26.015	136.579	1314.01	53.031	137.079	0.476083
SL2.40ch11	47382904	47383027	Cluster_145002	MIRNA	-	530.057	191.676	0.361614	21	47382921	0.0549264	3.204	174.714	1.696	0.377	0.377	10.006	485.781	4.002	1.501	0.5	0.359656
SL2.40ch12	2777705	2779288	Cluster_147830	.	.	834.983	304.194	0.364312	21	2777716	1.42862e-06	11.685	235.025	37.317	3.204	3.581	34.77	611.104	134.578	7.004	7.254	0.384591
SL2.40ch12	2793342	2793812	Cluster_147840	.	+	493.536	462.887	0.937899	24	ND	ND	12.251	52.584	20.167	95.555	263.484	11.757	123.321	42.775	88.301	206.87	0.426399
SL2.40ch12	6976492	6977247	Cluster_149495	.	.	521.302	225.224	0.432041	22	ND	ND	3.581	26.198	157.374	11.874	19.224	10.756	58.784	381.721	18.511	37.522	0.445665
SL2.40ch12	9672879	9674045	Cluster_150098	.	.	1384.8	502.09	0.362572	22	ND	ND	6.785	39.768	363.563	23.747	62.196	19.511	92.554	1037.6	65.038	154.84	0.429673
SL2.40ch12	14897164	14898789	Cluster_151009	.	.	403.734	260.657	0.645616	22	ND	ND	10.366	102.529	125.522	9.989	9.424	6.003	209.871	153.339	12.757	15.509	0.488533
SL2.40ch12	38320663	38321873	Cluster_154136	.	.	694.902	348.862	0.502031	22	ND	ND	8.858	31.852	257.83	18.847	25.632	16.009	67.289	505.542	31.768	55.782	0.473361
SL2.40ch12	38327549	38329025	Cluster_154139	.	.	1267.98	463.83	0.365801	22	ND	ND	9.424	39.579	300.424	25.255	81.231	17.26	92.554	907.025	44.776	187.609	0.427631

## Sheet: TAS clusters
Accession	Start	End	Name	HP	Strand	Total 35S>>SlDCL1IR	Total 35S:LhG4	Ratio 35S:LhG4/35S>>SlDCL1IR	DicerCall	PhaseOffset	Phase_pval	20_35S:LhG4	21_35S:LhG4	22_35S:LhG4	23_35S:LhG4	24_35S:LhG4	Annotation	20_35S>>SlDCLIR	21_35S>>SlDCLIR	22_35S>>SlDCLIR	23_35S>>SlDCLIR	24_35S>>SlDCLIR	21 ratio 35S:LhG4/35S>>SlDCLIR
SL2.40ch01	58042989	58043273	Cluster_14805	.	-	25.265	54.28	2.14843	21	58042992	9.61345e-09	1.319	43.726	8.104	0	0.565	TAS3-1	0.25	19.261	4.503	0.25	0	2.27018
SL2.40ch05	3809800	3810160	Cluster_62090	.	.	3805.45	3361.97	0.88346	21	3809800	1.01117e-08	78.216	2990.3	95.744	10.931	107.241	TAS4	63.537	3389.96	138.33	8.005	115.817	0.882104
SL2.40ch06	423639	424030	Cluster_73216	.	.	313.431	620.262	1.97894	21	423649	3.54023e-09	76.897	378.263	81.231	3.958	42.029	TAS5	27.266	209.121	44.276	2.001	4.002	1.80882

## Sheet: MIRNA_clusters
Accession	Hit_start	Hit_end	Name	Strand	Total 35S>>SlDCL1IR	Total 35S:LhG4	Ratio 35S:LhG4/35S>>SlDCL1IR	DicerCall	PhaseOffset	Phase_pval	20_35S:LhG4	21_35S:LhG4	22_35S:LhG4	23_35S:LhG4	24_35S:LhG4	20_35S>>SlDCLIR	21_35S>>SlDCLIR	22_35S>>SlDCLIR	23_35S>>SlDCLIR	24_35S>>SlDCLIR	21 ratio 35S:LhG4/35S>>SlDCLIR
SL2.40ch00	12537503	12537634	Cluster_1325	+	1498.62	7606.73	5.07584	21	12537520	0.255031	81.797	7239.78	2.639	1.885	0.754	17.76	1427.08	1.751	0	0.75	5.07316
SL2.40ch01	831452	831555	Cluster_4885	+	56.783	31.098	0.547664	24	ND	ND	0	0.377	0.754	0.565	29.213	0.25	0.75	3.752	1.001	50.279	0.502667
SL2.40ch01	3116737	3116848	Cluster_5653	+	0.75	13.947	18.596	21	3116756	0.442128	0.377	13.193	0	0	0	0	0.75	0	0	0	17.5907
SL2.40ch01	70879734	70879875	Cluster_17976	+	344.199	706.205	2.05173	21	70879735	0.274798	45.422	635.151	3.204	0	0	19.261	306.427	2.001	0	0	2.07276
SL2.40ch01	74999720	74999827	Cluster_19201	-	148.586	457.233	3.07723	21	74999736	0.00815063	3.581	219.005	218.251	16.397	0	1.501	66.038	71.041	9.505	0	3.31635
SL2.40ch01	75343869	75344166	Cluster_19295	+	19.761	17.528	0.887	24	ND	ND	0.565	0.565	0.565	7.162	7.539	0.5	0.5	0.25	4.503	11.507	1.13
SL2.40ch01	78639087	78639179	Cluster_20229	+	0.25	2.827	11.308	22	ND	ND	0	0.942	1.319	0.188	0	0	0.25	0	0	0	3.768
SL2.40ch01	79167030	79167181	Cluster_20366	+	11374.6	33672.2	2.96031	21	79167036	0.138158	130.611	32996.7	4.523	0.188	0	48.278	11112.9	1.751	0.25	0	2.96922
SL2.40ch01	79871298	79871406	Cluster_20529	-	61.285	157.751	2.57406	21	79871318	0.191327	2.262	134.192	0	0	19.413	0	15.009	0	0	46.277	8.94077
SL2.40ch01	81651806	81652040	Cluster_20975	+	0.75	3.392	4.52267	21	81651819	0.199751	0	2.827	0.188	0.377	0	0	0.5	0.25	0	0	5.654
SL2.40ch01	81732025	81732191	Cluster_21005	+	3.752	23.559	6.27905	21	81732040	0.380225	0.754	21.674	0	0.377	0.377	0	3.002	0	0.25	0.5	7.21985
SL2.40ch01	82368198	82368299	Cluster_21165	+	0.5	13.193	26.386	21	82368201	0.476208	0	8.293	3.392	0.942	0	0	0.25	0	0	0.25	33.172
SL2.40ch01	82801251	82801441	Cluster_21293	-	188.359	45.799	0.243147	21	82801259	0.0209288	3.204	31.475	3.016	0.377	0	25.014	123.071	18.761	2.001	0	0.255747
SL2.40ch01	84381885	84382072	Cluster_21664	-	3847.98	13921.3	3.61782	21	84381889	0.267266	58.426	13325.2	15.832	0.754	0.565	18.01	3616.59	4.503	0.25	0.25	3.68445
SL2.40ch02	16516590	16516706	Cluster_25401	-	47.027	100.456	2.13613	21	16516604	0.015473	2.639	97.44	0	0	0	1.751	45.026	0	0	0.25	2.16408
SL2.40ch02	27921822	27921944	Cluster_27787	-	26.015	43.16	1.65904	21	27921833	0.154887	1.131	39.202	0	0	1.319	0.25	24.014	0	0	0.5	1.63246
SL2.40ch02	29897643	29897807	Cluster_28485	+	864.75	3678.6	4.25394	21	29897662	0.0155211	122.507	3510.1	1.885	0.188	0	24.264	826.978	0.5	0.25	0	4.2445
SL2.40ch02	33395630	33395926	Cluster_29785	-	16.009	84.435	5.27422	22	ND	ND	0.942	6.031	72.939	0.565	0.942	0.25	1.251	14.008	0	0.25	4.82094
SL2.40ch02	41330632	41330753	Cluster_32053	-	39.273	61.819	1.57408	21	41330634	0.0226608	1.319	55.976	0	0.188	2.45	0.25	35.02	0.5	0.5	1.751	1.5984
SL2.40ch02	44533185	44533303	Cluster_32864	+	4.753	6.597	1.38797	21	44533204	0.671562	0.188	3.392	0.754	0.565	1.131	0	2.251	0.5	0	1.251	1.50689
SL2.40ch02	45456777	45457279	Cluster_33112	+	27.766	8.293	0.298675	24	ND	ND	0.377	0.188	1.131	0.377	5.654	0.5	0.25	3.252	1.751	21.512	0.752
SL2.40ch03	285086	285301	Cluster_34401	-	0.5	3.769	7.538	21	285093	0.0512992	0	3.769	0	0	0	0	0.5	0	0	0	7.538
SL2.40ch03	292992	293073	Cluster_34405	-	43483.2	78514.4	1.80563	21	ND	ND	214.858	77736.8	30.532	3.392	7.35	126.323	43129.2	15.009	1.751	1.251	1.80242
SL2.40ch03	7461859	7461990	Cluster_35883	+	7.504	10.931	1.45669	21	7461863	0.407957	0.377	5.654	4.712	0	0	0.5	3.752	2.251	0.25	0.5	1.50693
SL2.40ch03	45066085	45067143	Cluster_42548	-	39.523	24.69	0.6247	24	ND	ND	0	1.696	2.073	2.827	17.905	0.75	2.251	6.003	4.503	24.764	0.753443
SL2.40ch03	46023550	46023709	Cluster_42898	-	12212.8	35131.6	2.87662	21	46023563	0.0165094	144.558	34422.9	39.956	1.131	1.885	58.284	11924.6	19.261	0.5	1.251	2.8867
SL2.40ch03	58491525	58491638	Cluster_46555	+	112.065	802.703	7.16283	21	58491542	0.131579	33.171	731.46	4.523	0	1.696	9.505	92.303	0	0	0	7.92455
SL2.40ch03	58819276	58819422	Cluster_46638	+	66.288	707.713	10.6763	22	ND	ND	5.277	42.218	659.275	0.754	0	0.25	2.501	63.537	0	0	16.8804
SL2.40ch03	59024702	59025578	Cluster_46690	-	65.288	29.025	0.444569	24	ND	ND	0	0.565	1.131	2.262	24.124	1.251	0.75	5.503	2.752	54.281	0.753333
SL2.40ch03	61719973	61720219	Cluster_47437	+	867.752	3689.72	4.25204	21	61719976	0.0207366	122.695	3503.51	17.528	0.565	0.377	24.764	826.978	2.501	0	0.75	4.23652
SL2.40ch03	61786005	61786301	Cluster_47450	+	16085.8	30561.7	1.89992	21	61786012	0.00956691	364.505	29888.3	137.396	1.508	0.188	260.401	15510.5	104.811	2.251	0.75	1.92697
SL2.40ch04	423120	423394	Cluster_48388	+	8.005	57.484	7.18101	22	ND	ND	2.639	5.089	49.191	0.188	0.377	0	0	7.754	0	0	#DIV/0!
SL2.40ch04	63484447	63484646	Cluster_60869	+	65.038	162.086	2.49217	20	ND	ND	145.123	9.424	0	0.942	0	57.783	1.751	0	0	0	5.38207
SL2.40ch05	1702938	1703215	Cluster_61425	+	6.504	45.045	6.92574	21	1702940	0.677249	7.539	30.532	0.377	2.827	2.262	0.5	1.001	0	1.001	2.501	30.5015
SL2.40ch05	1708714	1708962	Cluster_61428	+	8.005	29.59	3.69644	21	1708723	0.323345	4.335	15.643	0.754	3.392	4.523	0.5	0.75	0.25	2.251	3.252	20.8573
SL2.40ch05	1713691	1713791	Cluster_61429	+	2.001	19.413	9.70165	21	1713693	0.0943653	3.958	14.324	0.188	0	0.188	0.25	0.5	0	0.5	0	28.648
SL2.40ch05	61521380	61522781	Cluster_71972	-	80.296	170.944	2.12892	24	ND	ND	1.131	1.508	2.639	17.716	142.296	1.501	4.252	4.252	12.507	51.28	0.354657
SL2.40ch05	61592918	61593207	Cluster_71999	-	25.265	22.051	0.872788	24	ND	ND	0	1.885	0.754	2.073	17.339	0	2.001	1.501	1.501	19.761	0.942029
SL2.40ch05	64278750	64278999	Cluster_72878	+	3.252	77.274	23.762	22	ND	ND	2.262	13.758	59.18	0.188	0	0.25	1.001	1.001	0.25	0.5	13.7443
SL2.40ch05	64582655	64582806	Cluster_72956	-	51.53	108.371	2.10307	21	64582671	0.00231788	3.204	103.094	0.565	0.188	0.377	1.751	47.778	0.5	0.25	0.25	2.15777
SL2.40ch06	1372107	1372293	Cluster_73586	-	10.506	31.475	2.99591	21	1372107	0.0573361	3.204	25.632	0.188	0.377	0	1.751	8.755	0	0	0	2.9277
SL2.40ch06	1522070	1522194	Cluster_73650	-	22.763	14.889	0.654088	24	ND	ND	0.565	0.565	0	1.319	12.062	1.001	0.25	0	1.751	19.511	2.26
SL2.40ch06	1551676	1551967	Cluster_73664	+	6390.45	13963.1	2.185	21	1551695	0.00222524	1540.38	8470.31	3376.48	438.386	25.821	716.414	4430.56	1046.36	142.582	6.504	1.91179
SL2.40ch06	2516225	2516435	Cluster_73994	-	12472	35796.7	2.87017	21	2516228	0.0536423	147.197	34729.7	392.399	2.45	3.392	58.534	12115	88.551	0.25	1.001	2.86667
SL2.40ch06	33877931	33878121	Cluster_80071	-	40.774	176.975	4.34039	22	ND	ND	0	2.262	172.64	2.073	0	0	0	40.273	0.5	0	#DIV/0!
SL2.40ch06	39241660	39241791	Cluster_81840	-	962.807	4676.93	4.8576	21	39241673	0.00795214	148.893	4295.09	176.033	0.565	1.885	25.515	894.768	27.016	0.75	1.501	4.80023
SL2.40ch06	39463098	39463232	Cluster_81922	+	112.065	801.006	7.14769	21	39463111	0.133333	33.171	731.46	4.523	0	0.188	9.505	92.303	0	0	0	7.92455
SL2.40ch07	2628748	2628897	Cluster_84588	-	325.939	1022.84	3.13813	21	2628750	0.0115384	67.661	793.09	82.551	2.827	0	15.509	266.904	19.761	0.5	0	2.97144
SL2.40ch07	4228975	4229187	Cluster_85191	+	9.505	32.794	3.45018	22	ND	ND	2.262	5.843	18.093	2.639	1.885	0	0.75	4.252	2.001	0.75	7.79067
SL2.40ch07	58089150	58089256	Cluster_94427	+	10.506	21.297	2.02713	21	58089166	0.0185153	0.942	19.79	0	0	0.188	1.251	9.005	0	0	0	2.19767
SL2.40ch07	63282726	63282841	Cluster_96191	-	197.864	36.187	0.182888	21	63282745	0.223426	1.696	29.402	3.581	0	0	28.516	136.579	26.015	0.5	0.75	0.215275
SL2.40ch08	393508	393994	Cluster_96807	+	210.122	535.449	2.54828	20	ND	ND	487.389	24.69	0.754	0	0	192.611	8.255	0.5	0.25	0	2.99091
SL2.40ch08	558729	558940	Cluster_96865	+	1075.12	2100.14	1.9534	22	ND	ND	34.867	525.837	1510.98	2.827	1.696	11.006	358.207	696.653	4.002	0.25	1.46797
SL2.40ch08	2978419	2978519	Cluster_97763	+	11345.8	33454.7	2.94864	21	2978429	0.148515	127.596	32799.8	5.654	0	0.754	48.028	11083.4	6.003	0	0	2.95936
SL2.40ch08	49122836	49123002	Cluster_105034	-	92.053	469.295	5.0981	20	ND	ND	421.424	2.827	30.532	9.235	1.696	84.299	0	4.503	2.001	0.5	#DIV/0!
SL2.40ch08	49125569	49125751	Cluster_105036	+	7.254	4.9	0.675489	24	ND	ND	0	0.188	0	1.508	2.45	0.25	0	0	1.251	5.003	#DIV/0!
SL2.40ch08	49154385	49154489	Cluster_105046	-	23.013	169.436	7.36262	20	ND	ND	101.021	60.311	6.408	0.188	0	13.008	8.755	1.251	0	0	6.88875
SL2.40ch08	49276178	49276310	Cluster_105071	+	91.803	467.411	5.09146	20	ND	ND	421.424	2.827	29.779	9.047	0.754	84.299	0.25	4.252	2.001	0.25	11.308
SL2.40ch08	56132598	56132830	Cluster_107513	+	8.505	28.459	3.34615	21	56132607	0.875751	0.942	13.005	0.942	4.335	8.293	0	3.252	0	1.001	3.002	3.99908
SL2.40ch08	61501222	61501438	Cluster_109308	-	4.753	17.528	3.68778	21	61501225	0.699309	1.885	9.235	1.131	0.377	4.335	0	1.001	2.001	0.25	1.251	9.22577
SL2.40ch08	61502122	61502393	Cluster_109310	-	4.002	17.716	4.42679	21	61502125	0.699397	1.885	9.424	1.508	0.754	3.581	0	1.251	1.251	0.5	0.75	7.53317
SL2.40ch08	61502612	61502876	Cluster_109311	-	4.503	18.47	4.10171	21	61502619	0.7144	1.885	9.235	1.508	0.565	4.335	0	1.001	1.251	0.25	1.751	9.22577
SL2.40ch08	61949513	61949726	Cluster_109444	-	5752.08	12610.1	2.19227	21	61949515	0.023167	1528.32	8334.61	2631.82	21.674	0.754	717.915	4367.28	612.104	7.754	2.001	1.90842
SL2.40ch08	62860564	62860822	Cluster_109639	+	12911.2	35865.1	2.77782	21	62860578	0.362915	133.25	35184.9	5.654	0.377	0.942	51.78	12646.3	1.751	0	0.25	2.78223
SL2.40ch09	1677548	1677657	Cluster_110188	+	2.251	6.597	2.9307	21	1677565	0.703321	0.377	5.277	0.754	0	0.188	0	1.501	0.25	0.25	0	3.51566
SL2.40ch09	7197958	7198153	Cluster_112029	+	2.501	20.732	8.28948	21	7197977	0.594151	2.073	17.151	0.565	0.565	0.188	0.25	2.251	0	0	0	7.61928
SL2.40ch09	8388184	8388292	Cluster_112333	+	10.256	37.694	3.67531	21	8388200	0.246592	5.466	27.894	0.188	0.188	2.639	2.001	7.754	0	0	0.25	3.59737
SL2.40ch09	60780250	60780348	Cluster_120525	+	12.257	4.523	0.369014	24	ND	ND	0.188	0.565	0.188	0.377	3.204	1.251	0.5	1.751	1.501	6.754	1.13
SL2.40ch09	60781469	60781565	Cluster_120526	+	9.255	4.146	0.447974	24	ND	ND	0.188	0.377	0	0	3.581	1.001	0.5	0.25	0.75	6.254	0.754
[truncated: 23 more rows]
