# Supplementary material for: Global and local perturbation of the tomato microRNA pathway by a trans-activated DICER-LIKE 1 mutant
Source: J Exp Bot. 2013 Dec 27;65(2):725–39. doi: 10.1093/jxb/ert428 (PMC3904720; doi:10.1093/jxb/ert428)
Supplement: Supplementary Data [file supp_ert428_jexbot110684_file004.xlsx]

## Sheet: EdgeR_results
Supplementary Table S6. edgeR results and differentially expressed miRNAs.
Sequence_id	Sequence	Seq_length	Class	logFC	logCPM	PValue	FDR
5946401	UUGUAGAAUUAAUUAUUGCCCU	22	RNAi	-7.54585	6.00282	2.51508e-42	1.41056e-37
5878573	UCCACUGAAGCUGAAGAAUCUG	22	RNAi	-7.22237	7.03975	1.47559e-41	4.13784e-37
5878674	UCCAGAGAGUCCACUGAAGCU	21	RNAi	-7.10838	5.95982	1.86062e-40	3.47836e-36
5567442	AAUUCAGGAGGAAAGUACACUC	22	RNAi	-6.95151	5.80456	5.36834e-38	7.52695e-34
5768303	CUGAAGAAUCUGAACAAAGUU	21	RNAi	-7.2212	6.0629	1.38779e-37	1.55665e-33
5598073	ACUCUUUGCUCCUGUAGACCU	21	RNAi	-6.36312	6.96629	1.49237e-36	1.39496e-32
1416607	GAUGAACUCCUCAACCUUGGCC	22	repeat	4.38815	7.55592	5.97504e-36	4.7872e-32
5929342	UUCAGGAGGAAAGUACACUCU	21	RNAi	-6.68396	5.53642	1.74886e-35	1.22604e-31
5698881	AUUCUUCAGCUUCAGUGGACU	21	RNAi	-6.29354	5.7089	3.40407e-34	2.12127e-30
5796606	GAGGAAAGUACACUCUUUGCU	21	RNAi	-5.97467	5.95795	1.01286e-33	5.68053e-30
265007	AAUCCAGACUGUUGAAGAAUC	21	cDNA	-4.46523	7.21708	3.00046e-33	1.5298e-29
5878675	UCCAGAGAGUCCACUGAAGCUG	22	RNAi	-6.89951	5.36635	4.58234e-33	2.14163e-29
5724604	CACUCUUUGCUCCUGUAGACCU	22	RNAi	-6.11431	5.5296	1.01071e-32	4.36034e-29
5851243	UACAGGAGCAAAGAGUGUACU	21	RNAi	-6.73265	5.19808	4.20427e-32	1.68423e-28
1368353	GAGAAUGGUAGAGGGUCGGACC	22	miRNA	6.10113	5.05637	1.66483e-30	6.2247e-27
2082049	UUUCCAAUUCCACCCAUUCCUA	22	miRNA	3.70714	8.63695	2.71651e-30	9.52206e-27
1459872	GCUCUCUAUGCUUCUGUCAUC	21	premiRNA	3.86913	8.87133	1.02608e-29	3.3851e-26
5735865	CCACUGAAGCUGAAGAAUCUG	21	RNAi	-6.40656	4.86836	4.31886e-29	1.34566e-25
1100458	CAGAGAAUCCGACGGACAAACUU	23		6.19154	5.15943	7.2685e-29	2.14551e-25
1883305	UGGUGACAAUAACAAUAGGGAU	22		4.44334	6.05862	9.96718e-29	2.795e-25
5694501	AUUCAGGAGGAAAGUACACUCU	22	RNAi	-6.62241	5.09356	3.244e-28	8.66363e-25
1840055	UGACGUGAACCUCUGAUAAGA	21		4.28792	6.45121	5.64818e-28	1.43987e-24
1576594	GUUGAAUGCCUUGAAUCGGACCCG	24	repeat	3.57401	7.45665	9.58432e-28	2.33707e-24
1100459	CAGAGAAUCCGACGGACAAACUUC	24		5.13244	5.23223	1.35644e-27	3.16977e-24
1152545	CCCGUGGACGUAGCCAAUUUAUU	23	repeat	5.62113	5.15237	3.34707e-27	7.50868e-24
1347111	GACAAAAUCCAUCGCUGGACUU	22		4.85129	5.35214	2.03298e-26	4.3853e-23
1776210	UCGAUAAACCUCUGCAUCCAG	21	miRNA	3.30205	8.80693	5.24155e-26	1.08877e-22
5569034	AAUUGAAUUGAUCUUUUAGCU	21	RNAi	-5.48675	4.9109	6.8803e-26	1.37812e-22
5588330	ACCUUCUUAUUGGAUUGAUGCU	22	RNAi	-5.59453	5.23713	7.41776e-26	1.43454e-22
5636264	AGUGGACUCUCUGGAAAGGGGA	22	RNAi	-6.13267	4.59501	1.12279e-25	2.09902e-22
1190066	CGAGAUUUAAUAGGGUUGGACUAU	24		3.91187	6.0654	1.4533e-25	2.62926e-22
1329476	GAAGAGAGUGAGAUAUCUGCGCCU	24		4.81005	5.55474	1.93165e-25	3.38546e-22
1293310	CUUGGACUGAAGGGUUUCCUUC	22	premiRNA	3.55036	6.84321	3.1831e-25	5.40973e-22
1190068	CGAGAUUUAAUAGGGUUGGGCUA	23		5.82428	4.79817	4.16781e-25	6.87492e-22
1187679	CGAGACUGAAAAGGUUUGGACCU	23		5.70042	4.67351	1.07044e-24	1.67842e-21
1437410	GCACCCGUCGGAGACUUUGAAG	22		4.43957	5.3652	1.07737e-24	1.67842e-21
5611897	AGAGAGUCCACUGAAGCUGAA	21	RNAi	-6.13776	5.78351	1.19255e-24	1.80765e-21
1388298	GAGGACAUGAGUGAACCAAACUUU	24	miRNA	4.12849	6.01773	1.92575e-24	2.84221e-21
1852410	UGAGUGACUUUCUGAGAGAAGAGU	24		5.06956	4.81195	3.15411e-24	4.53577e-21
1091275	CACGUAGGAUGACAUGUAGGACA	23		5.61152	4.58355	3.33331e-24	4.67364e-21
5913055	UGUUACCCAAUUGAAGAACCC	21	RNAi	-5.67075	4.52929	3.90876e-24	5.3468e-21
1204587	CGGACCCGUUACAACAGAAAGAAC	24	repeat	5.77284	4.34545	2.08023e-23	2.7778e-20
1090943	CACGUAGAACACCAUGUAGGACA	23		6.25811	4.28426	3.9046e-23	5.09269e-20
5694500	AUUCAGGAGGAAAGUACACUC	21	RNAi	-6.55114	8.5386	4.07852e-23	5.19864e-20
1472682	GGAGAGAAUGCAGAUGAUGAACU	23	cDNA	5.4377	4.40307	7.22593e-23	9.00576e-20
1155413	CCGAAAUCUCAGAGACACACUUA	23	repeat	5.66961	4.24124	4.38919e-22	5.35138e-19
5774946	CUUCUUAUUGGAUUGAUGCUU	21	RNAi	-5.7861	4.63665	1.48028e-21	1.76639e-18
1083607	CACAGGAUACCAAGUUGAAACUAC	24		5.09494	4.37065	2.08631e-21	2.43768e-18
1091111	CACGUAGGAAACCAUGUAGGACA	23		5.37735	4.35819	2.82794e-21	3.23678e-18
5894983	UGAAGAAUCUGAACAAAGUUC	21	RNAi	-6.80373	8.85822	1.55329e-20	1.74229e-17
5765486	CUCCUGAAUUUGCAAAAACUC	21	RNAi	-5.7858	4.26171	1.66206e-20	1.82775e-17
1875353	UGGCAAGCAUCUUUGGCGACU	21	miRNA	4.68385	4.77981	1.78961e-20	1.93016e-17
1163097	CCGUAGAACCAACAGAUUUCGGCC	24		4.95155	4.24203	2.13543e-20	2.25969e-17
1365671	GAGAAGAGUGCAUAGUUGAGUGAC	24		5.17947	4.15143	2.83155e-20	2.94083e-17
1083553	CACAGCUUUCUUGAACUG	18	premiRNA	3.12393	6.88706	4.4166e-20	4.50365e-17
1490628	GGGAUGUUGUCUGGCUCGACA	21	miRNA-star	3.01199	7.66275	6.09232e-20	6.10146e-17
1190063	CGAGAUUUAAUAGGGUUGGACUA	23		3.72015	5.273	6.70291e-20	6.5952e-17
1576592	GUUGAAUGCCUUGAAUCGGACCC	23	repeat	4.60577	4.36318	1.07068e-19	1.03531e-16
5579182	ACAGGAGCAAAGAGUGUACUU	21	RNAi	-5.07804	4.25833	1.77378e-19	1.68611e-16
1854417	UGAUAGAAGAGAGUGAGCAC	20	miRNA	3.26221	5.94986	2.19305e-19	2.04991e-16
84852	AAAUCCAGACUGUUGAAGAAUC	22	cDNA	-3.9067	5.1593	3.39832e-19	3.12445e-16
5936320	UUCUUCAGCUUCAGUGGACU	20	RNAi	-5.12839	3.99511	8.11088e-19	7.33695e-16
2023211	UUGCUGAUUUGUGGAACCUGAGA	23		3.90036	5.0395	1.13626e-18	1.01152e-15
5734	AAAAAGAUGCAGGACUAGACC	21	miRNA	3.39767	5.24764	1.71934e-18	1.50668e-15
1256333	CUCUCUAUGCUUCUGUCAUC	20	premiRNA	5.28514	3.86533	1.9669e-18	1.6971e-15
1490927	GGGAUUGGUGAGUUGGAAAGC	21	miRNA-star	4.3722	4.32599	5.72465e-18	4.86457e-15
1289366	CUUGAACCGAGACCUCUGAUUAAA	24		4.31538	4.28128	7.71691e-18	6.45963e-15
5622565	AGGAAAGUACACUCUUUGCU	20	RNAi	-5.35143	3.82145	8.35913e-18	6.89432e-15
1513775	GUACAAUAGACUCUUGUGGACCCG	24		2.96479	6.43737	9.79812e-18	7.96403e-15
165028	AAGAAGAAUUCUGAAGACACU	21	cDNA	-4.71009	4.14202	1.09083e-17	8.73972e-15
1275954	CUGUUUUCGAUAGACCUUGGCUC	23		4.87567	3.85698	1.55224e-17	1.22614e-14
1249513	CUCCUGUAGAAUACAACAACUCAU	24		3.9943	4.42563	1.65128e-17	1.28626e-14
1184229	CGACGCAGCGAUUUACUUCAACUG	24	repeat	5.57174	3.62062	1.79868e-17	1.37004e-14
531006	AGAGAAGAUUGAUUGGAAGAUU	22		-4.20908	4.23216	1.8077e-17	1.37004e-14
762992	AUAUAGUGGUUUGGAAGACG	20	premiRNA	-3.92423	4.37259	2.16313e-17	1.61756e-14
1296286	CUUGUGACCCACAAAUUCUCCCU	23	repeat	5.99865	4.06432	2.96509e-17	2.18808e-14
1157543	CCGAGCAACAUAGAUACUGAAUA	23		3.91616	4.46739	3.5208e-17	2.56443e-14
1806678	UCUGAGAUUUCGAGCAUAGGUUG	23	cDNA	4.44376	4.00746	3.86479e-17	2.77888e-14
1570055	GUUCAAUAAAGCUGUGGGAAG	21	miRNA-star	3.82726	5.23047	4.66211e-17	3.30974e-14
2007522	UUGACAGAAGAUAGAGAGCACU	22	premiRNA	2.8903	6.17325	6.23818e-17	4.37327e-14
1711273	UAUUGGGAGAAGUAGUGAUGAAGC	24		4.15808	4.12835	9.4368e-17	6.53399e-14
1471937	GGAGAAGGAUACAAUGGGCUUG	22		3.2196	5.08711	1.3157e-16	8.99871e-14
1294321	CUUGGGCAGAGAACUGUAUAAAAA	24	repeat	3.60837	4.77008	1.46046e-16	9.86849e-14
1387869	GAGGACAACAAGGAACUUCUU	21	cDNA	3.52949	5.10105	1.48792e-16	9.93437e-14
1468606	GGAAUGUUGUCUGGCUCGAGG	21	miRNA-star	3.06398	6.91474	1.58279e-16	1.04435e-13
5543822	AAGAUUCGAACUUUGUUCAGAU	22	RNAi	-5.16739	3.64569	1.67855e-16	1.09465e-13
1387136	GAGGAACAUCUGAAGUUGAGUUGA	24	cDNA	3.44265	4.8241	2.02651e-16	1.30638e-13
2007519	UUGACAGAAGAUAGAGAGCAC	21	miRNA	2.4036	11.1788	2.36718e-16	1.50865e-13
1157088	CCGAGAACUCUGAUAACUAGAUGA	24		3.85612	4.40728	3.29781e-16	2.07814e-13
1652016	UACUUUUGAGACGUUGGUGCC	21		3.66062	4.44902	4.17954e-16	2.6045e-13
1147132	CCCAACACUGAUUCUUCUGAACGU	24	cDNA	5.43838	3.48451	4.37693e-16	2.69754e-13
1202208	CGGAAAACACGAUCUGAAGGUUG	23	repeat	4.9746	3.57154	5.43139e-16	3.30841e-13
402507	ACCGAUCGAGGAGUAUAACUCUU	23		4.52603	3.83683	5.48609e-16	3.30841e-13
494547	AGAAAUAUGAUGCCAAGAACGCCU	24		3.76565	4.4507	5.65773e-16	3.37562e-13
134949	AACGAUCUCUACAUUGUAGGC	21	miRNA	3.15499	5.3839	9.37358e-16	5.52512e-13
1549802	GUGCACAAGUAGACACUUAAACU	23	repeat	4.50335	3.81085	9.45746e-16	5.52512e-13
762991	AUAUAGUGGUUUGGAAGAC	19	premiRNA	-5.07274	3.54833	1.16203e-15	6.71871e-13
5520520	AAAGAUUCGAACUUUGUUC	19	RNAi	-4.84514	3.71546	1.19845e-15	6.85854e-13
1879474	UGGGCAGAGAACUGUAUAAAACA	23		4.40892	3.7156	1.59101e-15	9.01317e-13
1438582	GCACUGUAGAAUUCAUUUGGGAGU	24		3.48896	4.86049	1.71368e-15	9.61102e-13
1500992	GGUCGUAGAUACCUUGAUGCC	21		3.52834	4.59398	2.3691e-15	1.31553e-12
1881720	UGGUACAAGAGUCGGUUUAGAUU	23		4.6132	3.6114	2.73352e-15	1.50301e-12
703379	AUAAGCAACAAUCUCUGUUCA	21		-3.90105	3.9379	2.86478e-15	1.55989e-12
1144382	CCAUCUAGGACUAUUUCUGGGA	22		3.37016	4.68245	3.09999e-15	1.67173e-12
1983453	UUCGAUGACAUAUUUGAGCCU	21	miRNA	3.95547	4.09698	3.86758e-15	2.0658e-12
1622079	UAAUACUUUAGCUCAUGACCU	21	cDNA	-3.20217	4.69202	3.93832e-15	2.08374e-12
1341594	GAAUGCCUUGAAUCGGACCCG	21	repeat	2.87059	5.65919	4.55674e-15	2.38841e-12
1486194	GGGAAACAAUGAACCAAACGCUU	23		3.70263	4.2675	4.79676e-15	2.49094e-12
1899536	UGUGUUUUUCCACAGCUUUCU	21	premiRNA	3.9743	4.10797	5.03173e-15	2.58898e-12
1155409	CCGAAAUCUCAGAGACACACU	21	repeat	3.99191	3.96469	6.13245e-15	3.12666e-12
1973836	UUCCACAGCUUUCUUGAACUG	21	miRNA	2.65414	12.1913	6.80569e-15	3.43865e-12
1836590	UGACAGAAGAGAGUGAGCAC	20	miRNA	2.63938	8.07837	7.63266e-15	3.82206e-12
1459873	GCUCUCUAUGCUUCUGUCAUCA	22	miRNA-star	3.52633	4.3245	8.32662e-15	4.13266e-12
1185858	CGAGAAACUGUUACGCUAGAAUA	23		3.40544	4.56896	9.81472e-15	4.8285e-12
1140848	CCAGAAGAUCGUCAUACGAUUC	22		3.05508	4.88179	1.08781e-14	5.30509e-12
1818326	UCUUGCCAAUACCGCCCAUUCC	22	miRNA	2.41517	6.83714	1.26543e-14	6.11813e-12
1570102	GUUCAAUCCUGAGAUCUCUGGUU	23		4.31846	3.8893	1.38607e-14	6.64415e-12
1582496	GUUGUUGUACCAAGGUUCGAAUCU	24		5.27587	3.32177	1.82355e-14	8.66712e-12
1902364	UGUUGAAUGCCUUGAAUCGGACC	23	repeat	3.78818	4.10095	1.84411e-14	8.6912e-12
5567441	AAUUCAGGAGGAAAGUACACU	21	RNAi	-4.72783	3.61157	2.53682e-14	1.18563e-11
1408849	GAUAGGAGGAUAUGGUAGACACA	23		4.75942	3.36473	2.9366e-14	1.36113e-11
1450285	GCGAGACUGAAAAGGUUUGGACCU	24		3.12389	5.4247	3.13676e-14	1.44198e-11
1395878	GAGGUCUUGUAGGUUAUUCUAUU	23		3.17725	4.72305	3.52129e-14	1.60559e-11
226294	AAGUUCAAGAGCUUGUAGCCU	21		5.17885	3.23463	4.05198e-14	1.83267e-11
1086773	CACCCGAGUAUUGACUGUAGAAUC	24		3.65763	3.96929	4.53558e-14	2.03499e-11
1126431	CAUGUUACGGAACCAAGACAACCU	24	repeat	4.28145	3.5911	4.88217e-14	2.17311e-11
193387	AAGCUCAGGAGGGAUAGCACC	21	miRNA	3.21462	4.68172	5.31626e-14	2.34769e-11
1760621	UCCGAGACUGUAUCAAUCAUUCA	23		3.46924	4.36302	6.22233e-14	2.72635e-11
1821013	UCUUUCCUACUCCUCCCAUACC	22	miRNA	2.3035	11.3596	6.6682e-14	2.89907e-11
1334354	GAAGUGAGAUGAGAACUAUGAGGU	24	cDNA	3.73032	3.88857	7.02139e-14	3.02913e-11
1902365	UGUUGAAUGCCUUGAAUCGGACCC	24	repeat	3.44609	4.14969	8.79353e-14	3.76471e-11
673568	AGUUAUAUGGACAAGAACUACU	22		-2.99579	4.62318	1.02704e-13	4.36366e-11
1977595	UUCCGGUAGUCCUGUCGCAGAUG	23	premiRNA	2.96742	4.75843	1.08767e-13	4.58651e-11
1887409	UGUAGAAGUCAUGAAUAAAAUG	22	miRNA	2.9317	5.34089	1.12318e-13	4.70094e-11
633410	AGGUAGAAUUCAAGGGUGUGACCU	24		2.54099	5.97937	1.23662e-13	5.13736e-11
1767453	UCCUUAUAACGCAUUUCACCUG	22	cDNA	2.93303	4.88306	1.26993e-13	5.23695e-11
1479090	GGAUGGACGGAACUAACUAACAGU	24		4.66348	3.27319	1.89759e-13	7.76822e-11
2032703	UUGGCUGAGUGAGCAUCACGG	21	miRNA	2.47341	6.93721	2.10126e-13	8.53963e-11
1150835	CCCGAGAACUCUGAUAACUAGAU	23		3.6785	4.00301	2.29716e-13	9.26863e-11
1389795	GAGGAGGAUAAGAAUGUAGACGCU	24	cDNA	2.72347	5.17929	2.34563e-13	9.39659e-11
1818695	UCUUGGAUCCGCUACUGUAUGAGG	24		4.00243	3.80791	2.45393e-13	9.76072e-11
2007518	UUGACAGAAGAUAGAGAGCA	20	premiRNA	2.73061	5.50119	2.98368e-13	1.17843e-10
5527193	AAAUUCAGGAGGAAAGUACACU	22	RNAi	-4.47627	3.36177	3.18056e-13	1.2474e-10
1834050	UGAAUGUCCAUCGUCGUGUCACA	23		3.67166	4.58246	3.25978e-13	1.2609e-10
1476302	GGAGUUCUUGAUCGUCUGUUAUC	23	cDNA	4.01408	3.79081	3.25995e-13	1.2609e-10
1292619	CUUGCUGAUUUGUGGAACCUGAGA	24		4.49035	3.50444	3.30077e-13	1.26795e-10
1125158	CAUGUAGGAUGAUAUGUAGGACA	23		3.19141	4.30158	3.87139e-13	1.47703e-10
401801	ACCGAGACCUCUGAUUAAAGCUG	23		4.30837	3.31851	4.8008e-13	1.81924e-10
1569886	GUUCAAGAAAGUUGUGGGAAA	21	miRNA-star	3.85053	3.82889	8.54125e-13	3.21495e-10
1354795	GACGAGGAUUGUAGUAGAGUGAUA	24		4.30837	3.32347	9.35544e-13	3.49794e-10
1554353	GUGGCAUCGGCGUUUUUGAGGC	22		2.72934	5.00306	9.68436e-13	3.59694e-10
1206030	CGGAGAGUAGAAGGCAAGAGGC	22		4.34659	3.67921	1.07434e-12	3.96405e-10
2088406	UUUCGGACCAGGCUUCAUUCCC	22	premiRNA	2.62661	7.87755	1.22015e-12	4.4726e-10
1186854	CGAGAAUGACUGUUAUAGAGAGAC	24		2.50183	5.36815	1.36802e-12	4.98208e-10
406383	ACCGUUAAGAACCGAUAACCCGAU	24		2.96907	4.5369	1.45104e-12	5.25032e-10
1321519	GAACAAGUAGACACAUGAGUCCU	23	repeat	2.88317	4.72416	1.51436e-12	5.44431e-10
1270267	CUGGCUCUGAUACCACUUGUUAGG	24	repeat	4.29212	3.29948	1.61884e-12	5.78286e-10
623971	AGGGAGGAACAUCUGAAGUUGAGU	24	cDNA	2.53756	5.35335	1.70612e-12	6.04213e-10
1952985	UUAUGCAGACCGGGAUUUUGAAAU	24		-4.39309	3.27386	1.71296e-12	6.04213e-10
1973835	UUCCACAGCUUUCUUGAACU	20	premiRNA	2.57206	5.28732	1.78397e-12	6.24487e-10
1702246	UAUGUAGGAUGACAUGUAGGACA	23	repeat	3.26372	4.09102	1.79271e-12	6.24487e-10
5969243	UUUUCCCCUUUCCAGAGAGUC	21	RNAi	-4.72701	3.21892	1.87038e-12	6.47521e-10
1870066	UGCUGAUUUGUGGAACCUGAGAA	23		2.73701	4.79419	1.95107e-12	6.7131e-10
1056124	CAAACCCGAGAACUCUGAUAACU	23		4.09689	3.41058	2.06844e-12	7.07357e-10
5694893	AUUCAUGAUCAUCAGUAGAAUCA	23		-4.63537	3.12149	2.21599e-12	7.53223e-10
1202203	CGGAAAACAACCUCUCUGCCU	21		3.84502	3.43907	2.50092e-12	8.43989e-10
1472916	GGAGAGAUCGAUUGGAGUCAAUCG	24		4.92335	2.98807	2.51313e-12	8.43989e-10
394721	ACCCAAGGCUCGAACAUGAAAGCU	24		3.98904	3.55607	2.69883e-12	9.0096e-10
1758234	UCCCCAGUCCAGGCAUUCCAAC	22	miRNA	2.92148	4.83254	3.17085e-12	1.05227e-09
1221189	CGUUACUGAUAGACGAAAAGCCU	23		3.96136	3.53037	3.20006e-12	1.05572e-09
1181089	CGAAGAUUGUUGAAUGCUCGCCU	23		3.64189	3.6564	3.32576e-12	1.09077e-09
2027240	UUGGACUGAAGGGUUUCCUUC	21	miRNA	2.62002	8.44401	3.39848e-12	1.10814e-09
416453	ACGAAGAAUUCUGAAGACACU	21	cDNA	-2.35014	6.33703	3.65309e-12	1.18428e-09
626944	AGGGCUCGAACUCAAAACUUUGAU	24		-3.61445	3.50138	4.22537e-12	1.36193e-09
1138013	CCACAAACUCUUAACCUUGGCUCC	24		4.24222	3.26098	4.28678e-12	1.37383e-09
1065008	CAACGGGUUUGAGAAGUCUUUACC	24		3.24372	4.06866	4.56823e-12	1.45571e-09
535041	AGAGAGAAACAGAAUUGCACCCGC	24		4.06902	3.62507	5.52068e-12	1.74928e-09
2084839	UUUCCUAUUCCACCCAUGCCAA	22	miRNA	2.77136	4.90242	5.7404e-12	1.80868e-09
1600280	UAAAGCUGCCAGCAUGAUCUGG	22	miRNA	2.67356	5.53445	6.03487e-12	1.89084e-09
1416606	GAUGAACUCCUCAACCUUGGC	21	repeat	4.19054	3.20311	6.31442e-12	1.96743e-09
1351810	GACCAGAAGAUCGUCAUACGAUUC	24		3.78313	3.37927	7.08359e-12	2.1949e-09
1905115	UGUUUCUGAUAGACCCUUGGCUC	23		4.19054	3.19834	8.25272e-12	2.54311e-09
1892963	UGUCGCAGAUGACUUUCGCCC	21	miRNA	2.12979	8.04697	8.46186e-12	2.5933e-09
163212	AAGAACACUGAACUGAAGUUGCCU	24	cDNA	4.1729	3.1835	9.00942e-12	2.74611e-09
1207325	CGGAUAUCUCGCUCUCUUUAAGG	23	repeat	3.69	3.49683	9.40572e-12	2.85141e-09
1086549	CACCCAGUGACUCUGAAUUCUAGA	24		4.46908	3.07576	9.85439e-12	2.95817e-09
1170508	CCUGAAAUGAACCACUGGCCU	21	cDNA	2.87491	4.3807	9.86337e-12	2.95817e-09
397856	ACCCGGGAUUUGGAAUUUGAACCU	24		3.875	3.45213	9.98376e-12	2.97835e-09
544200	AGAGGACAAUUGGAAAUGAACCAU	24		2.21402	6.27792	1.03311e-11	3.06567e-09
2032702	UUGGCUGAGUGAGCAUCACG	20	premiRNA	2.7575	4.46132	1.09338e-11	3.21071e-09
1836595	UGACAGAAGAUAGAGAGCAC	20	premiRNA	2.55066	5.09075	1.09344e-11	3.21071e-09
1973840	UUCCACAGCUUUCUUGAACUUC	22	premiRNA	2.39254	5.7707	1.10019e-11	3.21371e-09
1882154	UGGUAGAUUGAGAAUGUCCUGAAG	24		3.28367	3.76247	1.11066e-11	3.22748e-09
1439313	GCAGAGAAUCGGACUAGUAGUAAC	24	cDNA	4.1729	3.19612	1.44665e-11	4.16232e-09
1183078	CGACACAUACUUUACACUUGGCCU	24		3.63066	3.44629	1.44721e-11	4.16232e-09
1520545	GUAGGAAAGAAAACCGAGGAAGGU	24		3.89552	3.86115	1.46199e-11	4.18337e-09
1847565	UGAGAUGAUCGGUGAGUUAGACA	23		4.19054	3.21458	1.47486e-11	4.19879e-09
1740165	UCAGGAUGAUAACUAUUGGC	20	premiRNA	3.91986	3.25221	1.49013e-11	4.22083e-09
1972129	UUCAUUUACACUUGGACUGCC	21		3.20286	4.04008	1.57873e-11	4.44524e-09
1293297	CUUGGACUGAAGGGAGCUCCCU	22	premiRNA	2.46408	10.7258	1.58521e-11	4.44524e-09
1386268	GAGCUGAGAAUCUAUCUGAACCGG	24		3.60004	3.42174	1.68206e-11	4.68845e-09
1388222	GAGGACAUCAGUGAACCAAACUUU	24		3.73148	3.70995	1.68866e-11	4.68845e-09
1760960	UCCGAGUUUGAGUCAUGAUAGAAC	24		4.79829	2.8728	1.80021e-11	4.97354e-09
1691070	UAUCCCUAACGCUCUUCUAGUC	22		-4.02963	3.50333	1.909e-11	5.24826e-09
1351809	GACCAGAAGAUCGUCAUACGAU	22		4.24222	3.26748	1.957e-11	5.35398e-09
818025	AUCCGACGGUAGCCUUGAGCA	21	cDNA	-3.82028	3.29225	1.98162e-11	5.39502e-09
1183074	CGACACAUACUUUACACAUGGCCU	24	repeat	4.39135	3.01237	2.01804e-11	5.46763e-09
1468603	GGAAUGUUGUCUGGCUCG	18	premiRNA	3.60004	3.42606	2.18918e-11	5.90278e-09
1781227	UCGGACCAGGCUUCAUUCCCC	21	miRNA	1.88729	14.5066	2.33006e-11	6.25259e-09
1169450	CCUCGGUUUUCUUUCCUACU	20		2.24082	6.66561	2.5225e-11	6.73676e-09
279349	AAUGAACAGAGCUGUAGAAGCC	22		-2.4719	5.18937	2.86972e-11	7.62774e-09
890016	AUGCGGAUGCCGUUGGGCUUC	21		-3.19641	4.3628	3.04747e-11	8.062e-09
1351808	GACCAGAAGAUCGUCAUACGA	21		3.47669	3.66953	3.23236e-11	8.51097e-09
1781234	UCGGACCAGGCUUCAUUCCUC	21	miRNA	2.18849	13.1109	3.8347e-11	1.00498e-08
1443366	GCAUUUUUGACGUCGGAAUCCCGA	24		3.93314	3.49561	3.87382e-11	1.01051e-08
750527	AUAGGUUCUUAGAAUAAUAUC	21		-3.41638	3.89588	3.99058e-11	1.03615e-08
1198844	CGCCAUUCUGAUAAGCACCCGGA	23		2.69016	4.65441	4.43425e-11	1.14604e-08
1275794	CUGUUUGAUUGAACUUGCUGCCU	23		3.84969	3.18866	4.48824e-11	1.15467e-08
1525588	GUAUCAGGUUGGAAGAGAGCC	21	cDNA	3.17789	3.90094	4.61137e-11	1.18093e-08
1162027	CCGGGAUUUCAUAGAACUGAACU	23		3.70184	3.30944	4.91652e-11	1.25335e-08
441229	ACGUGAUUGUAUAAAGCUACA	21	cDNA	-4.17139	3.0633	5.3169e-11	1.34929e-08
154352	AACUGUUUCUACAUUCUCAAUACU	24		-2.80709	5.41177	5.40699e-11	1.36597e-08
2061802	UUUACUAAAAGACGAUUGGCCU	22		-2.24791	6.27181	5.58968e-11	1.40579e-08
1271913	CUGUAAAUCUGCGAGAAUUUGAAC	24	cDNA	3.65077	3.25532	5.67762e-11	1.42153e-08
1490166	GGGAUCACUGUAGAAGACUAUAGA	24	repeat	2.39367	5.27408	5.82862e-11	1.45286e-08
2017292	UUGAUGACGUGUGGAAUGACA	21		2.48515	4.89195	6.25092e-11	1.55082e-08
1561758	GUGUUGAAUGCCUUGAAUCGGACC	24	cDNA	4.02337	3.04406	6.27693e-11	1.55082e-08
1334941	GAAGUUGUCAUGGUCACUGUC	21	cDNA	2.79675	4.48402	6.76991e-11	1.66528e-08
1310629	GAAAAGUUACUAGCUCCACUGCCU	24		4.30919	2.929	7.32132e-11	1.79211e-08
2090072	UUUCGUUCACUCCGCCUUGGUUCC	24		-4.1719	3.38835	7.34943e-11	1.79211e-08
1083111	CACACUCGAGACUCAACUUUGAAU	24		3.81522	3.64464	7.52121e-11	1.82606e-08
1774419	UCGAGAUUUAAUAGGGUUGGACU	23		2.86882	4.17602	7.56699e-11	1.82926e-08
1462255	GCUUACUCUCUAUCUGUCACC	21	miRNA-star	3.06007	5.14226	7.72862e-11	1.85467e-08
1458307	GCUCACUGCUCUAUCUGUCACC	22	miRNA-star	3.02361	4.05079	7.73826e-11	1.85467e-08
914971	AUGUCAUGCCAACUAGGAGAGAGU	24	repeat	-3.2943	3.78212	7.84314e-11	1.87181e-08
1861084	UGAUUUUCCCGUCUUUCUUGGC	22		-3.60639	3.31045	7.96552e-11	1.89296e-08
1543925	GUGAAUUCAGUGGACUUGAUCUU	23	repeat	3.79473	3.1375	8.25974e-11	1.9546e-08
1414435	GAUCGAUAUGUAGGACAUACAUGU	24		3.36698	3.55599	8.49789e-11	2.0025e-08
605377	AGGAGGAUAUGGUAGACACA	20		3.52054	3.34581	8.70909e-11	2.04368e-08
441038	ACGUGAUACUAUCUUGUGGGCCU	23		3.81329	3.15756	9.38959e-11	2.19419e-08
1669901	UAGGGAAAAGGGUCUGAUAUACC	23	cDNA	3.3952	3.58871	1.04885e-10	2.44083e-08
1071214	CAAGGCGACAAUUUCUGGAAU	21	cDNA	2.13084	6.7768	1.11303e-10	2.57948e-08
988014	AUUGAAUCCUAAGGAAGAACACCU	24		4.37125	3.00113	1.12701e-10	2.60113e-08
1262422	CUGACAGUAACAAAACUUGGCCU	23		3.47404	3.49767	1.21248e-10	2.78691e-08
1091276	CACGUAGGAUGACAUGUAGGACAU	24		3.66799	3.28045	1.23298e-10	2.82247e-08
1676207	UAGUGUAGACUCCAAACACCGAGU	24		2.54977	4.58429	1.26744e-10	2.88956e-08
1210204	CGGGAACCACUCUAGGGGGAA	21		3.13181	3.8549	1.35776e-10	3.08294e-08
2142585	UUUUGUAACUCUGUCCUUGGCUCC	24		4.8199	2.90458	1.54375e-10	3.49112e-08
247573	AAUAGGUUCUUAGAAUAAUAUC	22		-3.33153	3.55931	1.67482e-10	3.77232e-08
1506217	GGUUGUUCGAUGAUGUUGUU	20		3.98344	3.00373	1.77026e-10	3.97132e-08
830406	AUCGAUUUCACACUUAAAACGCCU	24		4.6372	2.71653	1.81625e-10	4.05826e-08
1699215	UAUGCAGCCGAUCUCCACGAC	21	cDNA	3.5041	3.34194	1.9195e-10	4.27196e-08
538270	AGAGAGUGUGAGCGAUAUUGUAGU	24	repeat	2.98625	3.92876	2.07195e-10	4.59302e-08
1395006	GAGGUAAGAUAGUAAGGACC	20		3.45363	3.28861	2.12358e-10	4.68893e-08
1210344	CGGGAAUCUGUAUUUAGUCAGGCC	24	cDNA	3.09457	4.01669	2.2974e-10	5.05285e-08
113714	AACAGAAUGAAAGGGGAAGAACUU	24		2.98795	4.13115	2.45288e-10	5.37371e-08
1552635	GUGGACGUAGCCAAUUUAUUGGUG	24	repeat	3.63066	3.43014	2.52731e-10	5.51524e-08
1110341	CAGUGACCAUGACAACUUCAU	21	cDNA	2.82963	4.13994	2.60814e-10	5.66958e-08
1407042	GAUACGAGAACUGGAGAACCC	21	cDNA	3.26089	3.61545	2.62692e-10	5.68834e-08
1973839	UUCCACAGCUUUCUUGAACUU	21	miRNA	1.89016	9.12779	2.74588e-10	5.92308e-08
1899230	UGUGUUCUCAGGUUACCCCUG	21	miRNA	-2.28568	5.3577	2.82074e-10	6.06124e-08
368228	ACAGAGUAUGGACAGAAUAACCUC	24		2.52643	4.60972	2.84989e-10	6.1005e-08
1140055	CCACUCGUAGAACCACCUGGGG	22		3.92138	2.95074	2.92534e-10	6.23819e-08
1847503	UGAGAUGAGACUUGGACAAUCCU	23		4.22207	2.84161	3.14383e-10	6.67873e-08
1435995	GCAAUUGUAUAAUUCGCUGGCCU	23		3.73759	3.07981	3.16414e-10	6.69651e-08
605105	AGGAGGACACUUUCAAUAGGAUU	23	repeat	3.14571	3.51008	3.47361e-10	7.30378e-08
966878	AUUCCAUUGAUAUGCUGUAGAA	22		-2.72748	7.0459	3.47712e-10	7.30378e-08
1388012	GAGGACAAUUGACUUUCUAGACGU	24	cDNA	3.40132	3.24149	3.98242e-10	8.33395e-08
1847579	UGAGAUGAUGAUCGCACUGGGCUC	24		-2.86307	3.89969	4.62893e-10	9.65089e-08
1081216	CACAACCAUGAUCGAUGAAGGAGA	24		2.84576	4.07694	4.83807e-10	1.00496e-07
1135570	CCAACUUGUUCGAGACUGAAACGU	24		4.15309	2.78197	5.38735e-10	1.11492e-07
1275218	CUGUUGAUUCUGUAUGUUGGGCCC	24	repeat	3.87848	2.91267	6.30972e-10	1.30101e-07
401883	ACCGAGAUCGACAGAAAAGACUGA	24		2.28363	4.96484	6.35161e-10	1.30485e-07
2046245	UUGUGCUCUCUAUGCUUCUGUC	22	premiRNA	2.86043	3.91225	6.42305e-10	1.31471e-07
1468565	GGAAUGUCGACUUUGGUAGGGU	22		4.53637	2.61525	6.54452e-10	1.3347e-07
1645347	UACGUGACACUAUCUUGUGGGCU	23		3.90009	2.92298	6.73726e-10	1.36903e-07
530914	AGAGAAGAGUGCAUAGUUGAGUG	23		3.85654	2.89382	7.19283e-10	1.45633e-07
1141323	CCAGAGAUCUCUGUUUCAAGCCU	23		3.36537	3.20894	7.40627e-10	1.49415e-07
1847578	UGAGAUGAUGAUCGCACUGGGCU	23		-2.34304	4.85173	7.72415e-10	1.54992e-07
1552752	GUGGACUCAACUCUUGUCUAGAGU	24		3.01734	3.65237	7.73799e-10	1.54992e-07
1438019	GCACGGUGAUUGUAGAUAGAGAAU	24		4.17645	2.79487	7.84773e-10	1.56339e-07
215319	AAGUAGAAUUCUCAUGUUUAAU	22	repeat	-2.0123	6.43623	7.86101e-10	1.56339e-07
1515450	GUACCUUCAUCGUCUUACUAA	21	premiRNA	2.19236	5.08239	8.42407e-10	1.66945e-07
1269860	CUGGCAAGUAGAUCAACAACAAGU	24	cDNA	3.185	3.38846	8.74859e-10	1.72766e-07
1540107	GUCUGUUUGGCUCAGCUUAAAAGC	24		3.06148	3.88628	9.41687e-10	1.85311e-07
902786	AUGGGCGAUUGAACUGCACCC	21	cDNA	-3.71235	3.19078	9.51986e-10	1.86682e-07
1111722	CAGUUGUAGUUCAAUGACUGCCU	23		3.05286	3.42334	9.657e-10	1.88712e-07
894747	AUGGACCAGAGAAAAUAUAAAA	22		-2.81684	3.6724	1.02622e-09	1.99843e-07
468506	ACUGCAGAACCAAUGGGCGAU	21	cDNA	-3.71998	2.94556	1.03628e-09	2.01103e-07
408176	ACCUAUAAAUUGAGAGUCCGGAGC	24		3.15231	3.36183	1.04045e-09	2.01215e-07
2089840	UUUCGUCUUGAAAGUUUGCCCAU	23	premiRNA	-3.01149	4.18275	1.04575e-09	2.01546e-07
372499	ACAGUGGAUUCUUUGAAGAAA	21	cDNA	-2.96565	3.8139	1.04942e-09	2.0156e-07
186994	AAGAUUGUCAGUCAAGGCACC	21	cDNA	-3.02413	3.41312	1.1048e-09	2.11473e-07
404215	ACCGGAGAUGUAACCUGAACUAAG	24		2.47352	4.52568	1.1691e-09	2.2302e-07
1547577	GUGAGUUAGACCUAAGACCUAAUU	24	repeat	2.89568	4.01932	1.20354e-09	2.28523e-07
2137710	UUUUGACGAGUCUCGGAAGCU	21	cDNA	2.45416	4.63077	1.2061e-09	2.28523e-07
570765	AGAUUUUCGAGGUCAUGGAUC	21	cDNA	-3.93307	2.83544	1.21052e-09	2.28589e-07
602681	AGGAGAACUCAAAUUCAUAGCC	22		-2.74886	3.79308	1.22532e-09	2.30607e-07
1144000	CCAUCAGUCAGAUUACCAUCGAAC	24		4.1052	2.74142	1.25619e-09	2.35625e-07
1500576	GGUCCAAUCCGAUAACGUGAC	21	cDNA	2.52543	5.02343	1.32138e-09	2.47028e-07
1321544	GAACAAGUAGACUCACAUGUCCU	23		3.83426	2.87405	1.34076e-09	2.49819e-07
1875587	UGGCACGCAGAAACUCAAAAUCCU	24		3.48572	3.10781	1.4123e-09	2.62276e-07
1651661	UACUUUAUCCAUUACUUUGUC	21		-3.07217	3.32112	1.46922e-09	2.71946e-07
1397011	GAGUAAAACUUAUCUGCACCGGGA	24		2.62127	4.02675	1.48586e-09	2.73711e-07
330352	AAUUUCGGACCAGGCUUCAUUCCC	24	premiRNA	2.4743	4.58187	1.48851e-09	2.73711e-07
814020	AUCCAGGGCAACAAGAAACU	20	cDNA	3.57973	3.17584	1.55202e-09	2.84456e-07
736811	AUACUUUUGAGACGUUGGUGCC	22		3.21473	3.26042	1.58552e-09	2.89649e-07
2033098	UUGGGAAAGGGAACAACUGAUAGU	24	miRNA	3.68501	3.26394	1.60667e-09	2.92559e-07
2059732	UUUACACAGUAACUUGACUCUU	22		-2.58684	4.14429	1.6258e-09	2.95084e-07
1460593	GCUGAGAUGGAUAUGUAGAUAUA	23		3.40132	3.24746	1.63527e-09	2.95846e-07
1897694	UGUGGGUGGGGUGGAAAGAUU	21	premiRNA	3.63703	2.98177	1.85469e-09	3.34464e-07
1294325	CUUGGGCAGAGAACUGUAUAAAAC	24		3.20107	3.41255	1.89823e-09	3.41219e-07
2124876	UUUUAGCAAGAGUUGUUUUACC	22	premiRNA	1.97676	7.17227	1.98436e-09	3.55562e-07
1571128	GUUCAGUUCGAGUUGAGACUCUAC	24		4.12935	2.74961	2.02318e-09	3.61363e-07
1761741	UCCGCUGUAGCACUGGCA	18		-1.88276	8.80822	2.05952e-09	3.66686e-07
1381009	GAGAUGGAAUCAAUGUUUGGACAU	24		3.78864	2.83069	2.09132e-09	3.7117e-07
1220397	CGUGUAUCAUGUCAUGUAGGACA	23		3.87848	2.89825	2.10195e-09	3.71879e-07
403673	ACCGGAAGCUUAUAAUGCUC	20		2.44442	4.73689	2.43258e-09	4.29021e-07
1879197	UGGGAUCACUGUAGAAGACUAUAG	24	repeat	3.79473	3.11467	2.4636e-09	4.3313e-07
1136211	CCAAGCUUCGUCGUAUCAGCU	21	cDNA	3.46616	3.08302	2.48309e-09	4.35193e-07
1498964	GGUAGAUUGAGAAUGUCCUGAAGC	24		2.72742	3.88206	2.53395e-09	4.42723e-07
1973834	UUCCACAGCUUUCUUGAAC	19	premiRNA	2.06357	5.67475	2.67899e-09	4.6661e-07
1372696	GAGAGAAGAGUGCAUCGUUGAGUG	24		4.48319	2.57057	2.75591e-09	4.78522e-07
1063043	CAACAUCCUUGAGCUGGUAGGA	22	repeat	3.81163	2.85483	2.91831e-09	5.05156e-07
1806708	UCUGAGAUUUCGGACAUAGGUUA	23		2.75654	4.12985	3.03861e-09	5.24361e-07
2064938	UUUAGCAAGAGUUGUUUUACC	21	miRNA	1.99984	7.17253	3.14757e-09	5.41498e-07
1324814	GAACGAUCUCUACAUUGUAGGC	22	premiRNA	3.13065	3.48444	3.30156e-09	5.66252e-07
1306296	CUUUUGGAGUGUGAAUUAGGCCU	23		2.93266	3.5829	3.52694e-09	6.03064e-07
1171943	CCUGCCUUGCAUCAACUG	18	premiRNA	3.30088	3.31843	3.6664e-09	6.25004e-07
1086784	CACCCGAUGUUGGAAUGAUGUCUC	24		4.00438	2.64338	3.77362e-09	6.41332e-07
1670965	UAGGGUGUCGAGUUGAGGAGA	21	cDNA	3.81163	2.83584	3.90202e-09	6.61151e-07
1292804	CUUGGAACCACAGUUACCACC	21		-2.62974	3.84626	3.96631e-09	6.7002e-07
1893645	UGUCUCUCCCUCAAGGGCUCC	21	miRNA	3.6781	3.01171	4.14001e-09	6.9533e-07
605351	AGGAGGAUAGAGUGUAUGCAGACU	24		2.58094	3.91946	4.14916e-09	6.9533e-07
1550093	GUGCACUGUAGAUUUCAUUUGGGA	24		2.76809	3.74703	4.15334e-09	6.9533e-07
581079	AGCGAGAUAAGAACUAUGAGGUC	23		3.78864	2.81727	4.261e-09	7.11232e-07
1171946	CCUGCCUUGCAUCAACUGAAU	21	premiRNA	2.66968	3.91674	4.28438e-09	7.13013e-07
1345350	GAAUUGGUUGAGGUUGUUUCUCUC	24	repeat	3.44633	3.0574	4.43092e-09	7.35219e-07
1760076	UCCGAAGAACUAAUGACAAGAU	22		-1.81395	7.5886	4.57423e-09	7.56759e-07
1577291	GUUGAGAGUUGGAUAGUAUGCC	22		2.90578	3.9765	4.77643e-09	7.87886e-07
2013317	UUGAGCCGCGCCAAUAUCACG	21	miRNA	2.81267	3.68118	4.99684e-09	8.21827e-07
1119971	CAUCUAAGAUUUUUUCGGCCC	21	cDNA	-2.61683	3.8361	5.01784e-09	8.22867e-07
277453	AAUCUUGGAUUUUAUCGGA	19	premiRNA	-2.84157	3.597	5.09508e-09	8.33097e-07
1151292	CCCGCCUUGCAUCAACUG	18	premiRNA	3.18081	3.65094	5.25118e-09	8.56125e-07
1248361	CUCCCUUUGUCGUCAAGACGGA	22		3.2518	3.09958	5.39445e-09	8.76935e-07
2134453	UUUUCUACUCUGUGACUGGAG	21	cDNA	-2.63545	4.07336	5.86718e-09	9.51026e-07
534149	AGAGACGGAUUCAGGAUUUGACC	23	cDNA	3.2518	3.10782	5.96066e-09	9.63394e-07
990920	AUUGAGACGGUGAGAAUAGAACAC	24		3.76528	2.81249	6.07744e-09	9.79445e-07
1173487	CCUGUUUGGCUCAGCUUAAAAGC	23	repeat	2.16753	5.57658	6.20613e-09	9.9732e-07
921468	AUGUGGGGGUAUGUGAUUGAA	21		-4.09	2.59296	6.63496e-09	1.06319e-06
1251265	CUCGAGAUCACUCUGAAUAGUAGG	24	cDNA	2.85284	3.70911	6.83139e-09	1.09154e-06
538184	AGAGAGUGCGAUCGAUAUUGUAGU	24		2.78526	3.66858	7.44237e-09	1.18579e-06
1273404	CUGUCGCAGAUGACUUUCGCC	21	premiRNA	2.47543	4.09456	7.79187e-09	1.23796e-06
1984163	UUCGCCUCUGAUCAUAAUAGUGG	23		2.43807	4.19622	7.8672e-09	1.2464e-06
1283785	CUUCAGAAGGAUUUGGGACCC	21	cDNA	2.02743	5.9421	8.1487e-09	1.28736e-06
2009763	UUGACUGGUUUUGACUUGGCACA	23		3.5512	2.89992	8.17246e-09	1.28748e-06
1582824	GUUGUUUGAUCUUUGGACCCGGGA	24		3.52892	2.88809	8.53538e-09	1.34089e-06
1055453	CAAACAACUCUUCGCCUUGGCC	22		1.76136	7.01675	8.59769e-09	1.34691e-06
1125166	CAUGUAGGAUGCAAUGUAGGACAU	24		3.4833	2.85304	8.91145e-09	1.39217e-06
1278090	CUUAAUUCGUUAGGUGGCGACUCC	24	repeat	3.59475	2.96075	1.01877e-08	1.58713e-06
1542382	GUGAACUCCAAGAUCGUCAUCUUU	24		2.71478	3.68992	1.03321e-08	1.60516e-06
616197	AGGCAGAUCCAGGAAUUGAACUUC	24		2.43276	4.06065	1.04662e-08	1.62151e-06
1513597	GUACAACUGAAACAACUCUGGAGU	24		2.25066	4.63228	1.06891e-08	1.65148e-06
1050168	AUUUUUCCAUAGUUGUUUCUG	21		-1.99	7.75086	1.08488e-08	1.67155e-06
42305	AAACCGACCUGGUGUAGAACUCCA	24		-2.13986	5.11133	1.12399e-08	1.72707e-06
541621	AGAGAUUGUAGCAACUGCGAGUG	23		2.46628	4.15911	1.1279e-08	1.72833e-06
1463552	GCUUGGGCUGCUGGGCUCC	19		-2.63545	4.05908	1.13783e-08	1.7388e-06
499997	AGAAGAACAAAGCAACUGGCCC	22		-2.15126	4.83545	1.15434e-08	1.75923e-06
1806750	UCUGAGAUUUCGGGCAUAGGCUA	23		3.95119	2.59455	1.22416e-08	1.86059e-06
632600	AGGUACAUAGAGACGUUGUUUCUG	24		3.66786	2.71012	1.23308e-08	1.86908e-06
1422890	GAUGUCUAGUCAACUGUUACGCCU	24		2.88614	3.41357	1.28977e-08	1.94975e-06
1275029	CUGUUGAAACAACAUCUCUGCCU	23		3.19148	3.04405	1.31055e-08	1.97583e-06
2286873	AAGAGCAAGGGAGGACACGUGGCACC	26		-4.27141	2.78699	1.33708e-08	2.01043e-06
2111139	UUUGGCUCAUGGAUUUUAGC	20	miRNA	1.64685	8.47347	1.37838e-08	2.06698e-06
1542091	GUGAACAAGUAUCGUUGGAUAUU	23		2.12731	4.74054	1.4927e-08	2.23244e-06
1837448	UGACAUGUAGGACAUGUGUGCCU	23		2.81938	3.59687	1.50488e-08	2.24468e-06
677652	AGUUGAGUGACAUUCUGAGAGAA	23		3.92384	2.56488	1.51059e-08	2.24722e-06
1828993	UGAACUCUCUCCCUCAAUGGCU	22	miRNA	-3.75796	2.67139	1.56901e-08	2.32794e-06
1366216	GAGAAGGAUACAAUGGGCUUG	21		2.86536	3.25612	1.73032e-08	2.5605e-06
1388188	GAGGACAUAGAUGACAGUUGAAGC	24		3.89597	2.53788	1.74781e-08	2.57958e-06
401824	ACCGAGACUGAAUAGAUUCUGUU	23		2.34398	5.14216	1.75335e-08	2.58097e-06
1023369	AUUUCAUUAAUGUUGUACUAGA	22		-2.06318	5.34083	1.76034e-08	2.58448e-06
1999535	UUCUUGUAUCUUUCCUAUCCC	21		2.05083	5.06667	1.83992e-08	2.69426e-06
1202791	CGGAACCCGACAUUUGAACAAGA	23		3.64244	2.68556	1.85678e-08	2.71186e-06
2030344	UUGGAUUGAAGGGAGCUCUA	20	premiRNA	1.98932	7.03255	1.87262e-08	2.72153e-06
1369145	GAGAAUUGUUAGGUUGUGGAGCCU	24	repeat	3.66786	2.71827	1.8731e-08	2.72153e-06
1135852	CCAAGACUUGAACUCAAGACCUCU	24		3.32127	2.94174	1.88307e-08	2.72895e-06
2151253	UUUUUGGACGGCAGGGGCACC	21	repeat	2.86536	3.26035	1.97722e-08	2.85801e-06
1873739	UGGAGAAGCAGGGCACGUGCA	21	miRNA	2.9767	3.20122	2.02945e-08	2.92595e-06
1781226	UCGGACCAGGCUUCAUUCCC	20	premiRNA	1.74848	6.41622	2.03646e-08	2.92853e-06
1395264	GAGGUAGAGGUAGACUGAAUAAGU	24		3.14981	3.00543	2.10572e-08	3.02039e-06
1236466	CUAGUUUGACUUGGAACGGAGUU	23	repeat	3.95119	2.5804	2.12306e-08	3.0375e-06
156062	AACUUCAUCGUGUGGGUGCCU	21	cDNA	-2.61857	3.50095	2.18246e-08	3.11453e-06
1522781	GUAGUUGGUUGAUCUUCUGGCU	22		2.38137	4.30905	2.21869e-08	3.15819e-06
903065	AUGGGCUUGAGAAUUCAAAAGC	22		-1.94569	5.83295	2.22979e-08	3.16596e-06
1865673	UGCCCUGCUGUAUACUCAGUU	21	cDNA	-2.75436	3.41379	2.34916e-08	3.32332e-06
1436857	GCACAGAGUAGGAUCACGAGGCCC	24		-1.9722	7.56319	2.35247e-08	3.32332e-06
18341	AAAAGAUAUCGUCUGGACAACAGA	24	cDNA	3.14981	3.00397	2.38726e-08	3.36399e-06
171787	AAGACCUCGGACUUGCAAGGU	21		3.3285	3.15115	2.50345e-08	3.51889e-06
1032484	AUUUGAGAAUGGGAUAUACUC	21	cDNA	-1.92912	5.32336	2.53716e-08	3.55736e-06
1769677	UCGAACCAUCCCUCUAAAGUU	21		2.23568	4.49252	2.57317e-08	3.59884e-06
1781225	UCGGACCAGGCUUCAUUCC	19	premiRNA	1.64233	8.53626	2.59555e-08	3.62111e-06
1455209	GCGUCUGUAGCUCAGUGGA	19		-1.87994	5.51469	2.60675e-08	3.62771e-06
1543359	GUGAAUCCAGAUUUAGUCGAACUC	24		1.88984	5.53702	2.62444e-08	3.6433e-06
292677	AAUGGGCGAUUGAACUGCACC	21	cDNA	-3.60495	2.83795	2.83039e-08	3.91949e-06
537739	AGAGAGGUUGUUUCUGAUAGACA	23		3.21186	3.05475	2.87674e-08	3.97387e-06
1196433	CGAUUCAAGCAAGUUCGACUAGUU	24		3.4362	2.79609	2.91118e-08	4.01156e-06
1368444	GAGAAUGUCAUGUAGGAUAGAUG	23		3.29933	2.93224	2.94892e-08	4.05362e-06
1863092	UGCACUGCCUCUUCCCUGGC	20	premiRNA	-2.56607	3.63922	3.03275e-08	4.15865e-06
870496	AUGACGGAUUGAACAUAAAAGCCU	24		2.85307	3.38701	3.39996e-08	4.64738e-06
1172771	CCUGUAAUUUGAACGAGUAGCCU	23		2.77946	3.42822	3.40574e-08	4.64738e-06
607235	AGGAUAAGAAACAGCAUCACGAGC	24	cDNA	2.48405	3.90411	3.57345e-08	4.8644e-06
1781233	UCGGACCAGGCUUCAUUCCU	20	premiRNA	1.89897	5.17794	3.72105e-08	5.05305e-06
1116559	CAUAUUGACAACUCUACAUGCCU	23		2.27753	4.16088	3.8617e-08	5.23139e-06
887733	AUGCCAUUGUACAGACUGAAGA	22		-1.8858	7.14397	3.94411e-08	5.33015e-06
415262	ACGAAAGUUGAGAAUUCCGGGC	22		-3.67588	2.59379	3.97213e-08	5.35512e-06
1668706	UAGGAUUGGGUUUAAAGUACC	21	cDNA	-2.00574	5.96665	4.11935e-08	5.54028e-06
1851411	UGAGGUUUCGAGUUUGUAGGAUU	23		3.16046	3.22583	4.32284e-08	5.80005e-06
1293301	CUUGGACUGAAGGGAGCUCCCUU	23	premiRNA	1.90839	8.21329	4.39433e-08	5.88189e-06
270006	AAUCGCAGAAGUGAGUCUGAUCUG	24	cDNA	2.78457	3.3122	4.54446e-08	6.06837e-06
1272230	CUGUACUCCAAGAUCGUCAUCUCU	24		3.45994	2.83902	4.59559e-08	6.12207e-06
1293863	CUUGGCAUAAUCUGAUUGUAGGAU	24		2.68944	3.78083	4.6067e-08	6.12232e-06
394386	ACCCAAAUCAGUCUACAAGGAUG	23	repeat	3.36537	3.17982	4.73281e-08	6.27506e-06
1866316	UGCCUCGGGCAUUGUGGCACU	21	cDNA	-2.36948	4.87942	4.77037e-08	6.30994e-06
1093760	CACUCGUAGAACCACCUGGGGA	22		3.34288	2.98408	4.88756e-08	6.44974e-06
1888340	UGUAGGAUGACAUGUAGGACAUGU	24	repeat	2.71436	3.58438	4.94726e-08	6.5132e-06
290520	AAUGGACCAGAGAAAAUAUAAA	22		-2.79732	3.33933	5.10674e-08	6.70741e-06
1185335	CGACUGUCGAAGUUCUUCCCGAGA	24		2.51611	4.21164	5.1415e-08	6.73729e-06
437548	ACGUAGAAGCCAAGAUUCAGAGAC	24		3.86754	2.50534	5.16692e-08	6.73996e-06
1748415	UCAUGUGACUGAGAAGACGAACC	23		3.18433	2.83063	5.16758e-08	6.73996e-06
1123050	CAUGAUUUUGUUACCCUGAGCCU	23		3.83855	2.48489	5.19028e-08	6.75387e-06
586130	AGCUCAAAAGGAAGAGGACUGCCU	24		2.30806	4.19975	5.2704e-08	6.84225e-06
2032707	UUGGCUGAGUGAGCAUCACUG	21	miRNA	1.85427	7.89817	5.42835e-08	7.03102e-06
290941	AAUGGAGAAACGGAACUACAC	21	cDNA	2.79065	3.18959	5.52838e-08	7.14409e-06
1483041	GGCGAAUUCAGAAUGUAGACUUC	23		2.01458	5.36742	5.71807e-08	7.37223e-06
1256584	CUCUCUGACUUUAACUUGGCACGG	24		3.08497	2.94982	6.16733e-08	7.93322e-06
703432	AUAAGCACCCGGACUCUUGAAA	22		-2.13232	4.76079	6.29186e-08	8.07489e-06
1161694	CCGGCCACUUAUCCAGAACUG	21	cDNA	2.74906	3.29801	6.71879e-08	8.60312e-06
1776209	UCGAUAAACCUCUGCAUCCA	20	premiRNA	2.0847	4.49065	6.77182e-08	8.63366e-06
801403	AUCACUAUCUUGAUCGAUCACU	22		-2.33475	4.15935	6.77343e-08	8.63366e-06
1847103	UGAGAUCACUGUAGAAGACUAUA	23		2.20057	4.38989	7.01011e-08	8.91508e-06
1365684	GAGAAGAGUGUAUAGUUGAGUGAC	24		3.04538	3.08971	7.02742e-08	8.91687e-06
1285223	CUUCCCUUCGGGCUUUCUUUC	21	cDNA	2.31367	4.07611	7.31159e-08	9.2565e-06
1784596	UCGGGCUUUCUUUCAAUUGAC	21	cDNA	2.82849	3.23524	7.76966e-08	9.81427e-06
1340786	GAAUGAGAAUCGAAUCGACGGAAU	24		3.3875	2.7705	7.87673e-08	9.92715e-06
1582500	GUUGUUGUACCAAGGUUUGAAUCU	24	repeat	2.17169	4.31429	8.01484e-08	1.00786e-05
1374949	GAGAGAUCGUCACUGUUACGUAGA	24		2.43189	3.78771	8.21074e-08	1.03018e-05
1904107	UGUUGUUGUCAGUGAUAGAGCCU	23		3.53603	2.58613	8.39712e-08	1.05121e-05
480669	ACUUGCUGUUAGGACAAGGCU	21	cDNA	-3.39939	2.64458	8.77549e-08	1.09435e-05
1089455	CACGAGCACUGAAUUCAUCGC	21		3.50816	2.56668	8.78067e-08	1.09435e-05
1401344	GAGUGUAUACAAGCAAGACUGUU	23		3.50816	2.56783	8.94898e-08	1.11285e-05
1615809	UAAGCAACAAUCUCUGUUCAUA	22		-2.49391	3.48724	9.08377e-08	1.12711e-05
412449	ACCUGUUGACUCCAAAAUGCCCUU	24		2.96322	3.02804	9.1059e-08	1.12736e-05
1149615	CCCCCUCAUUGGCCUGGGC	19		-3.97943	2.90532	9.52921e-08	1.17717e-05
404870	ACCGGGACUAAUCGAUAUCGAACC	24		2.92031	2.99155	9.59425e-08	1.1826e-05
1353847	GACGAAAAAUGACAUGUAGGACA	23		1.80039	5.72016	9.6699e-08	1.18931e-05
401634	ACCGACUAAGAUCAAAAUGACAGU	24		2.51018	3.6076	9.77544e-08	1.19966e-05
1058334	CAAAGGACUGCCCUUAGCUCU	21	cDNA	3.12311	3.18272	9.82071e-08	1.20259e-05
1130390	CAUUGUAAGUGUUGAAUGCCU	21		-2.14553	4.62063	1.00714e-07	1.2306e-05
1391315	GAGGAUGAUAAUGAGAAUGACGAU	24		2.92031	2.99783	1.01645e-07	1.23927e-05
1727401	UCAAUCUUUCUUUUACUAUCUC	22		-2.36661	3.76667	1.06755e-07	1.29875e-05
1138589	CCACAGCUUUCUUGAACUG	19	premiRNA	3.12852	3.00557	1.11564e-07	1.35432e-05
1157085	CCGAGAACUCUGAUAACUAGA	21		2.99371	2.87364	1.13453e-07	1.37427e-05
107527	AACAAGAACGGAGAUAAGAAGCUC	24		3.47974	2.53601	1.13992e-07	1.37783e-05
390995	ACCAGAGAUCUCGGAUUUGAGUC	23		3.13563	2.789	1.196e-07	1.44251e-05
598402	AGGACCAGGAUCAGAAUCACUAAC	24	cDNA	3.16018	2.79902	1.20306e-07	1.44791e-05
539645	AGAGAUCAUGAACUUGAGGGACA	23		3.01707	2.89865	1.32984e-07	1.59706e-05
165235	AAGAAGAGAACAGUCGCGAUACA	23		2.46544	3.57637	1.37411e-07	1.6467e-05
437670	ACGUAGAAUGACAUGUUGGACAUG	24		2.36494	3.73131	1.38173e-07	1.6523e-05
1206133	CGGAGAUGAUGAGGAGUCUGUC	22		3.13563	2.77906	1.40477e-07	1.67628e-05
2032706	UUGGCUGAGUGAGCAUCACU	20	premiRNA	1.75172	5.85119	1.41014e-07	1.67739e-05
1110340	CAGUGACCAUGACAACUUCA	20	cDNA	2.9	3.14107	1.41168e-07	1.67739e-05
1470500	GGACGACAUGUAGGACAUACGUGU	24		2.60003	3.39711	1.43993e-07	1.70733e-05
1126399	CAUGUUAAGACGUGACUUAGGCCU	24		3.11065	2.76399	1.47138e-07	1.74094e-05
1251018	CUCGAGACCACUCUGAAUAGUCGG	24	cDNA	3.56338	2.63052	1.5403e-07	1.81866e-05
1411835	GAUAUUUGAUUGUUCUGUUCGCCU	24		3.74789	2.39559	1.57922e-07	1.8607e-05
1484098	GGCGGAUUCAGGACUUUUAGGUUU	24		3.77875	2.43428	1.59162e-07	1.86869e-05
1349525	GACAGAGAAUCCGACGGACAAAC	23		3.77875	2.43428	1.59267e-07	1.86869e-05
543544	AGAGCUUCCUUUAGUCCACUC	21	miRNA-star	2.84704	3.22769	1.59992e-07	1.87328e-05
1269887	CUGGCACUGACUGUGAAUAUAGU	23		3.56338	2.60427	1.6138e-07	1.88559e-05
1162010	CCGGGAUUUAAUAGGAUUGAGCU	23		3.74789	2.40062	1.69302e-07	1.97404e-05
677653	AGUUGAGUGACAUUCUGAGAGAAG	24		3.28488	2.66162	1.72593e-07	2.00517e-05
1050167	AUUUUUCCAUAGUUGUUUCU	20		-2.79931	3.08172	1.72687e-07	2.00517e-05
1844518	UGAGAAUGGGAUAUACUCUGCC	22	cDNA	-2.33037	5.06887	1.77483e-07	2.0566e-05
1376713	GAGAGUAACUGUGGAACCAUA	21		3.83855	2.49755	1.80934e-07	2.09226e-05
1090403	CACGGAGUGUGUUGAACAUGAG	22		1.90151	4.7937	1.81838e-07	2.0966e-05
1191353	CGAGGACCAUCUGAGUAAUUUGAA	24		3.25804	2.63916	1.82056e-07	2.0966e-05
1498088	GGUACAACUCUAUCUGAACCGCCU	24	cDNA	2.46544	3.58222	1.84221e-07	2.11719e-05
1560419	GUGUGGCCUAGUGAUCAAUGAAGU	24		3.47974	2.53265	1.93559e-07	2.21995e-05
2032701	UUGGCUGAGUGAGCAUCAC	19	premiRNA	2.05653	4.3181	1.96644e-07	2.25073e-05
1410885	GAUAUGAUUUUUGGAAGGUGG	21		2.75102	3.88	1.99393e-07	2.27755e-05
35888	AAACAACUUCAUCGUGUGGGU	21	cDNA	-2.16124	4.06469	2.06592e-07	2.35498e-05
406172	ACCGUGAUCUGAGUAUACUGCA	22	cDNA	-2.03244	4.38625	2.0949e-07	2.38318e-05
1237079	CUAUACCAGAGCUCAAACCCGAGA	24		2.53071	3.33861	2.18615e-07	2.48194e-05
410893	ACCUGAGACUUGUGAUUGAGAAUA	24		2.38604	3.6725	2.20843e-07	2.49917e-05
939206	AUUACGUAGGACACAUGUAUCUA	23		2.69147	3.10201	2.21024e-07	2.49917e-05
623023	AGGGACGAGAGAAUGAUGAAGAAU	24		2.59312	3.50455	2.34384e-07	2.6449e-05
1393605	GAGGGAAUAGUAGAGAUAAGACU	23		2.89837	2.96551	2.44134e-07	2.74632e-05
535272	AGAGAGAACAACGUCAACUGAUA	23		3.42115	2.48167	2.4435e-07	2.74632e-05
1293305	CUUGGACUGAAGGGAGCUCCUU	22	premiRNA	2.1197	4.43167	2.45777e-07	2.75683e-05
992398	AUUGAGUGCAGCGUUGAUGACA	22	premiRNA	-2.49391	3.48068	2.50465e-07	2.80381e-05
663364	AGUGAUCGAUCAAGAUAGUGAU	22		-1.8893	4.84318	2.52603e-07	2.82211e-05
1952331	UUAUGAGAUACGUAGAGAGACUA	23		2.32322	3.69702	2.55371e-07	2.84736e-05
1495942	GGGUCCAUAGCUCAGUGGUAGAGC	24	cDNA	-2.30953	3.91924	2.62177e-07	2.91745e-05
1738793	UCAGAUUCAUGUCGCGUAAGAUU	23		2.75511	3.00785	2.77911e-07	3.0864e-05
1490165	GGGAUCACUGUAGAAGACUAUAG	23	repeat	3.23069	2.6127	2.83764e-07	3.14518e-05
1083507	CACAGAUUAGUAGAAAACAGGCCU	24		3.08523	2.74418	2.84901e-07	3.15155e-05
1640061	UACCGUAGAAAAGAUCAAGCU	21	cDNA	-2.46006	3.4526	2.85906e-07	3.15644e-05
1438594	GCACUGUAGAUUUCAUUUGGGAGU	24		2.91847	3.4269	2.87835e-07	3.1715e-05
397847	ACCCGGGACAGAAGAGAACCUU	22		-2.75575	3.04392	2.98844e-07	3.28247e-05
398131	ACCCGUCGGAGACUUUAAAGAAAG	24	repeat	2.49523	3.51641	2.99077e-07	3.28247e-05
1520115	GUAGCCGGAAUAGACUCAGAAUGU	24		2.63696	3.19507	3.00265e-07	3.28907e-05
1252395	CUCGGAACCCGACAUUUGAACAAG	24		3.03301	2.69159	3.01033e-07	3.29105e-05
1210184	CGGGAAAUGAAGAGUUGUGACUU	23		3.68413	2.34041	3.02486e-07	3.30051e-05
1688806	UAUCAAUCUUGUUGUCUUGACC	22		-3.20238	2.71549	3.07447e-07	3.34812e-05
1544109	GUGAAUUGGUUGAGGUUGUUUCUC	24	repeat	3.05936	2.7127	3.09378e-07	3.36263e-05
378094	ACAUCGAGAACCCUGAACUGGA	22		-2.72355	3.27318	3.13291e-07	3.39857e-05
1157675	CCGAGGAACUUAGAGAAAGAAU	22		3.05936	2.7113	3.20036e-07	3.46504e-05
1887447	UGUAGAAUAUGCCACGUGGGGC	22	repeat	2.96996	2.84239	3.22826e-07	3.48851e-05
1905044	UGUUUCUCGUGAAUCCUUCGGC	22	premiRNA	2.25762	4.08299	3.25353e-07	3.50906e-05
1229371	CUACACCCGUCAAGAUGAACACCU	24		2.60885	3.52362	3.28414e-07	3.53528e-05
410151	ACCUCUUGUAUUGUCACCACU	21		2.819	3.08041	3.41085e-07	3.66375e-05
937459	AUUACAUGAGAAGGAUCUGACAGA	24		3.05936	2.70982	3.41655e-07	3.66375e-05
652188	AGUAUGGGCUUGAGAAUUCAAA	22		-2.20866	3.77024	3.49723e-07	3.74311e-05
500664	AGAAGACAAUUAACUUUGGAU	21	cDNA	-2.96859	3.09308	3.51008e-07	3.74971e-05
497607	AGAACCCGUAGAACCAACAGAUU	23		2.00244	4.77583	3.57402e-07	3.81075e-05
1253336	CUCGGUCAACAGAAUUCCUUACCC	24	repeat	3.03301	2.6946	3.5995e-07	3.83063e-05
1730655	UCACAUCAUGUCAUGUAGGGCCU	23		3.39094	2.45594	3.62928e-07	3.85501e-05
1448102	GCCUGAACCUGCAUCGUGAUGG	22		2.69815	3.47753	3.64052e-07	3.85964e-05
903481	AUGGGUAGCACAAGGAUUAAUG	22	miRNA	1.52461	8.32161	3.79874e-07	4.01978e-05
1818344	UCUUGCCUACACCGCCCAUGCC	22	miRNA	1.48541	9.05152	3.90076e-07	4.11997e-05
1827435	UGAACAAGUAGACACAUGAGUCCU	24	repeat	2.07381	4.04923	4.02309e-07	4.24119e-05
614119	AGGAUUUAGAGUCACUUGGAACC	23		2.92127	2.8062	4.05878e-07	4.27078e-05
1450551	GCGAGAUACGAAUGGACAACA	21		2.43859	3.63545	4.35366e-07	4.57248e-05
581318	AGCGAGAUUGAGAUGCUUUGACAU	24		3.23069	2.62607	4.50562e-07	4.72324e-05
2006240	UUGAAUGCCUUGAAUCGGACCCG	23	repeat	2.2616	3.84743	4.56041e-07	4.77175e-05
849864	AUCUGGAUUCGUGCUGAAAAGUU	23		1.77213	5.03904	4.57518e-07	4.77829e-05
636299	AGGUCGUAGAUACCUUGAUGCC	22		2.14849	4.05601	4.78981e-07	4.99316e-05
1190965	CGAGCUUUUUAAAACUGAUGCCU	23		-1.64633	5.5252	4.9767e-07	5.17835e-05
511532	AGAAUUAGAGUCGCACUAGGAUU	23		2.19116	4.04809	5.22644e-07	5.42814e-05
1863093	UGCACUGCCUCUUCCCUGGCU	21	miRNA	-1.61833	6.1129	5.27761e-07	5.46454e-05
1669508	UAGGCGUUGUCUGAGGCU	18		2.18378	4.13203	5.28097e-07	5.46454e-05
999413	AUUGGCAAAAGAUUCGUGACC	21	cDNA	-3.1203	2.64859	5.32037e-07	5.49517e-05
1671235	UAGGUACCUGGCUUCUCCACC	21		2.83048	2.91256	5.36537e-07	5.53146e-05
527222	AGACUUCUGGGAGAGAGACGCCU	23	cDNA	-2.16204	4.46575	5.39132e-07	5.54801e-05
526156	AGACUGUAGAAUUCCCUAGAACU	23		2.07444	4.15585	5.46594e-07	5.60997e-05
2007517	UUGACAGAAGAUAGAGAGC	19	premiRNA	1.87003	4.65287	5.47153e-07	5.60997e-05
1249512	CUCCUGUAGAAUACAACAACUCA	23		3.65116	2.30186	5.57715e-07	5.70782e-05
1375458	GAGAGCAAGCUCAUCAGGAGUG	22	repeat	3.65116	2.31065	5.6877e-07	5.81037e-05
434094	ACGGGACUGCUAAAGAGAAAACUU	24		3.1454	2.53858	5.72918e-07	5.84209e-05
1657124	UAGAGAAAGAAUAUUGGACAUU	22		-1.77642	5.16408	5.8553e-07	5.95987e-05
1830827	UGAAGCUGCCAGCAUGAUCUA	21	miRNA	2.02301	4.66893	5.87785e-07	5.97198e-05
1290233	CUUGACACCUAUAGACUCUGAAUC	24		2.68826	2.95175	5.9918e-07	6.07674e-05
1927220	UUACCGUCAAGAUUGUUCGAGG	22		-1.85874	4.57377	6.00878e-07	6.08297e-05
2077242	UUUCACAGAGCAACGACUAGU	21		-2.57522	3.56983	6.19972e-07	6.26495e-05
437711	ACGUAGAAUGUCAUGUAGAACGCA	24		1.78807	4.9546	6.31039e-07	6.36532e-05
1710791	UAUUGGAAACAAUCUCUCUGCCU	23		2.04208	4.12644	6.34105e-07	6.38477e-05
1818766	UCUUGGAUUUUAUCGGAGUU	20	premiRNA	2.97883	2.64556	6.40228e-07	6.43487e-05
453974	ACUCAAAUCCGAGAUCUCUGG	21	premiRNA	2.43056	3.44805	6.58316e-07	6.60483e-05
1241823	CUAUUUGUAAAAAGCUGUGCC	21	cDNA	-3.25425	2.51323	6.72939e-07	6.73287e-05
1115475	CAUAUAGGAUGACAUGUAGGACA	23		3.36008	2.4316	6.73529e-07	6.73287e-05
1141056	CCAGAAUUUUAAGGGUUGAGCUC	23		2.37925	3.60036	6.7468e-07	6.73287e-05
1478314	GGAUGACAAGGGUAUUUUGAACC	23		3.1454	2.53796	6.87939e-07	6.85299e-05
1242356	CUCAAACCCGAGAACUCUGAUAAC	24		3.13563	2.76461	6.9254e-07	6.8866e-05
1588850	GUUUGGCUAGACUGUAUUGUCUGC	24		3.42115	2.47184	7.20861e-07	7.15554e-05
1091700	CACGUGACAUGUUUAAGACUACA	23		3.36008	2.43175	7.47847e-07	7.41029e-05
1372711	GAGAGAAGAUGAUGAAAGCUGAUU	24		2.89629	2.77734	7.49875e-07	7.41728e-05
1761892	UCCGGAAGCAACUCAUUCAGU	21	cDNA	-2.03207	4.10216	7.55722e-07	7.46196e-05
562152	AGAUGAGAAGGACAUUUUGGAGCC	24		2.03665	4.40976	7.59048e-07	7.48163e-05
1437413	GCACCCGUCGGAGACUUUGAAGAU	24		1.84528	4.60945	7.73036e-07	7.59892e-05
1142088	CCAGGACUUCUAAGAGUUGGCU	22	repeat	3.1454	2.54189	7.73658e-07	7.59892e-05
287818	AAUGCAAUGUCAUAUACCAUC	21	premiRNA	-1.89239	4.34315	7.84506e-07	7.692e-05
1065983	CAACUCGGAAUAUCCAACUCAUU	23	repeat	3.00617	2.65923	7.93511e-07	7.76671e-05
1156529	CCGACACAUACUUUACACUUGGCC	24		2.60803	3.28331	8.02202e-07	7.8381e-05
662527	AGUGAGAUUUGAACUCAGCGCCU	23		2.73467	2.82996	8.0986e-07	7.89917e-05
617981	AGGCGAGACUGAGAUGAUUCUAGC	24		2.68826	2.94639	8.2023e-07	7.98642e-05
1005975	AUUGUGAAUUUUAGGGUCUGAACC	24		1.85195	4.92496	8.29093e-07	8.05873e-05
562451	AGAUGAGGUGAGAAACAAUGAAUC	24		-3.7135	2.24119	8.37348e-07	8.12488e-05
1155817	CCGAACGGAUUUCUAGCACCCG	22		2.83968	3.09974	8.43421e-07	8.16968e-05
1542650	GUGAAGAGGUCUACAGAGAACUGU	24		3.11581	2.51292	8.74305e-07	8.45423e-05
288467	AAUGCAUGUGGAAAUUCUGCCAUU	24		-2.03819	4.27627	9.03754e-07	8.72395e-05
976180	AUUCUAAAAUCUUGGAGGUACC	22		-2.71083	3.00817	9.08113e-07	8.75097e-05
1465522	GGAAAGAGUGGAUAGUUGAGUGAC	24		3.77875	2.44697	9.22491e-07	8.87427e-05
634548	AGGUAUCCCGUAGAAUUAGUGAAG	24		2.89837	2.95709	9.30492e-07	8.93591e-05
602066	AGGACUUGAUUGAGGGAUCAAUUU	24		2.37158	3.48746	9.3471e-07	8.96107e-05
595874	AGGACAAGAACUCAGCUGCCU	21	cDNA	-1.90891	5.00707	9.37211e-07	8.96972e-05
1838268	UGACCGAAGUUGCUGUAGCAAUU	23		3.03301	2.67785	9.43734e-07	9.01676e-05
1126338	CAUGUGUUCUCAGGUUACCCC	21	premiRNA	-2.44505	3.34962	9.60682e-07	9.16307e-05
1848270	UGAGAUUUAAUAGGGUUGGACUA	23		1.8491	4.51884	1.00596e-06	9.57861e-05
1838522	UGACCGUGAUCUGAGUAUACU	21	cDNA	-2.24036	3.44164	1.01951e-06	9.69122e-05
1117376	CAUCACCAGACUUUGAACUCGAGA	24		2.97883	2.6371	1.06357e-06	0.000100929
992397	AUUGAGUGCAGCGUUGAUGAC	21	premiRNA	-2.19032	4.31651	1.07739e-06	0.000102068
406049	ACCGUGAAAAAUCCAUUAGGACAG	24		2.89629	2.77107	1.08464e-06	0.000102582
1867754	UGCGGAUGCUGGAUAUUUGUC	21	cDNA	-3.06286	2.59337	1.12048e-06	0.000105793
1081581	CACAAGAUAGUGUCACGUAGGCU	23		3.58286	2.24134	1.16875e-06	0.000110165
420526	ACGAGAGUCAUCUGUGACAGG	21	miRNA-star	1.78509	5.50139	1.17835e-06	0.000110883
538837	AGAGAUACAAGAAGAUGAGAGCUU	24		2.70969	2.80882	1.28765e-06	0.000120966
1658437	UAGAGAUCUCGAGUAGUCAAACU	23		2.92253	2.59041	1.29305e-06	0.00012127
410431	ACCUGAACUCUGACUUUGUUGGU	23		2.20569	3.59857	1.30647e-06	0.000122324
1344285	GAAUUCGAGCUCUGGAUAUGGAGA	24		1.67549	5.04925	1.32511e-06	0.000123862
2115486	UUUGUCAAGUUCUGUAGCACU	21	cDNA	-2.45712	3.55424	1.34791e-06	0.000125578
367594	ACAGAGAAUCCGACGGACAAACU	23		1.94178	5.84201	1.34794e-06	0.000125578
828055	AUCGAGAUUCUUUGGACCAUA	21	cDNA	-2.24879	3.36606	1.39119e-06	0.000129392
1515449	GUACCUUCAUCGUCUUACUA	20	premiRNA	2.84499	2.72913	1.40864e-06	0.000130799
1067828	CAAGAAGGGGCACUUUGAACGAGA	24	repeat	2.79181	2.6956	1.44744e-06	0.000134179
1781278	UCGGACCCGCUACAAACAGAAAGG	24	repeat	2.92253	2.58944	1.56179e-06	0.000144541
1812281	UCUGUGUUUGGGAAGUAUGACA	22		3.32855	2.40728	1.56535e-06	0.000144631
1571791	GUUCCAAUCGUCAGCUUUCUACUU	24		3.54746	2.21423	1.5739e-06	0.000145182
1155616	CCGAAAUUUCUGAGACACACUUA	23		2.73317	2.97612	1.58789e-06	0.000146232
1059688	CAAAUAUCUUUGUAGACGCCU	21		-2.22457	5.59117	1.59189e-06	0.00014636
441840	ACGUGGGGGCAUGUGAUUGAA	21		-1.94393	4.3196	1.64955e-06	0.000151332
1187379	CGAGACCUAGCUCAAAGAGGGG	22	repeat	3.71636	2.38517	1.65137e-06	0.000151332
1289510	CUUGAACUCGACCAAUUACCUGAU	24		3.0856	2.49047	1.67351e-06	0.000153111
1372996	GAGAGAAUUGUAGAGUAGAGUCCU	24	repeat	3.11581	2.50492	1.684e-06	0.00015382
1668689	UAGGAUUGCAGGCCAGGAUGCC	22		-2.71501	2.85779	1.70722e-06	0.000155688
1151295	CCCGCCUUGCAUCAACUGAAU	21	miRNA-star	1.95902	5.32072	1.71547e-06	0.000156186
1383246	GAGAUUUCGGACAUAGGUUA	20		2.89353	2.56446	1.75865e-06	0.000159858
1459868	GCUCUCUAUGCUUCCGUCAUCC	22	miRNA-star	3.58286	2.23299	1.76658e-06	0.000160319
1133747	CCAAACAACUCUUCGCCUUGGC	22		2.11962	3.79661	1.78414e-06	0.000161651
631564	AGGGUUUAGGGUUUAGGGUUU	21	repeat	2.84499	2.72636	1.84807e-06	0.000167173
596804	AGGACAGAGAGCGAAGAAAGACU	23		4.11486	2.23037	1.87987e-06	0.000169776
1465170	GGAAAAUGAAGAGUUGCGACUUU	23	repeat	2.79181	2.68696	1.88645e-06	0.000170096
1478322	GGAUGACAAGGGUAUUUUGGACC	23	repeat	3.92848	2.0343	1.90924e-06	0.000171874
2147961	UUUUUCAGAACCAGUAACACU	21	premiRNA	1.71682	4.9123	1.96644e-06	0.00017674
1087043	CACCCUGGACGUAAUUAACAUUC	23		2.78337	2.86747	1.98093e-06	0.000177757
677658	AGUUGAGUGACCAUCUGAAGUAUU	24		2.35286	3.29402	1.98575e-06	0.000177905
530922	AGAGAAGAGUGCAUCGUUGAGUG	23		3.58286	2.25465	2.00423e-06	0.000179275
1841389	UGACUGAGAAGACGAACCAACAUU	24		2.6069	3.01859	2.01816e-06	0.000180233
1722610	UCAACGCUAAACUCGAUCAUG	21	premiRNA	-1.98285	4.18803	2.02456e-06	0.000180517
536028	AGAGAGACUGUUUUCGAUAGACA	23		2.70969	2.79847	2.11029e-06	0.000187863
852415	AUCUUACUUGUGGAAUCUCACUGA	24		-3.36267	2.3003	2.14502e-06	0.000190652
184655	AAGAUCUUUUACCGUAGUAAUC	22	premiRNA	-3.63996	2.16557	2.17854e-06	0.000193324
622083	AGGGAAUGUAAGAAGAAUAAGCUC	24		1.61451	5.99993	2.18355e-06	0.000193463
1715051	UAUUUGUAAAAAGCUGUGCCU	21	cDNA	-1.70784	7.05647	2.23054e-06	0.000197315
1486988	GGGAAUCGUGUAGAACAAGAACA	23		3.05474	2.45945	2.24305e-06	0.000198109
563974	AGAUGGCUGGACUUUGGUUGGC	22		-2.22999	3.35499	2.31425e-06	0.000204077
406180	ACCGUGAUGUUCCUUACUUUGAGC	24		3.2296	2.30845	2.32272e-06	0.000204502
894719	AUGGACCACAGAAAAUAUAAAAUC	24		-2.26876	3.20408	2.34305e-06	0.000205968
532297	AGAGAAUGACUAAAGUGGGACUUG	24		2.27609	3.81302	2.36247e-06	0.000207351
163688	AAGAACCUCAAGAACUUCACCUCU	24	cDNA	3.71636	2.39012	2.36897e-06	0.000207596
926728	AUGUUUCGCCGCGCCUGUAGGA	22		-2.18133	4.14191	2.40929e-06	0.0002108
1812280	UCUGUGUUUGGGAAGUAUGAC	21		2.15903	3.56045	2.46112e-06	0.000214999
1122606	CAUGAGUAUCGCACAUGGAUCU	22		3.2296	2.306	2.51117e-06	0.000219031
1807599	UCUGAUCAAUUUGUUCUAUGUU	22		-2.74	2.87442	2.54522e-06	0.000221655
818145	AUCCGACUUGUAAGACUCUUACGU	24		1.41909	7.39346	2.56553e-06	0.000223078
232220	AAUAAAUGACAAGAAUGAGACU	22		-2.05511	4.12734	2.59547e-06	0.000225332
1478394	GGAUGACAGUGAGACUUGAACUCA	24	cDNA	2.86394	2.5407	2.66607e-06	0.000231103
1779792	UCGCUUGGUGCAGGUCGGGACC	22	miRNA	1.43684	10.1686	2.7022e-06	0.000233874
1581844	GUUGUGGUCCGGCUAAAAGAGC	22	cDNA	2.29183	3.34267	2.79107e-06	0.000241193
1323931	GAACCGGACUAGCUAUAUCUUC	22		2.54449	2.82956	2.85294e-06	0.000246161
1856652	UGAUGAACUCCUCAACCUUGGCC	23	repeat	2.22013	3.54742	2.85843e-06	0.000246256
1366932	GAGAAUACAGAUCUAAUCGGACUU	24		2.6584	2.75954	2.88917e-06	0.000248522
1053994	CAAAAGCACUCUUGAACUUGGCAC	24		2.79181	2.69235	2.9143e-06	0.0002503
1873331	UGGACUGAAGGGAGCUCCCU	20	premiRNA	2.05047	7.53678	2.99521e-06	0.000256855
1234092	CUAGAUUCACGCACAAGCUCG	21	miRNA	1.36876	8.93007	3.02355e-06	0.00025889
243748	AAUAGAAAUAAUUUUGAUGCCU	22		-2.97218	2.51463	3.04321e-06	0.000260176
1489839	GGGAUACAUGAAUCGUUUGAGGAU	24		3.02321	2.42684	3.05474e-06	0.000260765
1475827	GGAGUAUUGUCUAGCUAAUGGAUU	24		2.42004	3.25226	3.09063e-06	0.000263356
1763026	UCCGGUAGUCCUGUCGCAGAUG	22	premiRNA	2.34125	3.17971	3.09884e-06	0.000263356
2031396	UUGGCAUUCUGUCCACCUCC	20	miRNA	1.63992	6.71934	3.09919e-06	0.000263356
1719839	UCAAAGGACAAGAACUCAGCU	21	cDNA	-2.07091	4.4878	3.3321e-06	0.000282719
1776208	UCGAUAAACCUCUGCAUCC	19	premiRNA	1.90563	4.14782	3.37919e-06	0.000286282
1090247	CACGGACAAUGGAAUUACUUCUAU	24		2.31502	3.26326	3.40156e-06	0.000287742
1573720	GUUCGCCUCUGAUCAUAAUAGUGG	24		1.60093	4.99216	3.43121e-06	0.000289813
966087	AUUCCAGUUGAGCUUAAGUAAG	22		-1.62591	5.29616	3.44184e-06	0.000290274
625157	AGGGAUGCGAGAAUCAAUCUGAGU	24		1.86433	4.19267	3.47712e-06	0.00029278
898402	AUGGAUCCAAGGAAUAGAAAAU	22		-1.92358	4.01251	3.48363e-06	0.00029278
1351414	GACCAAACCAUUGCAUUACUC	21		2.11724	4.82384	3.48722e-06	0.00029278
1407815	GAUAGAACCCGUAGAACCAACAGA	24		1.58335	5.71761	3.49485e-06	0.000292982
1189121	CGAGAUAUUUGGAAGAGAGGCGCC	24		3.2296	2.30553	3.54605e-06	0.000296831
2147962	UUUUUCAGAACCAGUAACACUC	22	premiRNA	-2.05736	3.58166	3.55889e-06	0.000297462
416433	ACGAAGAAUGUAGGGUGACUCUA	23		2.63205	2.74213	3.60781e-06	0.000301102
556291	AGAUAGAGCAAGGAUUGUACC	21	repeat	-2.43282	2.89613	3.61917e-06	0.000301601
1949782	UUAUCCCUAACGCUCUUCUAGUC	23		-2.77542	2.75188	3.63667e-06	0.000302494
1517976	GUAGAAUGACACGUAGGACAUGUG	24		2.63205	2.73504	3.645e-06	0.000302494
492784	AGAAAGAGAAAGACACUUGGGCAG	24	repeat	2.46996	2.91037	3.64607e-06	0.000302494
1437566	GCACCUCAGACUGAAGAAUUUGUC	24		1.8083	4.50873	3.71916e-06	0.000308103
1280194	CUUAGUAAUAGCAUGUUCUCU	21		-1.95092	3.79116	3.78603e-06	0.000313179
1565690	GUUACGGCGAUAGAUCUCUGUUGC	24		1.99731	3.88796	3.83733e-06	0.000316751
2027230	UUGGACUGAAGGGAGCUCCCUUU	23	premiRNA	2.51907	2.80832	3.8405e-06	0.000316751
334873	AAUUUUAGACUCUAACCUACUGCC	24		-2.63735	2.78654	3.85007e-06	0.000316923
637776	AGGUGAGUUUCUGUCUGUAGAUA	23		2.63205	2.74598	3.85388e-06	0.000316923
630419	AGGGUCUGAUAUACCUCUCAACU	23		3.19505	2.27239	3.8968e-06	0.000319378
1348600	GACACAUACUUUACACAUGGCCU	23	repeat	3.19505	2.27338	3.89893e-06	0.000319378
1251047	CUCGAGACCUCUGAUUAAAGAUA	23		3.19505	2.27338	3.90083e-06	0.000319378
139199	AACGGGUAGUUAGAUAAAAACGCC	24		1.94448	3.83729	3.93866e-06	0.000322006
1985142	UUCGGACCAGGCUUCAUUCCCC	22	premiRNA	1.81889	4.43488	3.95061e-06	0.0003221
1257553	CUCUGCGAUUGUACUGUAGGCCU	23		2.84499	2.75005	3.9513e-06	0.0003221
806430	AUCAUACUCUCCUCGGACCCUACU	24		-3.12662	2.3922	4.09858e-06	0.000333621
999454	AUUGGCAAGCUACCAUUAUUGGGC	24	cDNA	2.25496	3.30418	4.23332e-06	0.000344089
1887553	UGUAGAAUUCCCUAGAACUUGUAG	24		3.47395	2.14738	4.25469e-06	0.000345326
1826518	UGAAAUGCUAUAGUUGGAAAGU	22	miRNA	2.34863	3.54228	4.30561e-06	0.000348953
1248627	CUCCGCUUAUUAUCUGAUGCCU	22		-2.17208	3.30472	4.34968e-06	0.000352016
1293299	CUUGGACUGAAGGGAGCUCCCUC	23	premiRNA	2.23616	3.2906	4.45543e-06	0.000360055
1094791	CACUGGAUGACUCAAAUCUGCCU	23		3.84662	1.95043	4.66411e-06	0.000376377
1117878	CAUCAUCCAGGGCAACAAGAAACU	24	cDNA	2.51706	2.95553	4.6713e-06	0.000376416
1429094	GAUUGGAAGUACGUCGUCGCGA	22		3.84662	1.95848	4.70315e-06	0.000378438
1120175	CAUCUAUUCUUGAAGAGGGCU	21	cDNA	-2.26735	3.38931	4.71107e-06	0.000378532
1142239	CCAGGAUUUGAAGCUUAUGAGUU	23		2.86394	2.53382	4.83179e-06	0.000387677
405248	ACCGGUCCAAUAGUAGUUCUCUUU	24		2.23611	3.38924	4.85699e-06	0.000389142
1841385	UGACUGAGAACUUUGUGCAAACU	23		2.00402	3.76935	4.91124e-06	0.000392825
1863094	UGCACUGCCUCUUCCCUGGCUC	22	premiRNA	-2.29706	3.32759	4.91696e-06	0.000392825
1521638	GUAGGUAAGACGACACUAGCU	21	cDNA	2.07906	3.88385	4.96107e-06	0.000395785
395031	ACCCACAAGUCUGGAAUUCUGAUU	24		1.84598	4.44026	4.98368e-06	0.000397023
1318673	GAAAUGAUUGAGAUCUCUUCCCU	23		3.2296	2.3156	5.01428e-06	0.000398895
1588452	GUUUGCUAGAAUUUGAACCCGAGA	24		1.67125	6.82655	5.04364e-06	0.000400662
1249846	CUCCUUUGUGGACGUAGGUCGAUU	24	repeat	2.86394	2.54911	5.27095e-06	0.000418127
1809579	UCUGGAGGAUCUAACAUGUACUC	23		3.43574	2.10395	5.3182e-06	0.000421279
1584819	GUUUAUCGGAAACAGUCUCUCUAC	24		3.43574	2.10943	5.3612e-06	0.000424087
572898	AGCACAACUGAAACACUGAAGGU	23		2.23622	3.19127	5.39216e-06	0.000425486
1662979	UAGCCAAGGAUGACUUGCCU	20	premiRNA	3.84662	1.94789	5.39406e-06	0.000425486
2066558	UUUAGUACUAUGUUUGGU	18		-2.9473	3.08646	5.46216e-06	0.000430253
1611007	UAACUCUUCUGAAAUAAAUCCU	22		-2.3407	3.05639	5.4703e-06	0.00043029
1890662	UGUCAAAAAUGGUUUUGUAAAAUC	24		-1.63672	4.76369	5.57449e-06	0.000437871
1086423	CACCCAAAUCAGUCUACAAGGAUG	24	repeat	3.19505	2.26709	5.58245e-06	0.000437882
1131996	CAUUUGUAACAUGAGCAGCCU	21	cDNA	-2.23579	3.07614	5.65908e-06	0.000443273
1764140	UCCGUUGUAGUCUAGUUGGUUAGG	24		1.76577	4.70442	5.81608e-06	0.000454936
1834846	UGAAUUGCCAUAAGAUCUCCC	21	premiRNA	-2.05444	3.44294	6.0291e-06	0.000470942
1900043	UGUUACACACACUGAAGCCU	20		-1.38428	7.26933	6.07242e-06	0.000473666
1832927	UGAAUCCUUCGGCUAUCCAUA	21	premiRNA	1.91659	4.10059	6.47853e-06	0.000504641
1398072	GAGUAGACACUCAAAACUUAGCCU	24		1.43287	5.76906	6.61139e-06	0.000514276
900752	AUGGCCGACAAUGACUAUGACU	22		-2.2128	3.05907	6.6949e-06	0.000519773
482398	ACUUGUGACAUGUUAACCGGU	21	cDNA	-1.93027	3.71839	6.70059e-06	0.000519773
1442677	GCAUGUUUGGCUCAGCUUAAAAGC	24		3.2296	2.29674	6.81131e-06	0.000527632
399508	ACCCUGUGAGAAUCUCGAACUAGA	24		1.53094	5.37973	6.92966e-06	0.000536059
796815	AUCAAGAUCCAUGUGCGGUACU	22		-1.49043	6.63695	7.00489e-06	0.000541133
1367555	GAGAAUCCGACGGACAAACUU	21		3.54746	2.19171	7.07784e-06	0.000546016
909732	AUGUAGAAUGACACGUAGGACAUG	24		2.64958	2.56826	7.10871e-06	0.000547644
205464	AAGGGAAAAGGGUCUGAUAUACC	23	repeat	1.69465	4.95714	7.14569e-06	0.000548575
1657333	UAGAGAAGGAUCGUCGACUGA	21	cDNA	1.94448	3.84053	7.14884e-06	0.000548575
128145	AACCGUUAAGAACCGAUAACCCGA	24		3.51117	2.16502	7.15014e-06	0.000548575
909696	AUGUAGAAUCGAACGGCUUUUGUU	24		2.1142	3.72587	7.27067e-06	0.000556477
2042001	UUGUAUGCCCGAGGAAUCUGAC	22		-1.89861	3.90077	7.27298e-06	0.000556477
1521106	GUAGGAUGACAUGUAGGACA	20	repeat	2.51907	2.81701	7.37159e-06	0.000563254
1270071	CUGGCGACCGCAGUCUUUGGCU	22		-1.88706	5.10853	7.50332e-06	0.000572539
1233466	CUAGAGAAUGACUAAAGUGGGACU	24		2.51706	2.96967	7.59417e-06	0.000578684
1876916	UGGCGCAAACACUGAAUACUGAGU	24		3.80388	1.90848	7.72897e-06	0.000588157
2023263	UUGCUGCCGACUCAUUCAUCCA	22	premiRNA	1.65862	4.75624	7.85788e-06	0.000597156
1090601	CACGGGAACCACUCUAGGGGGA	22		2.92426	2.34119	8.03715e-06	0.000609954
1748924	UCAUUAAUCACCGAUGUGGGACU	23	repeat	3.19505	2.285	8.05873e-06	0.000610765
922657	AUGUGUUCUCAGGUUACCCCUG	22	premiRNA	-2.63735	2.79393	8.15674e-06	0.000617359
193389	AAGCUCAGGAGGGAUAGCGCC	21	miRNA	1.92866	4.02005	8.25585e-06	0.000624018
1429259	GAUUGGCCUAGUUUGACUUAGAAC	24		2.89353	2.58296	8.32053e-06	0.00062806
1293309	CUUGGACUGAAGGGUUUCCUU	21	premiRNA	2.03771	3.54431	8.42503e-06	0.000635093
1193647	CGAGUUACAAUGUAGAAUACGCAC	24		3.12336	2.21306	8.44728e-06	0.000635915
2047991	UUGUUAAGGACUCUAAUCGGC	21		1.52044	5.04853	8.46403e-06	0.000636323
1873330	UGGACUGAAGGGAGCUCCC	19	premiRNA	1.91609	4.34039	8.52024e-06	0.000639691
846586	AUCUGAAAUGUAGAUUUGUAGCCU	24	cDNA	2.44581	2.89637	8.64166e-06	0.00064794
1418104	GAUGAGACCAACGAACCUAAUGCU	24	repeat	1.45893	6.02602	8.72631e-06	0.000653413
1372452	GAGAGAAAGGUAUUAGGCGCC	21		1.80928	4.64735	8.78168e-06	0.000656682
1189938	CGAGAUUGGAACUAUGGUAAGACC	24		1.98998	3.75291	8.93158e-06	0.000667002
1739055	UCAGCAGACCGUUAAAAAGGGGC	23	repeat	3.39648	2.06841	9.01986e-06	0.000672699
1495330	GGGUACUGAGUAGAUAUCAUCGGCC	25	repeat	3.39648	2.06421	9.06966e-06	0.000675515
1328375	GAAGAAUGAAGAGUUGCGACUUU	23		2.92426	2.34063	9.15974e-06	0.00068132
1089031	CACGAAUCUGAAUUAGUUGGGUU	23		3.39648	2.06874	9.32742e-06	0.00069197
404591	ACCGGAUUCAAUGGAGCUCAGAUC	24		3.66786	2.75945	9.3276e-06	0.00069197
625520	AGGGAUUGUAGGCAGAGAGAUGGC	24		-1.2941	8.36422	9.38298e-06	0.000695159
1164254	CCGUGGAAUAGGACAUGUGCC	21	cDNA	3.12336	2.21602	9.56783e-06	0.000707919
535618	AGAGAGACAGGACUGAGAUGAUUC	24		2.16756	3.42062	9.64209e-06	0.000712473
133059	AACGACUGUACCCUAGUUCCGCCU	24		2.23616	3.30215	9.67435e-06	0.000713916
1215784	CGUAGAAUGUCACUUGUGAAACU	23		1.43372	6.53842	9.71103e-06	0.000715681
882306	AUGAUGAUUUGUGGGACUUGAGAA	24		2.6584	2.76823	9.75669e-06	0.000716641
122238	AACCACAUAUAACAACAGGACCGU	24		2.61937	2.54182	9.7601e-06	0.000716641
1115988	CAUAUCUUGUCGGCCAGUGACAGA	24		3.39648	2.06432	9.76238e-06	0.000716641
335682	AAUUUUCAGGGGAUUAUGAACC	22	repeat	-2.87541	2.42662	9.88752e-06	0.000724878
118894	AACAUGGUGUUUGAUCAAUUCGAC	24		2.92426	2.34478	9.93059e-06	0.000727085
5942708	UUGGAAAGAAGGGAGCUCUAC	21	premiRNA	3.42115	2.51291	1.02309e-05	0.000747127
1285031	CUUCCAUGAUCUUCUGAGCU	20	cDNA	2.16756	3.42379	1.02319e-05	0.000747127
476511	ACUUAUUUUGUAGAUUGACACC	22		-2.19164	3.3265	1.02443e-05	0.000747127
1826215	UGAAAUCCAUGAGCCUAAACU	21	miRNA-star	2.54999	2.66143	1.03305e-05	0.000752435
608579	AGGAUAUAUGUGAGUCUGGAGCCU	24		2.34499	2.80795	1.04608e-05	0.000760941
1794546	UCUAGUGGUUAGGACAUUGGACU	23		-1.73803	5.45136	1.05831e-05	0.000768835
1294328	CUUGGGCAGAGAACUGUAUAAAAG	24		2.34499	2.80919	1.06923e-05	0.000775767
1773282	UCGAGACCUCUGAUUAAGUAAUGG	24		2.31142	2.91054	1.07481e-05	0.000778809
390591	ACCAGAAAUCUCGGGUUCGAAUC	23	premiRNA	-1.54466	6.18363	1.09427e-05	0.000791563
1669511	UAGGCGUUGUCUGAGGCUAAC	21	miRNA-star	2.70816	2.60846	1.09524e-05	0.000791563
1745008	UCAUCAACGCUAAACUCGAUC	21	miRNA-star	-1.63208	4.87095	1.09954e-05	0.000793648
819423	AUCCGGGAGAACUGACAAUGAAAU	24	cDNA	2.38118	3.19456	1.10112e-05	0.000793767
1823497	UGAAAAACCUGAAUCAACCCGAGG	24		2.60521	2.70718	1.1041e-05	0.000794892
391006	ACCAGAGAUCUCUGUUUCAAGCCU	24		1.66777	4.62126	1.11076e-05	0.000798665
1697463	UAUGAGAAACAUAACUCUGGCCU	23		2.02696	3.6744	1.11386e-05	0.000799871
1972975	UUCCAACUAUCAUCUCGACUU	21	cDNA	2.0787	3.78357	1.11926e-05	0.00080272
668943	AGUGUCUCGUACUUUUGAAGCCU	23		2.88971	2.30696	1.13034e-05	0.000809628
1157507	CCGAGAUUUAAUAGAGUUGGACU	23		2.54005	2.99327	1.13605e-05	0.000812683
1781236	UCGGACCAGGCUUCAUUCCUCU	22	premiRNA	2.12088	3.44753	1.16771e-05	0.000833254
1829784	UGAAGAAUGAAGAGUUGCGACUUU	24		2.49257	2.61848	1.1691e-05	0.000833254
1873660	UGGAGAAACGGAACUACACUC	21	cDNA	1.29962	6.94349	1.16927e-05	0.000833254
1902858	UGUUGAUUUGUGGGGCUUGAGAA	23	repeat	2.95801	2.38159	1.17469e-05	0.000836059
555949	AGAUAGAACCCGUAGAACCAACAG	24		1.47607	5.36357	1.18285e-05	0.000840797
127618	AACCGGGAUCGUACAUUGUUAGAC	24	cDNA	2.73911	2.42563	1.19196e-05	0.000846198
502347	AGAAGAUUGUUGAGUCCGAAGCCU	24		1.51606	5.37539	1.1952e-05	0.000847426
1775940	UCGAGUGUCCAUGACUGUAAUUA	23		2.44001	2.73522	1.20228e-05	0.000851371
2046800	UUGUGGGACAAAAAGAAGCCU	21	miRNA	3.19505	2.26279	1.20403e-05	0.000851538
2020150	UUGCAGUUCUGGAUAAGUGGC	21	cDNA	-1.4354	8.57272	1.21785e-05	0.000860226
1949781	UUAUCCCUAACGCUCUUCUAGU	22		-1.97548	3.76192	1.22836e-05	0.000866557
332607	AAUUUGAUUCAUUAUCAGGACU	22		-2.84165	2.39768	1.24173e-05	0.000874888
141248	AACGUGCGUUGAUGUAAGAGCCU	23		2.64958	2.55951	1.24697e-05	0.000877477
1559642	GUGUGAAUGGAGAAUGAAGAGUU	23		3.75984	1.86533	1.24907e-05	0.000877854
576444	AGCCAAGAGAAUUCGAACCCGAAA	24		2.25633	3.21261	1.27081e-05	0.000891037
1119069	CAUCGAAGUAUGUUGUGGACUU	22		-1.73874	4.35442	1.271e-05	0.000891037
1004383	AUUGUCACCAGAGAUCUAGAACCU	24		1.72538	4.12849	1.28134e-05	0.000897163
1091175	CACGUAGGACACCAUGUAGGACA	23		2.80287	2.49853	1.29069e-05	0.000902579
1090640	CACGGGCUAGUGCUCUUUGAGUCCU	25		-1.62076	4.50622	1.29788e-05	0.000906481
411515	ACCUGGAAGAACCGAUAACGAAAU	24	cDNA	2.35931	2.95149	1.32201e-05	0.000922185
223904	AAGUGUCUGAUUUAUCAAACUC	22		-2.75829	2.53908	1.32676e-05	0.000924349
1779790	UCGCUUGGUGCAGGUCGGGA	20	premiRNA	1.7351	4.28099	1.33739e-05	0.000930597
1251058	CUCGAGACCUCUGAUUAAAUAUGA	24		1.80912	3.97698	1.36719e-05	0.000950153
1866486	UGCCUGGCUCCCUGUAUGCCA	21	miRNA	1.42874	6.21196	1.3816e-05	0.000958979
1445798	GCCCGGACUAAAGAAGCAUAACCU	24		3.12336	2.22224	1.3881e-05	0.000961715
779745	AUAUGGCACUGUUUGACUUGGCAC	24		-2.11037	3.32982	1.38897e-05	0.000961715
121611	AACCAAGGUGAUGACAUAACUC	22		-2.69451	2.48261	1.40588e-05	0.000972227
1430436	GAUUUAGGACUCGAGAAUGUGAAC	24		2.42126	2.88506	1.41947e-05	0.000980414
1463601	GCUUGUAAACAACUUCAUCGU	21	cDNA	-2.20486	3.15643	1.42227e-05	0.000981142
1369140	GAGAAUUGUUAGGUAGUGGAGCCU	24	repeat	3.2296	2.28631	1.43488e-05	0.00098862
1924196	UUACAAUGAUCUUACUUCCUA	21	cDNA	1.90274	3.69722	1.45775e-05	0.00100315
1773965	UCGAGAUCACUCUGAAUAGUAGG	23	cDNA	2.52157	2.63709	1.51016e-05	0.00103794
533682	AGAGACCGAAGAACAAUGGCU	21	cDNA	-1.78271	4.03038	1.51839e-05	0.00104232
1116123	CAUAUGCCUGCUCUGACCGAGA	22	cDNA	2.58851	2.5164	1.53997e-05	0.00105584
588103	AGCUGCUGACCUAUGGAUUCC	21	premiRNA	1.46008	6.61323	1.54454e-05	0.00105768
1657572	UAGAGAAUUUUUGAAAAGGCUUCCCU	26		-1.78352	4.32326	1.55287e-05	0.00106209
1969779	UUCAUACCGAGUCAGACUACCUC	23		2.38479	2.69549	1.5767e-05	0.00107697
382499	ACAUGUGCAAGUAACUCUGUCCA	23		2.64958	2.55599	1.57847e-05	0.00107697
1201994	CGCUUGGUGCAGGUCGGGACC	21	premiRNA	1.85934	3.71457	1.58719e-05	0.0010816
1153074	CCCUAGAAUAUGUAACAAGAACCU	24		2.42126	2.87397	1.59081e-05	0.00108275
412025	ACCUGUAGGAGAUUCUGUCAUAGC	24	repeat	2.58851	2.51423	1.60506e-05	0.00109113
540599	AGAGAUGCAAGAGACAAAGAACU	23		2.70614	2.4003	1.60753e-05	0.00109148
580664	AGCGAGAAUCAACUCUGAAUCCGU	24		2.44001	2.73027	1.62887e-05	0.00110464
974652	AUUCGGUCUUCUUAUGUGGAC	21	miRNA	1.63915	4.44448	1.65527e-05	0.00112119
1842664	UGACUUUGGAUCCUGAAUUCGCCU	24		2.92426	2.34885	1.65963e-05	0.00112278
2052253	UUUAAAAACAAAAAUGGUGAAAA	23	cDNA	-2.98659	2.27315	1.66898e-05	0.00112775
2082999	UUUCCAUGUUUCUUCCGUGGCU	22		-2.94934	2.23638	1.67882e-05	0.00113279
416540	ACGAAGAGGAUAAUGGAACAACA	23		3.04793	2.14375	1.68048e-05	0.00113279
1347373	GACAAAGUAUCUGAGAUCGGACUU	24		2.46298	2.59229	1.6831e-05	0.00113319
225898	AAGUUAGUUUUAGAGAAAAGGAUU	24		-1.56309	4.68981	1.69305e-05	0.00113853
1142299	CCAGGGCAACAAGAAACUUCU	21	cDNA	3.31462	1.99658	1.70001e-05	0.00114183
1145700	CCAUUCAGUUUCGUUGGACCUGUU	24		2.23637	2.96743	1.70928e-05	0.00114669
1684511	UAUAGUGUGCAGACUUAGAGCCU	23		2.70614	2.40329	1.73176e-05	0.00116038
717300	AUACAAUGUUCUAACUUGGGCU	22		-1.83574	4.16256	1.74208e-05	0.0011659
1668096	UAGGAUCGGGUUUAAAGUACC	21	cDNA	-1.74566	4.43741	1.75678e-05	0.00117386
1881916	UGGUACUGACUGAAGAAUUCGCCC	24		2.10615	3.28381	1.75815e-05	0.00117386
1037094	AUUUGUCAAGUUCUGUAGCACU	22	cDNA	-2.72675	2.51459	1.76706e-05	0.0011784
1521137	GUAGGAUGAUAUGUAGGACAUGCA	24		1.90274	3.68674	1.77281e-05	0.00118083
1286390	CUUCGGACCAGGCUUCAUUCC	21	premiRNA	1.53667	5.35986	1.78761e-05	0.00118928
1293946	CUUGGCCUGAAUUUCUGACAAAAU	24	repeat	1.8887	3.73705	1.80652e-05	0.00120044
1745813	UCAUCGAAGUAUGUUGUGGACU	22		-1.54315	5.11997	1.84075e-05	0.00122173
1862335	UGCACAAGUAGACACUAUAGACU	23		3.04793	2.13921	1.85e-05	0.00122642
1436855	GCACAGAGUAGGAUCACGAGGC	22		-2.18943	3.04084	1.85883e-05	0.00123082
421717	ACGAGCUUUACAUCAUAUGGAC	22		-2.80709	2.36594	1.86229e-05	0.00123166
391117	ACCAGAUACAUGAACUCAACGUUU	24		2.2918	2.7644	1.9152e-05	0.00126516
1239248	CUAUGACCGAAAUUCCAGAGACAC	24		2.85431	2.27813	1.91807e-05	0.00126556
1513773	GUACAAUAGACUCUUGUGGACC	22		2.64958	2.57884	1.92315e-05	0.00126743
1506218	GGUUGUUCGAUGAUGUUGUUG	21		3.19505	2.25717	1.97476e-05	0.00129991
1852861	UGAGUUAGACCUAAGACCUAAUU	23	repeat	2.85431	2.27258	1.97875e-05	0.00130005
273952	AAUCUCAUUUCUGUAGGAGCCU	22		-1.90502	3.94807	1.9796e-05	0.00130005
506797	AGAAUAUACGUAGAACCACACCUU	24		2.64958	2.57916	2.0281e-05	0.00133034
2065562	UUUAGGACUCGAGAAUGUGAACAA	24		-2.04641	3.11359	2.04343e-05	0.00133883
1213249	CGGUCAAUAGAAUUCCUUACCCA	23		3.31462	1.99454	2.04885e-05	0.00134081
172432	AAGACGGAGCCAGAAUUUGAAGCU	24		2.37086	2.84108	2.06307e-05	0.00134855
391650	ACCAGGAUUUCAGGAUUUGAACUU	24		2.25973	2.99579	2.07368e-05	0.0013539
831862	AUCGGAACAUCAAUUCAAUCUUGA	24		1.64639	4.79789	2.07894e-05	0.00135576
1268210	CUGGAAAAGAUCGUUCUUGCC	21		2.46298	2.59703	2.08727e-05	0.00135961
1565080	GUUACACACACUGAAGCCU	19		-1.34909	6.12986	2.09462e-05	0.00136162
602731	AGGAGAACUUUGUUGAUGAACU	22	repeat	-3.39374	1.94334	2.09521e-05	0.00136162
637613	AGGUGAGAAACAAUGAAUCAAACA	24		-1.71842	4.64029	2.13146e-05	0.00138357
1187574	CGAGACUAAAUAGCAACUGACAGU	24		2.85431	2.27056	2.16835e-05	0.0014059
226465	AAGUUCAGAGAGUCGAUUUUCAGU	24	repeat	2.11794	3.19667	2.18169e-05	0.00141291
1760747	UCCGAGCAUGUAUUCUGAAUGUA	23		3.31462	1.99635	2.24698e-05	0.00145351
467226	ACUGAGAUUGUUGUUUUUCUGCCU	24		-1.57462	4.74854	2.25948e-05	0.00145991
1762498	UCCGGAUAUCCCAUAGGAUUC	21	cDNA	3.04793	2.14867	2.26392e-05	0.0014611
524802	AGACUCGAGGUCGUAUUAGGAUA	23		1.82644	4.25156	2.27924e-05	0.0014693
418487	ACGACGAGGAUAUGUGUGAACCA	23		3.6675	1.78525	2.28245e-05	0.00146968
1592017	GUUUUGUGUCGGCUGAAUAUCAGC	24	repeat	1.95358	3.46676	2.33424e-05	0.0015013
1153603	CCCUCUAAGAAGUUCUGAGCCC	22		-2.32653	3.53309	2.33869e-05	0.00150244
391649	ACCAGGAUUUCAGGAUUUGAACU	23		1.61502	5.22927	2.34211e-05	0.00150292
1892886	UGUCGAGUUGAGGAGAAAGCC	21	cDNA	3.27188	1.95639	2.37569e-05	0.001522
1410965	GAUAUGGAGGUCGAGGAUUAUGAU	24		3.27188	1.95639	2.37727e-05	0.001522
672437	AGUUACUAAUUCAUGAUCUGGCA	23	cDNA	1.37972	9.13529	2.42994e-05	0.00155394
1832928	UGAAUCCUUCGGCUAUCCAUAA	22	miRNA-star	1.76898	4.33508	2.44822e-05	0.00156385
1129206	CAUUCUGAAGACUUGAACCUGAGA	24		1.78824	4.12942	2.46016e-05	0.00156969
271116	AAUCGGGCCGCGACUGGCACCCA	23	repeat	-2.57206	2.56493	2.47688e-05	0.00157856
1770066	UCGAACUCGAGACCUCUGAUUAAG	24		1.7457	3.93538	2.48813e-05	0.00158393
2006382	UUGAAUGUUGGGGAACGAACGUCU	24		-1.33001	6.79598	2.50187e-05	0.00159087
1521400	GUAGGGAAAAGGGUCUGAUAUACC	24		3.75984	1.8552	2.50598e-05	0.00159168
1864194	UGCAUCUAAGAUUUUUUCGGC	21	cDNA	-2.35515	2.83161	2.51653e-05	0.00159657
434568	ACGGGCUAGUGCUCUUUGAGUCCU	24		-1.62757	4.42086	2.53685e-05	0.00160765
1754340	UCCACGUGAUUGUAUAAAGCU	21	cDNA	-2.16343	3.46159	2.54914e-05	0.00161361
491025	AGAAACAACACUUGCUAAAGG	21	miRNA-star	3.80388	1.93299	2.61418e-05	0.00165292
1293296	CUUGGACUGAAGGGAGCUCCC	21	premiRNA	1.47281	10.8841	2.64271e-05	0.00166794
1977265	UUCCGGAAGCAACUCAUUCAGU	22	cDNA	-1.85466	3.76957	2.64553e-05	0.00166794
1321376	GAACAAGAUAAGGAGGUGAAACUC	24		2.85431	2.2782	2.64686e-05	0.00166794
1102389	CAGAUCUCUAAACUUGUUGGGUU	23	repeat	2.81802	2.24295	2.68883e-05	0.00169248
957232	AUUCAAGCAGAUUUUCGAGCU	21		2.41267	2.70453	2.74973e-05	0.00172888
1369610	GAGACAAUACCUGAAUAUGUGGAU	24		2.18848	2.93828	2.77175e-05	0.00174077
1962631	UUCAAGAAAGUUGUGGGAAA	20	premiRNA	2.34957	3.05743	2.80498e-05	0.00175967
1662588	UAGCACGGCACAUAGUUACUG	21	cDNA	-1.92101	3.33346	2.8144e-05	0.0017636
138028	AACGGAUCAAGCUCGAAUGAGUU	23		1.62004	4.55191	2.8414e-05	0.00177854
1372343	GAGAGAAAGACAAAAGAGACUUG	23	repeat	2.67239	2.37063	2.85216e-05	0.00178329
1253335	CUCGGUCAACAGAAUUCCUUACC	23	repeat	2.16944	3.03211	2.87858e-05	0.0017978
1283324	CUUCAAUGUUGGACUUCUCGACGU	24		3.27188	1.95225	2.88606e-05	0.00179891
1438480	GCACUGCAAGACUCAUUCGAGAGU	24		3.27188	1.95225	2.88677e-05	0.00179891
1331346	GAAGCGAGAUAAGAACUAUGAGGU	24		2.35637	2.66528	2.90046e-05	0.00180543
1386524	GAGCUUCCUUUAGUCCACU	19	premiRNA	2.81802	2.23892	2.92431e-05	0.00181485
1742107	UCAGUGUUGUCUUACCAACU	20	cDNA	1.77603	3.99343	2.92457e-05	0.00181485
152203	AACUGCAGAACCAAUGGGCGAU	22	cDNA	-2.2128	3.06224	2.92529e-05	0.00181485
181908	AAGAGUUGGGUCUUGUGGGCC	21		-2.43516	2.76349	2.93035e-05	0.00181597
2114356	UUUGUAGAUUCUGAUAGCGACAGU	24		-2.24464	2.73802	2.93818e-05	0.00181882
196935	AAGGACAAGAACUCAGCUGCC	21	cDNA	-2.18291	3.14207	2.95191e-05	0.0018253
1279248	CUUACUUGAACGUUGUGGCACCC	23		3.04793	2.13613	3.0161e-05	0.00186275
1129140	CAUUCUCAGAACUUGAACUCGGGA	24		2.00923	3.42799	3.01911e-05	0.00186275
397225	ACCCGACAGGACUCAUUUGAAAAU	24		2.38479	2.68355	3.02387e-05	0.00186364
829199	AUCGAUACAUGUCUAAGGUACG	22	repeat	-2.54052	2.54128	3.07852e-05	0.00189523
1091182	CACGUAGGACACCAUGUAUGACA	23		3.31462	2.00002	3.08271e-05	0.00189573
1463551	GCUUGGGCUGCUGGGCUC	18		-2.73538	2.29479	3.10438e-05	0.00190697
1921671	UUAAUGGAACUUGGAAGGCACC	22	cDNA	-1.65364	4.1594	3.11053e-05	0.00190865
533041	AGAGAAUUUUUGAAAAGGCUUCCCU	25		-2.62777	2.42449	3.11993e-05	0.00191233
5553881	AAUACCCGUAGAACCACAAAC	21		-2.73538	2.3014	3.13145e-05	0.0019154
813666	AUCCAGACUGUUGAAGAAUC	20	cDNA	-2.29002	2.64131	3.13261e-05	0.0019154
1386157	GAGCUCCUUGAAGUCCAACAG	21	miRNA-star	2.16393	2.91204	3.13519e-05	0.0019154
616855	AGGCCACAAGAUCAAAGAACAAUU	24		1.65918	4.15237	3.14892e-05	0.0019217
531005	AGAGAAGAUUGAUUGGAAGAU	21		-2.01756	3.41926	3.22545e-05	0.00196626
120859	AACCAAACUUAGAUCGUGACUGUU	24		2.04665	3.23229	3.26058e-05	0.00198552
390986	ACCAGAGAUCUCAGGAUUGAACC	23		2.63784	2.34296	3.26704e-05	0.0019873
1056276	CAAACCUGAGACCUCUAAUUAUGG	24		3.00868	2.10015	3.2837e-05	0.00199527
390987	ACCAGAGAUCUCAGGAUUGAACCU	24		1.2866	6.46651	3.2978e-05	0.00200166
1081213	CACAACCAUGAUCAAUGAAGGAGA	24		2.23658	2.71634	3.37151e-05	0.00204419
1005584	AUUGUCUGAACUUGUCUAUGCC	22		-1.9675	3.21966	3.37857e-05	0.00204626
220344	AAGUCUGAAUUUUGUAUAGGUU	22		-2.43282	2.90143	3.45924e-05	0.00209286
1874777	UGGAUGAAGGGUAAUUCUGUACC	23		3.31462	1.9798	3.55949e-05	0.00215119
603514	AGGAGAGAAUGCAGAUGAUGAACU	24	cDNA	2.28686	2.90212	3.57861e-05	0.00215814
1210203	CGGGAACCACUCUAGGGGGA	20		2.88971	2.29614	3.57868e-05	0.00215814
2110688	UUUGGCAUAACAACUUCAGCACU	23		2.08623	3.44125	3.64182e-05	0.00219385
1524832	GUAUAUCGGAAACAGUUUCUCUAC	24		3.22784	1.9128	3.71242e-05	0.00223398
1843528	UGAGAACCUGAUACCUUUACAAGG	24		2.81802	2.25158	3.73709e-05	0.00224642
1824858	UGAAACCUCUGACAUCGUCGA	21	cDNA	-2.09105	3.24053	3.75482e-05	0.00225466
510870	AGAAUGUCCAAGACUGUAUAGCU	23		1.73969	4.34423	3.76127e-05	0.00225612
762993	AUAUAGUGGUUUGGAAGACGA	21	premiRNA	-2.32024	2.66487	3.8145e-05	0.0022856
42583	AAACCGGGCACUACGGUAAGACGUG	25		1.59577	4.50432	3.82424e-05	0.00228899
399189	ACCCUGAAGGAGACUGUUUCUGAC	24		3.00868	2.11174	3.88191e-05	0.00232104
1204591	CGGACCCGUUACAACAGAAAGGAC	24		2.08705	3.07514	3.91985e-05	0.00234122
1882074	UGGUAGACCUUGACACAUUUC	21	cDNA	2.56947	2.82045	3.97248e-05	0.00237013
1362415	GAGAAACGUGUAAUCAGAGGACCU	24		2.96833	2.07088	3.97972e-05	0.00237193
1657672	UAGAGACCGAAGAACAAUGGC	21	cDNA	-1.83687	3.46587	4.02161e-05	0.00239435
1257566	CUCUGCUACCAUCAUCGAGGC	21	cDNA	1.78319	3.65594	4.04267e-05	0.00240261
1379360	GAGAUAUGGUCGUUUGAAGUUGAC	24		2.52475	2.45302	4.04404e-05	0.00240261
1583887	GUUUACCUUUUGAUCGUAGCGCCU	24		1.5375	5.33161	4.07765e-05	0.00241811
1674489	UAGUCAUUGUCGGCCAUUUGGC	22		-1.94376	3.98023	4.07969e-05	0.00241811
1188556	CGAGAGUCAUCUGUGACAGGA	21	premiRNA	2.49177	2.42814	4.08307e-05	0.00241811
1952933	UUAUGCAAGCUCCCCUGAUUU	21	cDNA	2.96833	2.06592	4.13238e-05	0.00244473
838438	AUCUAAGAUUUUUUCGGCCCG	21	cDNA	-2.34984	2.69497	4.17144e-05	0.00246524
121123	AACCAACAUGGAUUGUAGUGCAGU	24		2.00039	3.28228	4.28454e-05	0.00252941
535939	AGAGAGACUGUUUCCGAAAGGCCA	24		2.96833	2.07409	4.34243e-05	0.00256089
1381308	GAGAUGGUAGACUCUUUAUAGAGC	24		2.20815	2.69258	4.39319e-05	0.00258811
1874200	UGGAGGAAGAUCAUCGUAGCU	21	cDNA	2.18848	2.93592	4.47015e-05	0.00263068
1302441	CUUUGAGAUUUCGGACAUAGCUUG	24		3.22784	1.91462	4.52689e-05	0.00266128
507126	AGAAUAUGAGGGAGAAAUGGACU	23		2.77134	2.47569	4.53738e-05	0.00266361
2036587	UUGGUCCCGACCGUUGUUCUG	21	cDNA	-3.30136	1.85896	4.54035e-05	0.00266361
1238085	CUAUCAAUUGUAGGGUACCCGAAU	24		2.43277	2.55816	4.55333e-05	0.00266843
1321531	GAACAAGUAGACAGAUGAGUCCU	23		3.22784	1.91711	4.63874e-05	0.00271342
1409245	GAUAGUGACUGACAAUAGUGAUU	23		2.37039	2.51385	4.63978e-05	0.00271342
964877	AUUCCAACUAUCAUCUCGACUU	22	cDNA	2.49177	2.43124	4.65138e-05	0.00271738
1774830	UCGAGCUUUUUAAAACUGAUGCCU	24		-1.60204	4.28334	4.69524e-05	0.00274014
381767	ACAUGUAGGACAUGUGUGUCUAUU	24	repeat	1.89997	3.35464	4.77658e-05	0.00278472
1386601	GAGCUUGUAGAACCAGACUUGCCU	24		2.7808	2.21785	4.80307e-05	0.00279725
1421452	GAUGGCGUCAGAUUGAUAUACGUU	24		1.86871	3.53117	4.87383e-05	0.00283551
1238031	CUAUCAAGAUCCAUGUGCGGUACU	24		2.29778	2.61919	4.88341e-05	0.00283815
618648	AGGCGGAUCUAGGAUUUGAAGGUC	24	repeat	3.22784	1.91063	4.89887e-05	0.00284419
2063889	UUUAGACUGAAGAUCGCAACCU	22		-1.96041	3.36834	4.91254e-05	0.0028487
918984	AUGUGACACUAUAUUCUGGGCCC	23		2.21059	2.82014	4.9168e-05	0.0028487
1252564	CUCGGACCAGGCUUCAUUCCUC	22	premiRNA	2.96833	2.06243	5.03133e-05	0.0029061
619331	AGGCUAGGAAUCUUCUGUUCAAGU	24		2.96833	2.06243	5.0322e-05	0.0029061
315089	AAUUCUAAAAUCUUGGAGGUAC	22		-2.66152	2.45897	5.03526e-05	0.0029061
1014638	AUUUAGAGCUGAUAUACCCCUUGU	24	repeat	2.74259	2.17773	5.0366e-05	0.0029061
35185	AAACAAACAGAGUAGAACCCGAGA	24		2.43277	2.55687	5.06214e-05	0.00291783
2025911	UUGGACAUUGAACUUCACAGGU	22		-1.73874	4.57015	5.19018e-05	0.00298856
1950995	UUAUCUCAGUGUUGGCAUG	19	premiRNA	3.04793	2.12749	5.20033e-05	0.00299133
984428	AUUCUUGUAUCUUUCCUAUCCC	22		1.93732	3.37702	5.23337e-05	0.00300726
1438581	GCACUGUAGAAUUCAUUUGGGAG	23		3.18241	1.87223	5.30044e-05	0.00304268
875595	AUGAGAUCGUGCAAACAAAGGCA	23		2.92682	2.03174	5.34124e-05	0.00306297
1237739	CUAUAUGAACUAUGCAGACAGCCU	24		2.09935	2.97896	5.3932e-05	0.00308705
627638	AGGGGACUCUUGACAACAUUCAGA	24	repeat	1.67937	3.87819	5.39425e-05	0.00308705
1065280	CAACGUUGGACCCACAAGAUAAUG	24		2.60244	2.30256	5.41936e-05	0.00309754
2141010	UUUUGGAGGAUCUGACACGAGUGU	24		2.63784	2.35162	5.42363e-05	0.00309754
1136681	CCAAGUGCAAAGGACUGCCCU	21	cDNA	2.29778	2.62604	5.44198e-05	0.00310486
2027231	UUGGACUGAAGGGAGCUCCCUUUU	24	premiRNA	2.32737	2.63472	5.50427e-05	0.00313721
1446118	GCCCUGUAGAUCCAUUGAACCAAC	24		3.18241	1.87614	5.55778e-05	0.00316244
1210543	CGGGACCUUCAAGAGUCGCCUUGGUG	26		-2.32024	2.6704	5.55982e-05	0.00316244
1733250	UCACGGGCUAGUGCUCUUUGAGUCCU	26		-1.68994	4.08416	5.57489e-05	0.0031678
534689	AGAGACUGUGACAGAGAUUGUAGC	24		2.26757	2.59599	5.59804e-05	0.0031747
510601	AGAAUGGUGCAAUCUGGAUGC	21	cDNA	3.18241	1.87002	5.59835e-05	0.0031747
1643198	UACGCAGCAGAUCUCCACGAC	21	cDNA	1.28036	5.88347	5.73526e-05	0.00324905
606469	AGGAGUGAGAAGUCGAACGAGAUU	24		2.20815	2.6984	5.75337e-05	0.00325603
1000091	AUUGGCUGAGUGAGCAUCACU	21	premiRNA	2.02626	3.2045	5.76451e-05	0.00325904
160116	AACUUUUGGGUGUGAGUUAGGCCU	24		-2.04641	3.11434	5.82685e-05	0.00329046
2008339	UUGACCGUGAUCUGAGUAUACU	22	cDNA	-1.67718	4.1433	5.83183e-05	0.00329046
510518	AGAAUGGCCGUCAUAGUGAAAUGU	24		2.7808	2.20318	5.87314e-05	0.00331045
1355757	GACGGACAACAAGUUCUUUUGCCU	24	cDNA	1.91906	3.2923	5.99258e-05	0.00337438
1366506	GAGAAGUAGGACUAGUUUGACUCC	24		2.7808	2.20692	6.10409e-05	0.00343372
481451	ACUUGGGCAGAGAACUGUAUAAAA	24	repeat	1.26836	6.06135	6.16551e-05	0.00346479
988906	AUUGACAAGGUUGAGAUGACU	21		-2.55779	2.36271	6.2034e-05	0.0034826
1097209	CAGAAAGAUUGUAGCACGAGAUU	23	repeat	2.74259	2.1717	6.26567e-05	0.00351404
1211561	CGGGCUAGUGCUCUUUGAGUCC	22		-1.82457	3.39156	6.40496e-05	0.00358857
1969062	UUCAGUCGACGAUCCUUCUCU	21	cDNA	2.18424	2.81059	6.50596e-05	0.00363881
1104407	CAGCUAAAGUAACUCUUU	18		-2.09198	2.95426	6.5076e-05	0.00363881
1036366	AUUUGUAAAGAACACCCGACUGAA	24	cDNA	2.20815	2.69018	6.52339e-05	0.003644
1760563	UCCGAGAACUCUGACUAAGAGAGA	24		2.33815	2.48511	6.54876e-05	0.00365453
1142234	CCAGGAUUUGAACUUAAUGAGUU	23		2.33815	2.48866	6.58605e-05	0.00366972
1818574	UCUUGGACAUUGUUCUCCACU	21		3.61901	1.7262	6.58906e-05	0.00366972
1508495	GUAAAGGCCUGAGGACAAAGUCCU	24	repeat	2.7808	2.22137	6.62983e-05	0.00368877
395535	ACCCAGUGACUCUGAAUUCUAGA	23		3.04793	2.12413	6.63744e-05	0.00368934
538091	AGAGAGUCUGUUUCUGAAAGAUG	23		2.16393	2.91931	6.71188e-05	0.00372702
530763	AGAGAAGAAUGUUAGUCGAGUGAC	24		3.18241	1.86761	6.7231e-05	0.00372956
1222776	CGUUUGUGCGUGAAUCUAAC	20	premiRNA	2.11794	3.18736	6.79601e-05	0.00376628
2034100	UUGGGCAGAGAACUGUAUAAAAGC	24		2.09935	2.97581	6.81053e-05	0.0037706
1550090	GUGCACUGUAGAAUUCAUUUGGGA	24		1.62194	4.15631	6.93198e-05	0.00383189
1733692	UCACGUUAUCGGAUUGGACCU	21	cDNA	-2.69814	2.2761	6.9349e-05	0.00383189
1251379	CUCGAGAUUUAAUAGGGUUGGGCU	24		2.92682	2.03798	6.96061e-05	0.0038391
91642	AAAUGGACCCACUAGUGCACCCGA	24		-1.74324	3.72708	6.96163e-05	0.0038391
541712	AGAGAUUGUGGAAGGAAUACU	21	cDNA	-2.31037	2.50539	7.06833e-05	0.00389411
94299	AAAUGUUGCAUCUGAGCCU	19		-1.16611	7.33722	7.10418e-05	0.00391002
2114776	UUUGUAUAGUAUAAGUGUGUCUCU	24	repeat	-3.0075	1.9849	7.15391e-05	0.00393338
1815531	UCUUCAAGAAUAGAUGUCGCU	21	cDNA	-2.06788	3.04577	7.16065e-05	0.00393338
1037922	AUUUGUGCUCUCUAUGCUUCCG	22	premiRNA	2.70334	2.14397	7.24194e-05	0.00397414
366967	ACAGACAUGUGAUACAACUCUCA	23		1.9633	3.15809	7.25285e-05	0.00397623
800989	AUCACGGUCAAGAAGAAUUCU	21	cDNA	-2.43801	2.62872	7.2601e-05	0.00397632
2079361	UUUCAGUAGACGUUGUGAAUA	21	miRNA	2.60244	2.31824	7.43614e-05	0.00406876
1211703	CGGGGAAGGAAUCUGUAGUACC	22		2.17916	2.67368	7.44688e-05	0.00407067
1856815	UGAUGAAUUGUAUGAUGAGCC	21	cDNA	-2.44154	2.4546	7.46884e-05	0.0040787
1292114	CUUGCAGCCAAUGGUAGACCU	21	cDNA	2.81802	2.25879	7.58385e-05	0.00413748
1985141	UUCGGACCAGGCUUCAUUCCC	21	premiRNA	1.26511	10.2908	7.7729e-05	0.00423649
1238652	CUAUCGUCGAAUUCCAACCACAGU	24	cDNA	2.88408	1.9962	7.81764e-05	0.00425674
1138640	CCACAGUUGAAGUAGAAGGUUG	22		2.32737	2.63247	7.86704e-05	0.00427949
2027233	UUGGACUGAAGGGAGCUCCUU	21	miRNA	1.37597	6.93694	7.91569e-05	0.00430178
182105	AAGAGUUUUACUUCUGAGGCUU	22		-1.87133	3.35878	7.96757e-05	0.00432578
1615557	UAAGAUUGCAAAUCCUGGCAUU	22		-1.98292	3.15617	8.00483e-05	0.00433958
1458289	GCUCACGAUGUAGCGACUUUGGCC	24		1.7474	3.84332	8.00846e-05	0.00433958
605098	AGGAGGACACUUUCAAUAGAAUU	23		1.55421	4.07895	8.01881e-05	0.00434099
2103346	UUUGAGGAUGAAAGUAGCGGAGAC	24		2.52475	2.47395	8.04737e-05	0.00435046
1926484	UUACCCACCUUGUCAAGUAUU	21		1.36022	5.46534	8.0518e-05	0.00435046
1759006	UCCCGUGGACGUAGCCAAUUUAUU	24	repeat	1.67094	3.83608	8.05977e-05	0.00435057
5466392	UUGAGAAUUUUUGAAAGGGCUCCCUU	26		-2.78996	2.09349	8.0983e-05	0.0043663
1351539	GACCAAGAUGUAACAUGUGAACU	23		2.92682	2.03978	8.10449e-05	0.0043663
1227320	CUAAGUGCAAAGGACUGCCCU	21		2.13895	2.90179	8.21947e-05	0.004424
1412822	GAUCAGCUAUCGAAUUACCGGC	22	cDNA	2.81802	2.2299	8.26345e-05	0.00444341
1227004	CUAAGGGUGUUGGACUUGAGAA	22	cDNA	2.12544	3.29916	8.27557e-05	0.00444566
472205	ACUGUUAAGAACCGAUAACCCGAU	24		1.66572	3.87956	8.29603e-05	0.00445239
4748278	UUCAUCAUCACACUUGAGCCU	21	cDNA	-3.0075	1.9842	8.36561e-05	0.00448544
1244289	CUCACCGCACAGACUCCGGCUG	22	repeat	3.00868	2.12487	8.42522e-05	0.00451308
312461	AAUUCCAGUAGAAUUUUGCAGC	22		-1.84387	3.40426	8.44418e-05	0.00451892
391055	ACCAGAGGUCUCGAGUUAGAAUC	23		2.33815	2.49286	8.45295e-05	0.0045193
903064	AUGGGCUUGAGAAUUCAAAAG	21		-2.04641	3.12346	8.51599e-05	0.00454868
1665757	UAGGAAUUCCAAGUUUGUUCA	21	cDNA	2.13006	2.75749	8.55957e-05	0.0045676
1312522	GAAACAUCUCUGAACUUGACGAGA	24		1.68348	4.23734	8.56915e-05	0.00456837
667847	AGUGUAGACUCCAAACACCGAGU	23		1.65618	3.95195	8.62061e-05	0.00459143
2100318	UUUGAAUUUGGAUAUUUAGAUC	22		-1.56263	4.31601	8.66167e-05	0.00460893
193757	AAGCUCUGCAUUUUCAGUCCCUGA	24		-2.55779	2.36897	8.74506e-05	0.00464889
1995366	UUCUGCAGUUUCUGAUUAUCUG	22	cDNA	-2.22762	2.59427	8.77912e-05	0.00466257
2153380	UUUUUUCAAGGCUCUUGUAGUU	22		-2.09286	2.73574	8.89131e-05	0.00471708
1314945	GAAAGAUAGGACACAUAGCUAG	22		3.1355	1.83811	8.89856e-05	0.00471708
133661	AACGAGAUAAAGAAUCACUGGCAC	24	cDNA	1.66438	3.99345	8.91475e-05	0.0047212
84700	AAAUCAUUGUCGCGAAAGACUU	22		-3.25285	1.81801	8.98411e-05	0.00475344
1904045	UGUUGUUGCCAUGUAGAAGCA	21	cDNA	-1.58929	4.03807	9.01064e-05	0.00476298
1330001	GAAGAGUCUGAACAACGUAAGCCU	24		2.88408	2.00342	9.11772e-05	0.00481412
828329	AUCGAGGAACAUAGUGUUGGACA	23		2.06442	3.0423	9.12455e-05	0.00481412
603759	AGGAGAGAUGUCAAUUGUAGAUGU	24		1.86162	3.32884	9.19142e-05	0.00484484
38269	AAACAGAACUUAUCACUCUCCU	22		-1.95354	3.29435	9.21557e-05	0.00485074
2101818	UUUGAGAAACAUGCAUGGGUC	21	cDNA	1.80021	3.47813	9.2251e-05	0.00485074
1806196	UCUGACUUAGCCUGGAUAUGU	21	cDNA	2.96833	2.05454	9.23477e-05	0.00485074
397126	ACCCGAAAGCGGAUUCAGAAUUUC	24		2.56616	2.26998	9.23719e-05	0.00485074
1212938	CGGUAGAGUUUUGGAACGAAGC	22		1.62285	4.00442	9.26932e-05	0.00486305
215320	AAGUAGAAUUCUCAUGUUUAAUU	23	repeat	-1.64785	3.75116	9.28456e-05	0.0048665
124307	AACCCAAGAACUCUGAUUAAGGAU	24		1.62798	3.80066	9.29654e-05	0.00486823
475276	ACUUAGUCCUGUAAACGCUGCCU	23	repeat	1.69457	3.99863	9.3218e-05	0.0048769
2922349	AUUUUUGAAAGGGCUUCCCU	20	cDNA	-3.09433	2.07175	9.49843e-05	0.00496468
1580143	GUUGGGACUCUACAAAUUGUGUU	23	repeat	2.30518	2.45906	9.51769e-05	0.00496583
1515951	GUACGGAGGAAUGGACAUGAGUGU	24		2.30518	2.45906	9.51835e-05	0.00496583
1057123	CAAACUGUUAGGUUGUGGAGCCU	23		3.22784	1.92725	9.5526e-05	0.00497505
1441482	GCAUAUGAACCGUCUAACUGGA	22		2.07376	2.71967	9.55376e-05	0.00497505
85822	AAAUCGACUGUAUAAAGCAAGCCU	24		2.7808	2.22762	9.5768e-05	0.00498242
621881	AGGGAAUAGUAGAGAUAAGACUUU	24		1.50437	4.18417	9.5878e-05	0.00498352
1617295	UAAGGAUAUGACACAUGAGCC	21	premiRNA	2.40192	2.52962	9.65404e-05	0.00501331
395861	ACCCAUGGACUCUAAAUUCUGAAU	24		3.08614	2.20183	9.67038e-05	0.00501715
518222	AGACAUGUUGGUAGACCUCAAUA	23		2.0752	2.95148	9.7066e-05	0.00503128
646768	AGUAGAACCGAAGAACUGAAGAAG	24		1.54364	4.89654	9.84432e-05	0.00509796
1963558	UUCAAUAAAGCUGUGGGAAG	20	premiRNA	2.42348	2.36417	0.000100213	0.00518484
1076356	CAAUCGGGAAGCAUGUAAGAAACU	24		3.22784	1.89526	0.0001004	0.00518756
1038009	AUUUGUGGAUCUCGAGGGAUGCCU	24		-2.34336	2.53632	0.000100451	0.00518756
707290	AUAAUAAAACUGCUCCCUCUCUUC	24	repeat	2.10218	2.73711	0.000100582	0.00518954
1484060	GGCGGAUUCAGAACUUUUAGUUC	23		2.74259	2.18143	0.000101308	0.00522221
1875734	UGGCAGACCUGAACCUAAAAGGG	23		2.63784	2.33248	0.000102203	0.00526349
976534	AUUCUAACUUGUUUGAGACUGAGU	24		1.43725	5.37112	0.000102365	0.005267
1565061	GUUACAAUGAUCUUACUUCCU	21	cDNA	1.74661	3.44475	0.000102932	0.00529131
1545882	GUGAGAAUGAUUUCAGUGAUGGAC	24		1.73676	3.50384	0.000103213	0.00530093
1293295	CUUGGACUGAAGGGAGCUCC	20	premiRNA	1.48839	4.91605	0.000103902	0.0053314
1303552	CUUUGUAGAAUGACCAGUUUGAGC	24		1.84206	3.30857	0.000104067	0.00533502
1898522	UGUGUCGGCCGAAUAUGAAAAGGC	24		2.07376	2.71976	0.000104845	0.00537
980535	AUUCUGAAUCCACGUUUGACUCGU	24		2.92682	2.04212	0.000105159	0.00538115
1413159	GAUCAUGUGGUUGCUUCACC	20	miRNA-star	3.56884	1.67685	0.000107818	0.00551219
5866229	UAUGGUGUUUCAACUCUGG	19	cDNA	1.69607	4.08671	0.000108146	0.0055239
1971354	UUCAUGUACGUUGAUAAGAUCCAUC	25		2.09725	3.15968	0.00010903	0.005564
822628	AUCCUGAGACCGUAGAAUUUAUA	23	repeat	1.70281	3.59045	0.000110102	0.00561359
1764141	UCCGUUGUAGUCUAGUUGGUUAGGA	25		1.7338	4.4083	0.000110236	0.00561461
1848434	UGAGAUUUCGGACAUAGGUUGAGG	24	repeat	2.84003	1.95598	0.000110322	0.00561461
1997899	UUCUUAUCGGGAAGUUUCACC	21		3.1355	1.823	0.000110598	0.00561981
1341901	GAAUGGAUGCAACAGACUGAUU	22		-1.3628	5.25385	0.000110625	0.00561981
351899	ACAAUGAGAUUCGAACCUUGGUAC	24		1.93862	3.29512	0.000110902	0.0056288
1860358	UGAUUGUUAUAGAGAGGUCGGCCU	24		2.20518	2.54314	0.000111301	0.00564395
762311	AUAUAGGCUCCGAACAUCUAGUGA	24		2.0752	2.95165	0.000111908	0.00566961
1391580	GAGGAUGUAGCUCAAAUGGUAGA	23		-1.97629	3.05809	0.000113106	0.00572511
1392646	GAGGCAAGUGGAUUUCUAAACCCU	24	repeat	2.30518	2.46366	0.000113743	0.00575219
1504967	GGUUAUGGUGUUUCAACUCUGG	22	cDNA	2.08705	3.0864	0.000114312	0.00577139
5834593	GUUAAAUGCCUUGAAUCGGACCCG	24		3.1355	1.83459	0.000114329	0.00577139
466035	ACUGAAUGUCGAAGUGAGAUACUU	24	repeat	-2.06326	2.71112	0.000118753	0.00598423
454672	ACUCAAGGAUUAUAGAAUAAUGUCU	25		-3.20265	1.77113	0.000118759	0.00598423
1384990	GAGCCUGGAACAGAUAGAUCUC	22		2.23671	2.56362	0.000118877	0.00598483
1774420	UCGAGAUUUAAUAGGGUUGGACUA	24		1.45577	4.42623	0.000119186	0.00599499
1805832	UCUGACCCGAGAACUGCUGUGCA	23		-1.27574	5.34686	0.00011953	0.00600694
2110336	UUUGGAUUGAAGGGAGCUCUA	21	miRNA	1.27228	14.508	0.000120531	0.00604857
1174394	CCUUAUAUGGACUUGGACAAACC	23	repeat	3.08701	1.78495	0.000120575	0.00604857
1460779	GCUGAUAUUCUAACCUUGGCAGCC	24	cDNA	2.84003	1.95686	0.000120977	0.00606333
1895751	UGUGAUGAGACCAAUGAACCUAAU	24	repeat	1.91975	3.12158	0.000121342	0.0060762
1579152	GUUGCGAUUGGAAUAGGAUUCCGU	24		2.84003	1.95447	0.000123296	0.00616853
27358	AAAAUCCUAGAUCCGUCACUAUGU	24		2.04476	2.69536	0.000123869	0.00619169
1852651	UGAGUGGCUAAGUCGAUGGAG	21	premiRNA	1.7647	3.4521	0.000124168	0.00620108
410525	ACCUGAAGUGACGUAGUAAGUAUC	24		1.80783	3.36107	0.000125963	0.00628517
1105650	CAGGACUGACGUUAAAGU	18		2.55698	2.50823	0.000126483	0.00630549
126932	AACCGAUCCACAUGACAAGAACUU	24		1.52827	4.1424	0.000126794	0.00631536
133203	AACGAGAACAACGAACAUAGACAU	24		3.1355	1.83671	0.000128156	0.00637758
734570	AUACUGGCAUUUGACUUGGAC	21	cDNA	-2.25916	2.62104	0.000129529	0.00644019
753407	AUAGUGCUCACCCUGUUUGUCUUU	24	cDNA	2.52893	2.25291	0.000132123	0.00656334
2121965	UUUUAAGUUUUCUCUCGUCUC	21		-1.41823	4.64878	0.000132911	0.00659319
211481	AAGGUUAUCCUUCGGACUAGCC	22		-1.66313	3.72232	0.000132959	0.00659319
2069679	UUUAUCAUCAAAAUCUACUCCU	22		-2.62064	2.2049	0.000133655	0.00662182
1166804	CCUAGGCUUAAUGUGGAAGUC	21	cDNA	1.92017	3.02496	0.000134591	0.0066623
1576590	GUUGAAUGCCUUGAAUCGGACC	22	repeat	2.04476	2.69791	0.000135451	0.00669895
1026346	AUUUCGGACCAGGCUUCAUUC	21	premiRNA	2.66299	2.11098	0.000136838	0.00676162
1252562	CUCGGACCAGGCUUCAUUCCCC	22	premiRNA	1.76647	3.88314	0.000136978	0.00676257
123672	AACCAUCUUGAACUUUGAACAAUU	24		3.46293	1.59766	0.000137878	0.006801
543543	AGAGCUUCCUUUAGUCCACU	20	premiRNA	2.17295	2.51343	0.000140764	0.00693728
1321436	GAACAAGGACUAGUUCGACUCCU	23		3.08701	1.79098	0.000140993	0.00694244
867230	AUGACAAUGGUAUUUUGGAGCCU	23		3.08701	1.77998	0.000141805	0.0069763
1769853	UCGAACCUGAGACCUUUGAUUAAG	24		1.67945	3.63872	0.000142297	0.00699438
1153602	CCCUCUAAGAAGUUCUGAGCACU	23		-2.04068	2.92589	0.000144631	0.00710287
63176	AAAGCCCUGUAGUGAACGAUACA	23		2.13006	2.77536	0.000145835	0.00715575
1556157	GUGGUCUGUUCAGAGAAAUCUGUU	24		3.08701	1.78516	0.000146406	0.00717748
803719	AUCAGAUCAUGUGGUUGCUUCACC	24	premiRNA	2.96833	2.05097	0.000147044	0.00720245
1284113	CUUCAGUUCACUUAGUCGGGGC	22		1.57855	3.85058	0.000147803	0.00723332
1760267	UCCGACAACUUCAGAAGCAUUU	22	repeat	2.38808	2.33476	0.000150489	0.00735834
843044	AUCUCAGAGACACACUUAUACUG	23		3.1355	1.8197	0.000150831	0.00736864
877861	AUGAGGUCUAUCAGAAACUGCCU	23		2.17295	2.51412	0.000151111	0.00737333
1382990	GAGAUUUAAUAGGGUUGGACUAU	23		1.84567	3.37424	0.000151209	0.00737333
812225	AUCCAAUAGUCGAACUCGAGACCU	24		1.33285	5.51743	0.000151321	0.00737333
1087465	CACCGGAAUAAGUAGAGUUUUCU	23	cDNA	1.94353	3.0609	0.000151614	0.0073812
627597	AGGGGACGAGAGAUAACUAAAAGU	24		2.27144	2.4307	0.000153482	0.00746565
1992787	UUCUCGUCUCUUUUCUAUCCC	21		1.93732	3.36655	0.000153732	0.00747062
368087	ACAGAGGAUGUAAACUGCACUAGG	24		3.08701	1.78949	0.000153851	0.00747062
1122050	CAUGACUAACCGAUAUUCUGCCU	23		3.40692	1.54661	0.000154272	0.00748458
1211562	CGGGCUAGUGCUCUUUGAGUCCU	23		-1.40916	5.15896	0.000155488	0.00753706
448960	ACUAGAGAGAACUUGACACAACU	23		1.44221	4.77784	0.000155761	0.00754378
505851	AGAAUACACGUAGGACACCAUAUA	24		1.5606	3.92722	0.000155953	0.00754655
1554932	GUGGCUGUAGUUUAGUGGUGAGAAUU	26		-1.64433	3.55048	0.000156484	0.00756571
1145238	CCAUGUGAAAUUAGGUCUUAGGCC	24	repeat	1.30402	5.02302	0.00015832	0.00764142
1975153	UUCCAUGAUCUUCUGAGCUCC	21	cDNA	1.22941	5.63892	0.000158326	0.00764142
1493183	GGGGAUAUGGCGAAAUUGGUAGACGC	26		2.84003	1.95449	0.000158458	0.00764142
1871681	UGGAACUUUAUCUGAAGAGGA	21	cDNA	3.31462	1.96247	0.000160172	0.0077174
1367685	GAGAAUCGUCAACAGUGUCAAGAC	24		2.10218	2.74399	0.000160421	0.00772281
1260694	CUGAACGGAACAAUACGAUCCU	22		-1.57687	3.82992	0.000162292	0.00780618
581080	AGCGAGAUAAGAACUAUGAGGUCU	24		1.28426	5.64953	0.000162646	0.0078165
2044686	UUGUCUGUUUCGGAUAGUGCCU	22		-1.1411	6.92835	0.000163303	0.00783268
1370563	GAGACGACUGCUUUGAUACCAUGU	24		2.35179	2.31009	0.000163373	0.00783268
1149616	CCCCCUCAUUGGCCUGGGCU	20		-2.06319	4.57936	0.000163402	0.00783268
406379	ACCGUUAAGAACCAAUAACCCGAU	24		1.89747	3.11571	0.000164354	0.00787159
1728128	UCAAUUAAUUUUCUGAUGCCU	21		-2.70313	2.01934	0.000165352	0.00790915
2090859	UUUCUACCCCUUUUUAGCCUA	21	repeat	2.84003	1.95726	0.00016542	0.00790915
1968004	UUCAGAUUCUGUUCGCCUUGACC	23		2.49072	2.21919	0.00016848	0.00804857
1935532	UUAGAGAUUUCAGUUUGGGUG	21	cDNA	-2.65991	2.23787	0.00016903	0.008068
1420591	GAUGGAAUCAGCGUUUGGACAUGC	24	repeat	2.49072	2.20899	0.000173051	0.00825289
1701218	UAUGGGCACGGAGUGUGUUGAACA	24	repeat	-1.45775	4.20762	0.000173453	0.00826501
967370	AUUCCCUGUAUACGAUCUGUCUAG	24		2.17916	2.67013	0.000174117	0.0082844
1336806	GAAUAGGAAGAUCUGAUGCUU	21		2.7946	1.91226	0.000174155	0.0082844
1971349	UUCAUGUACCAACCUUAUGGACU	23		2.62148	2.06824	0.000175295	0.00833158
1880913	UGGGUAGCACAAGGAUUAAUG	21	premiRNA	2.67239	2.34458	0.000175722	0.0083387
1868082	UGCGUAUAGAGCUUUUAUCCCU	22		-1.51451	3.90913	0.000175743	0.0083387
286601	AAUGAUCUCUUGAAUAGUAGCU	22		-1.6805	3.47224	0.000180918	0.00857702
1095586	CACUUAUCCAGAACUGCGACC	21	cDNA	1.37956	4.71928	0.000181441	0.00859348
410579	ACCUGAAUCUAUGCUCGAGAGAUA	24		2.23689	2.39787	0.000181572	0.00859348
1967205	UUCAGAAUUCUUCUUGACCGU	21	cDNA	-2.7472	2.06577	0.000182358	0.0086234
422127	ACGAGGAUUGUAGUAGAGUGAUA	23		2.11936	2.62636	0.000182641	0.00862953
2106787	UUUGCCUCAACUAAUGUCUUU	21	cDNA	2.7946	1.9169	0.000183219	0.00864953
308345	AAUUAUUAGAGAGCGGGCUGAACC	24	cDNA	1.83356	3.14358	0.000185487	0.00874924
404565	ACCGGAUGUAUGUAGAUCUUACAC	24		1.57399	3.94237	0.00018619	0.00876923
1443643	GCCAACUGAACUCUUAAACUCAUU	24		2.45147	2.1807	0.000186223	0.00876923
1284162	CUUCAUAAAGUAGACCCCGAGAUU	24		2.42348	2.35833	0.000186812	0.00878959
1251338	CUCGAGAUUACUCUGAAUAGUAGG	24	cDNA	1.50373	4.33473	0.000187702	0.00881902
1491742	GGGCCUGUAGCUCAGAGG	18	repeat	-1.5492	4.26926	0.000187888	0.00881902
1220446	CGUGUAUUAUGUCAUGUAGGACA	23		1.97925	2.76469	0.00018791	0.00881902
555794	AGAUACUGUGGGGCAGCUGCU	21	cDNA	1.97018	2.98345	0.000189735	0.00889649
1888338	UGUAGGAUGACAUGUAGGACAUA	23		2.7946	1.92391	0.00018994	0.00889649
2086385	UUUCGACCUGUUCCUUUGACAUGU	24		1.25352	5.2368	0.000190108	0.00889649
2037848	UUGGUUAGGAUACUCGGC	18	repeat	-1.54658	3.80853	0.000190195	0.00889649
896965	AUGGAGAUGUUGAGUGAUGUACU	23		2.88408	2.00925	0.000191024	0.00891408
58820	AAAGAGAGACGUCGAGAGAAAGU	23		2.88408	2.00925	0.000191048	0.00891408
1633440	UACACCGAUCUCAGACUAUGAUAU	24		2.13998	2.48536	0.000191048	0.00891408
895599	AUGGACUAACAACUUCUUCAGGU	23	cDNA	2.13998	2.48592	0.000193357	0.00901435
518768	AGACCAAUGAAUUCUCCAACAU	22	cDNA	-3.15064	1.7174	0.000194753	0.00907106
1668264	UAGGAUGACAUGUAGGACGUACA	23		2.7946	1.92	0.000194897	0.00907106
1500491	GGUCAUGCUCGGACAGCCUCACU	23	premiRNA	1.8357	3.78563	0.000195929	0.00911151
1082940	CACACGGAACAUUAGUAAGACUCU	24		1.81298	3.44363	0.000196747	0.00914196
1643300	UACGCCGGAGGAAAAAAUCUC	21	cDNA	-1.96876	2.96639	0.000197186	0.00915479
2012191	UUGAGAGUUGGAUAGUAUGCCU	22	cDNA	-1.3756	4.50208	0.000198528	0.00920946
1163099	CCGUAGAACCACAAACAUCUA	21		1.95082	2.74392	0.000199151	0.00923075
1251376	CUCGAGAUUUAAUAGGGUUGGACU	24		2.10218	2.75504	0.000200436	0.00926835
545754	AGAGGAUGAGUCAGAUCAACAUGA	24		1.57098	3.70521	0.000200445	0.00926835
1859851	UGAUUGAGUGCAGCGUUGAUG	21	miRNA	-2.09286	2.73761	0.000200458	0.00926835
1428650	GAUUGAGGGCCUGUUUAGAUUGAC	24		3.03684	1.74858	0.00020065	0.00926955
1251057	CUCGAGACCUCUGAUUAAAUAUG	23		1.95082	2.74069	0.000201254	0.00928349
1448136	GCCUGAAUAGAACGAAGUGAAUGU	24		2.23689	2.40485	0.000201282	0.00928349
331776	AAUUUGAAGAACUCACGAGAA	21		1.65993	4.05475	0.000202452	0.00932976
1324559	GAACGAGAAAUAGAUACUCAGCCU	24		2.7946	1.9087	0.000204643	0.00942297
1418117	GAUGAGACCAAUGAACCUAAUGCU	24	repeat	1.86935	2.89808	0.000205659	0.009462
2119251	UUUGUUGUCUGAGAAUAUAUGAAA	24		-1.91393	3.09083	0.000206556	0.0094955
613260	AGGAUUGAUAAGUGGCUUGACAUU	24		1.22084	5.65526	0.000207732	0.00953947
377614	ACAUCAUGUCUUGACUUCGGAUA	23		-1.94288	2.94063	0.000207853	0.00953947
1934990	UUAGAGAAAGAAUAUUGGACAU	22		-2.00217	2.66168	0.000208681	0.00956964
823309	AUCCUUAAAGACAGUAUCAGAGAC	24		1.79577	3.19513	0.000209451	0.0095933
1251069	CUCGAGACCUCUGAUUAGGGA	21		2.49072	2.20829	0.000209539	0.0095933
114048	AACAGACUCUUAGAACUUGGUAUC	24		-2.96205	1.93862	0.000211681	0.00968346
1322505	GAACAGGACACUCUAAAUCGGGAC	24		2.35179	2.31781	0.000212805	0.00972693
1282763	CUUCAACAGUCUGGAUUUGAC	21	cDNA	-2.15582	2.67559	0.000215167	0.00982687
37741	AAACACGGGUACUGAGUAGAUAUC	24	repeat	1.23326	5.20453	0.000216284	0.00986989
2087447	UUUCGAUGGUGUCUUUAUGUC	21		2.7946	1.90714	0.000218466	0.00995655
56609	AAAGACAAUCCAUGGAAUAUG	21		-2.53875	2.13173	0.000218705	0.00995655
748334	AUAGGAUACUUGUUAUCUCUGCCU	24		2.11936	2.62559	0.000218716	0.00995655
814412	AUCCAUACUCAUCUCGACUGAUUG	24		2.17295	2.5085	0.000219263	0.00997337
453739	ACUCAAACCCAUUGUCGAAU	20	repeat	1.79382	3.58648	0.000220395	0.0100167
77761	AAAUACGAGAUUUCUGACAAAACU	24	cDNA	2.17295	2.50907	0.000221589	0.0100628
682725	AGUUUUAAGUUUUCUCUCGUCU	22		-2.25979	2.30116	0.000221871	0.0100675
1780054	UCGGAAACUAGUAUAUAUAUAUA	23		2.31457	2.27578	0.000223348	0.010117
711791	AUAAUGCUUGGAAUAUGCCCU	21	miRNA	-1.03603	10.2759	0.00022351	0.010117
667713	AGUGUACCGAGACUCGUACGGA	22	repeat	-1.44302	4.32354	0.000223683	0.010117
1626424	UAAUGGAACUUGGAAGGCACC	21	cDNA	-2.09341	2.61707	0.000223683	0.010117
1055556	CAAACAAUCACAGUCGAACUGAAU	24		2.13895	2.87622	0.00022457	0.0101489
870295	AUGACGCUCGGACCAAAUUAACUU	24		1.63013	3.60059	0.000225742	0.0101937
197935	AAGGACCUGAUCAACUGAAGAAGU	24		1.12068	6.67311	0.00022653	0.010221
1743715	UCAUACUUUUGUUUCUGAGUGCCU	24		-2.65768	1.97904	0.000227038	0.0102357
1157497	CCGAGAUUGUGGAUUUGAUACUU	23		1.95082	2.74644	0.000230022	0.0103619
1458313	GCUCACUUCUCUAUCUGUCACC	22	miRNA-star	2.23689	2.39447	0.000230528	0.0103764
1618414	UAAGGUCUUAUUACCCCUGAACU	23		2.31457	2.27764	0.000231165	0.0103925
430270	ACGGACGACACCCACAUUUGUGGA	24		-1.22796	5.3414	0.000231258	0.0103925
510574	AGAAUGGUAGAGGGUCGGACC	21	premiRNA	3.40692	1.55168	0.000232404	0.0104357
5336067	UAAAAUGUUGCAUCUGAGCC	20		-1.95011	2.73512	0.000235159	0.0105494
677429	AGUUGAGAUGACGAAAGCUGGCCC	24		2.74769	1.87383	0.000235314	0.0105494
2102939	UUUGAGAUUUCGGACAUAGGUUA	23		1.49285	4.14258	0.000236524	0.0105952
1087519	CACCGGAGUAGAAACACGAAUAGG	24	repeat	2.7946	1.90759	0.000237387	0.0106254
2092175	UUUCUCAGGUGCUCACUCAGC	21	premiRNA	2.20149	2.37228	0.000238545	0.0106687
1849975	UGAGGAGGAUAAUGACAAUGU	21		2.7946	1.91572	0.000239201	0.0106895
547188	AGAGGGACUGACAAACAAUUUGUU	24		1.81128	3.13236	0.000240475	0.0107379
164573	AAGAACUUACAACCAUGGCUACA	23		2.01517	2.66488	0.00024176	0.0107867
1634972	UACAGUCAAGUAAUUGAACGCCU	23	cDNA	2.62148	2.06051	0.000243737	0.0108662
925189	AUGUUGAUUGUUGAAACUGCCU	22		-2.00872	2.78719	0.000246062	0.0109612
1293304	CUUGGACUGAAGGGAGCUCCU	21	premiRNA	1.77416	3.17931	0.000246483	0.0109712
1520543	GUAGGAAAGAAAACCGAGGAA	21		1.20408	5.336	0.000249735	0.0111072
125199	AACCCGAUAACCGAACUGAUAAGA	24		1.92064	2.93574	0.000250245	0.011121
705192	AUAAGUAAUAUCCUAAACUAUGUC	24		-1.95011	2.73515	0.000250943	0.0111432
1257156	CUCUGAGAUUUCGAACAUAAGCUG	24		2.74769	1.87276	0.000253303	0.0112391
1155489	CCGAAAUCUUAGAGACACACUUA	23		2.74769	1.8776	0.000256505	0.0113722
1310998	GAAAAUAUUGAGAACUCUGGCGCC	24		-2.1969	2.9603	0.000257254	0.0113964
990683	AUUGAGAAUCAAGGACUAGUGACC	24		1.1945	5.70702	0.000260621	0.0115364
1248064	CUCCCAUGUGACUGACACUCCA	22		2.10218	2.74744	0.000261572	0.0115694
136631	AACGGAACUACACUCAGAGAA	21	cDNA	1.38416	4.35091	0.000263894	0.0116629
843794	AUCUCCCGACUCAUUCAUUCA	21	premiRNA	1.3826	4.55706	0.000264745	0.0116913
1828903	UGAACUCCUCAACCUUGGCCUC	22	repeat	-1.79105	2.99909	0.00026536	0.0117092
542762	AGAGCCAAGGGUUCAUCUGAAUCU	24		2.10624	2.46024	0.00026683	0.0117648
1089291	CACGAGACCUCUGAUUAAAGAUG	23		2.0885	2.58953	0.000267955	0.0118021
1326047	GAACUCGAGAUCUCUGGAUAAUGG	24		2.00025	2.88442	0.000268097	0.0118021
216074	AAGUAGCCUCUCAAACUAUGCCU	23		2.20149	2.37584	0.000270105	0.0118812
805643	AUCAGUGUGGACUUCGAACGCC	22		-1.78476	3.07121	0.000271093	0.0119153
2032227	UUGGCUAACUCUUGUAUAAUAG	22		2.23689	2.40374	0.000271972	0.0119446
1518069	GUAGAAUGUCACUUGUAGAACUUG	24		2.05697	2.56579	0.000273757	0.0120136
1559279	GUGUCUCUGAGAUUUCGGACA	21	repeat	1.89385	2.80631	0.000275288	0.0120714
2027232	UUGGACUGAAGGGAGCUCCU	20	premiRNA	1.52499	4.29075	0.000276973	0.0121357
402027	ACCGAGGACUUUAUGGAUUUCUUU	24	repeat	2.74769	1.86824	0.00027964	0.012243
368874	ACAGAUGACGAGGACUAGAACU	22	repeat	-1.76517	2.98014	0.000280833	0.0122857
1532590	GUCAGUUGGUAACUUUCUGAGCCU	24		1.72904	3.29679	0.000281395	0.0123007
421274	ACGAGAUUGUUUGGUAGAAGCCU	23		1.81128	3.12935	0.000281621	0.012301
1761742	UCCGCUGUAGCACUGGCAA	19		-1.33281	4.97666	0.000282732	0.0123375
421120	ACGAGAUUAAUGGGUGUUGAACA	23		3.34864	1.48909	0.000282897	0.0123375
1233154	CUAGAAUUUUAAGGGUUGAGCUC	23		1.85186	3.07977	0.000284639	0.0124038
215637	AAGUAGAGAUGGACGAAAUGAGU	23		2.05697	2.5687	0.000287131	0.0125027
974396	AUUCGGGCUAGAAUCCACUCUACC	24	cDNA	1.49132	3.78904	0.000287555	0.0125114
1436864	GCACAGAGUUGGAUCAUGUGGUCC	24	cDNA	-2.7472	2.06836	0.000289364	0.0125804
545753	AGAGGAUGAGUCAGAUCAACAUG	23		1.62239	3.47215	0.000291143	0.0126479
1374243	GAGAGAGAUAGACAAAAGAGAACU	24		2.74769	1.88356	0.00029222	0.0126849
2067392	UUUAGUUGUCAUUUUGUUGCCU	22		-1.30879	4.69729	0.000295105	0.0128002
459377	ACUCGAGACCUCUGAUUAAAGUU	23	cDNA	1.95411	2.61784	0.000295878	0.0128238
1438543	GCACUGGGAAUUGAAUCUGAGACU	24		3.18241	1.84641	0.000296199	0.0128278
531919	AGAGAAUCAGGUCACAUGUAGUUC	24		2.41112	2.13874	0.00029646	0.0128292
1342230	GAAUGUAGUAGAACACCAUGUAGG	24		2.27635	2.24612	0.00029697	0.0128414
967792	AUUCCGCACUUCCUGUAUGACU	22		-2.81641	1.81322	0.000297305	0.0128459
588265	AGCUGGCUGUGGAUGGUUAAA	21	cDNA	-2.36639	2.20103	0.000297589	0.0128483
1856881	UGAUGACCGUAGUUCAUUGCCU	22		-1.3766	4.75734	0.000297895	0.0128516
433704	ACGGCGUCUUGAUAAACG	18	cDNA	-2.02818	2.56038	0.000298318	0.01286
1772585	UCGAGAAAGUACCGACUGCCU	21	cDNA	1.74007	3.23713	0.000299342	0.0128942
1396638	GAGGUUCUGUCAAACUUGUUGGGA	24	cDNA	3.34864	1.48388	0.000300039	0.0129144
323550	AAUUGUCACCAGAGAUCUAGAACC	24		2.17295	2.5054	0.000301605	0.0129718
998768	AUUGGAUAAAAUAGAGGCCUGCCU	24		1.78853	3.35411	0.000305037	0.0131093
139063	AACGGGCUAGAGAGUUAAAUGAGU	24		2.31457	2.28747	0.000305733	0.0131255
1773209	UCGAGACCAAACUAACCUGACAUU	24		1.1713	5.597	0.000305882	0.0131255
1233424	CUAGAGAAACUUGGAAUUCCU	21	cDNA	1.26231	7.99945	0.000306592	0.013146
1864195	UGCAUCUAAGAUUUUUUCGGCC	22	cDNA	-2.70313	2.01501	0.000307743	0.0131717
631817	AGGUAAACGGAACAAUGGAUAAGU	24		2.31457	2.26934	0.000307894	0.0131717
965841	AUUCCAGAAUGAGACUCUAUCAAU	24		1.53936	3.68507	0.000308102	0.0131717
3180005	GAGAUGAUGAUCGCACUGGGC	21		-1.61436	3.6879	0.000308133	0.0131717
1184709	CGACUAAUUUGCUGUGAUCGCCU	23		2.98486	1.69842	0.000309218	0.0132081
447774	ACUACGGAAAGGACUCUAAAUCC	23		1.74449	3.58219	0.000311131	0.0132791
1852572	UGAGUGCUCUAGAAUAUUUCA	21		2.41112	2.14923	0.000311455	0.0132791
1718152	UCAAAAUCGUCUGAUUCUGGCCU	23		2.98486	1.69194	0.000311592	0.0132791
1180799	CGAAGAAUUCUGAAGACACUCA	22	cDNA	1.77416	3.18083	0.000315159	0.01342
1781303	UCGGACCCGUUACAAUGUUGUUGU	24		2.74769	1.88019	0.000315375	0.01342
1395596	GAGGUCCGACUGUAUUUGCAUUCU	24		2.20149	2.37757	0.000316292	0.0134488
1344646	GAAUUCUGAAGACACUGACUU	21	cDNA	-2.06326	2.7247	0.000318776	0.0135441
1380126	GAGAUGAAAUCAAUGUUUGGACAU	24		2.53469	1.99447	0.000319789	0.0135769
1013009	AUUUACCCCAAGUUCGUUGUC	21		1.98496	2.63989	0.000320115	0.0135804
486151	ACUUUGUCACUGUAAUCUAGA	21	premiRNA	-2.62064	2.19785	0.000321139	0.0136136
390047	ACCACGUAGAACCAAAAAUGACAU	24		2.17916	2.66024	0.000322427	0.0136579
1520230	GUAGCGGACUCAGAAUUCUAGU	22		2.74769	1.87451	0.000325191	0.0137645
1760474	UCCGACUGAGAAUUGCAAAGG	21	repeat	1.78865	3.10846	0.000327314	0.0138319
602817	AGGAGAAGACGUUAGAAUGAGGAA	24		1.6275	3.41689	0.000327352	0.0138319
652741	AGUAUUGACUGUAGAAUCCCGAAA	24		1.75222	3.16217	0.000327522	0.0138319
5379499	UCAUAAUUUGUUGCUAUGGGGGCC	24		-2.61075	1.93975	0.000328236	0.0138516
171350	AAGACCACCGAAUUCAAGAACAAG	24	repeat	1.95411	2.62515	0.00032924	0.0138835
2037849	UUGGUUAGGAUACUCGGCU	19	repeat	-1.63959	3.32055	0.000330982	0.0139465
255210	AAUAUGUUGGACUCAGAGGCCU	22		-1.4204	4.3649	0.000331847	0.0139633
1836713	UGACAGAGUGAUGAUGUGGACUC	23		1.86597	2.79335	0.00033188	0.0139633
1419350	GAUGAUCUUUGGAGUACUGAG	21	cDNA	2.98486	1.68698	0.000334354	0.0140569
1348981	GACACUACUUUACACAUGGCCU	22		3.03684	1.72595	0.000336556	0.0141389
2144393	UUUUGUUGCCUUAUUUACUGUC	22		-1.7602	3.05554	0.000339601	0.0142389
1056761	CAAACUCAAACCACUAGGGCACCC	24		2.10624	2.45205	0.000339671	0.0142389
2042798	UUGUCACGAGAAUGUAGUUUC	21		1.29935	4.88921	0.000339698	0.0142389
1873576	UGGACUUGUAGAUACAUCACUAGA	24		2.53469	1.99231	0.000340064	0.0142436
294297	AAUGUACAAUCUGAAUUUAGCCU	23		-1.60544	3.46259	0.000340347	0.0142448
1656100	UAGACCCCGAGAGAUUGGAAG	21		-2.25979	2.29977	0.000342291	0.0143155
1870350	UGCUGGGAUGAGUUAUAC	18		2.52893	2.26293	0.000342957	0.0143327
1144897	CCAUGGAAUAGGACAUGUGCC	21	cDNA	1.46609	3.97866	0.000348077	0.0145358
1400456	GAGUGAGAAGUACUGAAAACGCCU	24		2.17295	2.50472	0.000349478	0.0145732
53412	AAAGAAAAUGAGAUAUCCGCGCCU	24		2.1652	2.34336	0.000349492	0.0145732
885944	AUGCACUAUAACUGUAGUACCU	22		-2.65768	1.98096	0.000351759	0.0146568
1673314	UAGUAGAGUCCUGUCCUGAGAUA	23		2.62148	2.08786	0.000353982	0.0147385
298929	AAUGUUGCAUCUGAGCCU	18		-1.12461	7.48761	0.000356003	0.0148116
1230512	CUACCUGAACUCUGACUUUGUUGG	24		2.35179	2.29672	0.000358287	0.0148956
874441	AUGAGACUGAGAUGGUUUAGACA	23		2.41112	2.1349	0.000359091	0.0149174
1324309	GAACCUUGGACAUAGCUCAAACCU	24		2.53469	1.99245	0.000359343	0.0149174
778084	AUAUGAUUUUCUUCUUGUGCUG	22		-2.65768	1.97396	0.000360346	0.014948
1823304	UCUUUUUUGUGGAGCUUUGGACU	23	repeat	2.05697	2.56036	0.000362833	0.01504
1380936	GAGAUGCGUGAACUCUUUAUGAGA	24		2.42348	2.388	0.000365683	0.015137
1685959	UAUAUCCAAAUGGUAAUACAUU	22	cDNA	-3.15064	1.72299	0.000365713	0.015137
1760396	UCCGACGGUAGCCUUGAGCAAU	22	cDNA	-1.72177	3.38498	0.000366954	0.0151772
669724	AGUGUGUCUCUGAGAUUUCGGGCA	24	repeat	1.31906	4.58154	0.000367494	0.0151883
747018	AUAGGACACAUAGCUAGAGACU	22		-2.00217	2.67029	0.000367811	0.0151902
1407522	GAUACUGAGAGCUUGUUUGACAUU	24		2.93093	1.65079	0.000368922	0.0152209
1417150	GAUGAAUGAUAACUAUGGGCUUGU	24	repeat	2.36961	2.10891	0.000369096	0.0152209
1021416	AUUUCACCGUUUCUCAGUAAGCUG	24		2.6992	1.83657	0.000369636	0.0152319
1781276	UCGGACCCGCUACAAACAGAAAG	23	repeat	1.89385	2.81045	0.000371298	0.0152892
573345	AGCACCCGUCGGAGACUUUGA	21		2.36961	2.11066	0.000374004	0.0153893
1562444	GUGUUUGGCCAUAGAAUUUGAGAA	24		2.53469	1.9899	0.000376281	0.0154716
968263	AUUCCGUAUGACAUGUAGUUAUU	23		2.36961	2.10704	0.000377691	0.0155183
1144427	CCAUCUCCGUACAUAGCUGUU	21	cDNA	1.58552	3.44292	0.000378388	0.0155355
1883078	UGGUCUCAUGGCUGUCUGACAGACU	25		-2.25979	2.29903	0.000382766	0.0157037
558923	AGAUAUUUGGGAGAGAGGCGCCU	23	repeat	-2.25979	2.30313	0.000383324	0.0157135
1573242	GUUCGAAUCGUACACUGUAAGAUU	24		1.76566	3.09686	0.000383563	0.0157135
1901993	UGUUCUGAUCCAUUAACCUUG	21	cDNA	2.27635	2.2386	0.000385498	0.0157712
1374934	GAGAGAUCGAUUGGAGUCAAU	21	cDNA	2.53469	2.00101	0.000385536	0.0157712
2027222	UUGGACUGAAGGGAGCUCCC	20	premiRNA	1.29557	9.87876	0.000388245	0.0158705
1738659	UCAGAUGGCAAGUAAGCACUC	21		2.6992	1.83363	0.000388733	0.0158753
492028	AGAAACUGUAUAAUUCGCAAUACA	24		2.57874	2.02124	0.000389053	0.0158753
924874	AUGUUGAAUGCCUUGAAUCGGACC	24	repeat	1.59628	3.57406	0.000389212	0.0158753
1785504	UCGGUCUGUUAAUCCAUUGU	20		-1.62624	3.52828	0.000391158	0.0159431
561706	AGAUGACAAGCGUUCGUUUUGACU	24		3.34864	1.47713	0.000392298	0.0159779
454606	ACUCAAGCGGACAUCACCACU	21		2.02474	2.549	0.0003942	0.0160438
1207305	CGGAUAUCUCACUCUCUUUAAGG	23	repeat	2.6992	1.82852	0.000394954	0.0160511
1400003	GAGUGAAUUCUGAUGUAUGAAAGU	24		2.23689	2.38855	0.000394959	0.0160511
2020007	UUGCAGCAGUAGAACGUGCACU	22	repeat	-1.30165	4.40217	0.000395269	0.0160511
1446479	GCCGACUGUUGACAUUAAUAAGU	23		1.72994	3.1402	0.000395524	0.0160511
1108834	CAGUACGAGAAUCUAGACAUGUGU	24	cDNA	3.2879	1.43886	0.000399119	0.0161746
1919716	UUAAUACUUUAGCUCAUGACCU	22	cDNA	-3.04063	1.61962	0.000399442	0.0161746
2148613	UUUUUCCUAUUCCACCCAUGCC	22	premiRNA	2.1652	2.33642	0.000399482	0.0161746
832438	AUCGGACCCGUUACAAUGUUGUU	23		2.74769	1.88083	0.000399721	0.0161746
159919	AACUUUUCGGGUCAUUACACUGCC	24		1.92258	2.59586	0.000401403	0.0162309
1294326	CUUGGGCAGAGAACUGUAUAAAACA	25		2.1652	2.34735	0.000405523	0.0163857
1940998	UUAGGUCGUAGAUACCUUGAUGCC	24		2.41112	2.15216	0.00040607	0.016396
1846386	UGAGAGUAACUGUGGAACCAUAGU	24		2.07168	2.43483	0.000407299	0.0164338
422121	ACGAGGAUUGGAGAUGUUGAGC	22	repeat	1.82275	2.9605	0.000408411	0.0164594
1527925	GUAUUAACCAUAGAUCUGACGCCU	24		2.07168	2.43262	0.000408522	0.0164594
1577867	GUUGAGUGACUUUCUGAGAAAGAA	24		1.49059	3.64401	0.000409466	0.0164856
1572646	GUUCCGUUCGUUGAGAUAUAAGUU	24		1.843	2.87778	0.000412734	0.0166053
394624	ACCCAAGAACUCUGAUUAAGGAU	23		2.6992	1.8262	0.00041345	0.0166222
532021	AGAGAAUCGACACUGUGUAGCUU	23		1.83755	2.77019	0.00041547	0.0166914
44382	AAACGAUACGGACAGGAUUAGUAU	24		2.6992	1.82787	0.000420022	0.0168622
1930951	UUACUGAUUUGAGGUCUGCCU	21	cDNA	-1.60638	4.38221	0.000420736	0.0168788
1744305	UCAUAUCAAACCUUAGUAAAGUC	23		-2.40676	2.24476	0.000421386	0.0168928
1720061	UCAAAGUCUGUAUGGAUUAGCCU	23		2.17916	2.65604	0.000423245	0.0169552
2040145	UUGUAGAACCUUCUAAGGGCCU	22		-1.55027	3.84667	0.00042433	0.0169682
175209	AAGAGAACCUUCUUGUAACCCU	22	repeat	-1.80601	2.83134	0.000424455	0.0169682
1471655	GGAGAACACAAGGUAUCGUUGACU	24		2.93093	1.64651	0.000424478	0.0169682
1806763	UCUGAGAUUUCGGGCAUAGGUUGA	24	repeat	3.2879	1.43154	0.000424851	0.016971
1909053	UUAAACAUGAGAAUUCUACUUGAC	24	repeat	-1.9054	2.58638	0.00042766	0.0170711
409576	ACCUCGGACCUUCAUCUAUAACGU	24		2.53469	1.9864	0.000428005	0.0170727
159509	AACUUUGUCACUGUAAUCUAGA	22	premiRNA	-2.53875	2.12589	0.000429821	0.0171329
1131992	CAUUUGUAAAAAACUGUGCCU	21	cDNA	-1.01474	8.12749	0.00043127	0.0171738
839906	AUCUAGAAUUCGAGCACGAAACCU	24		2.10624	2.46919	0.000431458	0.0171738
1849158	UGAGCUACGAUGAUCUUCCUC	21	cDNA	1.66698	3.24167	0.000432572	0.0172059
577687	AGCCCGAAUCGUCACAUUUACCUG	24	cDNA	2.36961	2.11403	0.000433412	0.017219
534936	AGAGACUUGUACACGUGACAACU	23		2.02474	2.54828	0.000433514	0.017219
1515448	GUACCUUCAUCGUCUUACU	19		1.82275	2.95357	0.000433893	0.0172218
1788070	UCGUGAGAAUGAAUGACUGAACA	23		2.41112	2.13949	0.00043423	0.017223
1601418	UAAAGUUACCCUUGCUCUUGU	21		1.89224	2.69028	0.000434732	0.0172307
1778997	UCGCGGAAUAACAGGAACAGCUC	23		2.48926	1.95735	0.00043548	0.0172463
1425985	GAUUCAAGCAAGUUCGACUAGUU	23		2.48926	1.95735	0.000435738	0.0172463
5837876	GUUGAAUGCCUUGCAUCGGACCCG	24		2.48926	1.95616	0.000441626	0.0174587
2013327	UUGAGCCGCGUCAAUAUCUCU	21	miRNA	1.44725	3.8024	0.000441729	0.0174587
3600194	UUAAUACUUUAGCUCAUGACC	21	cDNA	-2.61075	1.93743	0.000443081	0.0174998
945863	AUUAGUUCUUCGGAGAUGAAUCCU	24		-2.49599	2.09834	0.000454023	0.0179194
1191646	CGAGGAUAUAAAUGGACCAAACUU	24		2.93093	1.64864	0.000456716	0.018013
2015318	UUGAGUGUUGGAUAAUAAGAUU	22		-1.97971	2.76269	0.000457516	0.0180318
3581871	UGUGCUGGAUUAUUACUGAACGCCU	25		2.48926	1.95991	0.000459779	0.0180985
1167952	CCUCAACUAGGACUUGUACCUAUU	24		2.6992	1.82528	0.000459853	0.0180985
1269002	CUGGACUAUCUGCUUCAGCACC	22	cDNA	-2.49599	2.08994	0.000464609	0.0182729
1825222	UGAAAGAACUCCAAUAUUGAAUU	23		2.36961	2.10328	0.000465499	0.0182951
1834089	UGAAUGUGAACUUGAUGAGAG	21		-2.32486	2.16355	0.000467881	0.0183758
453976	ACUCAAAUCCGAGAUCUCUGGUU	23	premiRNA	-1.7602	3.06283	0.00046876	0.0183974
1879879	UGGGCUAAUUUCUGACUUGCC	21		-2.36639	2.19968	0.00047077	0.0184604
1725668	UCAAGUAGAAUUCUCAUGUUUAAU	24	repeat	-1.2511	4.61804	0.000471023	0.0184604
1257512	CUCUGCCACUUACAAUACCU	20		2.02474	2.55377	0.000472093	0.0184894
1300865	CUUUCCUACUCCUCCCAUACC	21	premiRNA	2.57874	2.01697	0.000473835	0.0185447
690123	AUAAAGAGGUCUGACUGUAUGAGU	24		1.14837	5.38031	0.000474958	0.0185757
1660059	UAGAGUUGGAUCAUGUGGCCC	21		-2.25979	2.30311	0.000475666	0.0185904
1306334	CUUUUGGAUUGUGAGUUAGGCCU	23		2.87492	1.59947	0.000477999	0.0186552
1089395	CACGAGAUCGUGUCACGUAGAUU	23		2.87492	1.59947	0.000478107	0.0186552
1172360	CCUGGAGAAUCAUACAAGACUC	22	repeat	1.86597	2.78889	0.000478544	0.0186552
1785275	UCGGUCAACAGAAUUCCUUACCC	23	repeat	2.04476	2.68699	0.000478655	0.0186552
289977	AAUGGAAAGUUGAGGUAUGAAACU	24		-2.22052	2.26615	0.000479418	0.018672
814022	AUCCAGGGCAACAAGAAACUUC	22	cDNA	1.25216	4.78909	0.000481368	0.018734
2084837	UUUCCUAUUCCACCCAUGCC	20	premiRNA	2.35179	2.2948	0.000481679	0.018734
1065871	CAACUCCAAGAGCUUGGCGCC	21		-1.09388	6.9352	0.000484143	0.0188168
1530321	GUCAACCAUCGUUGGGCCU	19		1.86935	2.90363	0.000486196	0.0188727
1134143	CCAAAGAUAGAGAUACCGGGCU	22		2.41112	2.15821	0.000486253	0.0188727
1122102	CAUGACUCUUAACUUGGCAUCAAC	24		3.2245	1.37653	0.000486758	0.0188792
2060115	UUUACAUAGUGACUUGACUCUU	22		-1.83444	2.84592	0.000488583	0.0189369
1426090	GAUUCAAUGUGGAUGUGAGGCCU	23		2.93093	1.64459	0.000498352	0.0193022
698019	AUAACGAGAAUUCUGAACUGUUA	23		-1.81498	2.73504	0.000500207	0.0193607
519601	AGACCGAAGAACAAUGGCUGUA	22	cDNA	-2.22052	2.26963	0.000501386	0.0193929
1327009	GAACUUUAGUACACCGAAUCGCCU	24		1.86935	2.89671	0.000502463	0.0194201
896381	AUGGAGAAACGGAACUACACUC	22	cDNA	1.16322	6.28386	0.000502781	0.0194201
1168492	CCUCAUCCACAUCGUUGACUUG	22		2.53469	1.98333	0.000505844	0.019525
885371	AUGCACAAGUACACUCUUAGACU	23		2.36961	2.10564	0.000509024	0.0196342
979462	AUUCUCGCUCGCCACUCUCCCUCU	24		-2.24205	2.46318	0.000511816	0.0197283
1605160	UAACAAAAUCUCUGACCCGAGA	22		-1.44451	3.68726	0.000512792	0.0197524
1236968	CUAUAAUUCCUCUGAAUUCGCCU	23	repeat	1.60407	3.46823	0.000515279	0.0198345
1282993	CUUCAACUUUGGAUGUGCACAAGU	24	repeat	2.12797	2.31582	0.000515773	0.0198397
1133749	CCAAACAACUCUUCGCCUUGGCCC	24		1.71142	3.67701	0.00051612	0.0198397
205646	AAGGGAAUCCAGUAGUCUCUGAUA	24		2.64903	1.78658	0.000516536	0.0198421
167408	AAGAAUCCUGGAUAUUGAGCUC	22	cDNA	-1.67836	3.88308	0.000517228	0.019855
736812	AUACUUUUGAGACGUUGGUGCCCU	24		-2.05866	2.45544	0.000520907	0.0199826
435152	ACGGGUUUGAGAAGUCUUUACC	22	repeat	-1.4171	3.95241	0.000523591	0.0200476
1103023	CAGAUUGUAUAACUCGUUGGCUCC	24		2.32687	2.07162	0.000523699	0.0200476
1985993	UUCGGAUUUGAGAAUGGGAUA	21	cDNA	-2.18604	2.6973	0.000523871	0.0200476
112890	AACACUGUUCAUGGCCUGAAAG	22		-3.04063	1.62751	0.000524031	0.0200476
5950379	UUUAAGGACUCCGCCGGCACC	21		-1.33075	5.88505	0.000524741	0.0200611
1138802	CCACAUGCGAUCAAAGGGUUCA	22	premiRNA	2.57874	2.04937	0.000526172	0.0201021
1487957	GGGACGAAGCUAGAAUUUUAGUU	23		2.64903	1.7886	0.00052682	0.0201131
450795	ACUAUAAGACAACUGACUCGGGGU	24		1.6184	3.27627	0.000527887	0.0201401
1234091	CUAGAUUCACGCACAAGCUC	20	premiRNA	1.25611	4.49288	0.000531665	0.0202705
400988	ACCGAAGACAUGACCGUAGAUAGG	24		2.2371	2.21103	0.000534467	0.0203635
322705	AAUUGGUUGCUAGAUAUUC	19		1.63304	3.35114	0.000543706	0.020689
490895	AGAAAAUUGUAUAUACACAUGCA	23	repeat	-2.02818	2.56671	0.000543976	0.020689
1873362	UGGACUGAGAUGAGCUUGAAUAGA	24		3.2245	1.37909	0.000544134	0.020689
205367	AAGGCUUUGUGGAUCUCCGGGA	22	cDNA	-1.25254	5.58066	0.000544487	0.020689
1247682	CUCCAUCAGAAUUGCGGACGG	21		-2.02818	2.56201	0.000545217	0.0207022
821839	AUCCUCCCUGAACCCCACUUGUGG	24		2.74769	1.85517	0.000545571	0.0207022
159323	AACUUUGAUUGCCACGAUGAUG	22	premiRNA	2.32687	2.07072	0.000547589	0.0207647
1849256	UGAGCUGAGAUUGGUGUCUAUG	22		-1.25812	4.55807	0.000548611	0.0207894
1090758	CACGGUUCGCAGCAUGGCUGA	21		2.64903	1.78549	0.000549727	0.0208176
1877973	UGGCUGUAAAUCUAAACUCGU	21	miRNA	2.93093	1.63621	0.000554025	0.0209613
1723948	UCAAGAAUUUGUAGACGAGGU	21		-2.7644	1.75786	0.000554269	0.0209613
397156	ACCCGAACGGACUCUGCAGUGAGC	24		-2.56223	1.89546	0.000555173	0.0209798
1246021	CUCAUGGCUGUCUGACAGAC	20		-1.80601	2.82977	0.000555507	0.0209798
1603825	UAAAUGUUCUGCUAGUUUUGGU	22		-2.40647	2.01746	0.000557981	0.0210591
462395	ACUCUAUAACACUGAUCUCGCCU	23		2.64903	1.78715	0.000558887	0.0210791
1897365	UGUGGCCUUAGAGCAAAGACU	21		1.08558	6.1355	0.000559294	0.0210803
1957280	UUAUUGAACCUUGAUGUUAUC	21	premiRNA	2.98486	1.67566	0.000561985	0.0211556
1152529	CCCGUGGACAUAAUUAUCUGAUA	23		2.53469	2.00278	0.000562156	0.0211556
1789439	UCGUUUAGCCAGAGGUAGGCCU	22		-1.51265	3.45446	0.000562423	0.0211556
85131	AAAUCCGAGAUCUCUGGUUAUG	22	premiRNA	2.57874	2.01629	0.000563893	0.0211966
1155940	CCGAAGAACUAAUGACAAGAU	21		-1.50576	3.54969	0.000565313	0.021227
1740098	UCAGGAUCCAAAGUCAGUAGAUU	23		1.78061	3.01458	0.000565783	0.021227
1476683	GGAUAAGACUGCGUACAGUAGACU	24		1.89034	2.57205	0.000566206	0.021227
1199524	CGCCUUGGCUGAAAUCUUUGAU	22	cDNA	1.39566	3.88468	0.000566214	0.021227
1275413	CUGUUGUAAGACACUCUUGGUC	22		1.60003	3.5122	0.000567595	0.0212645
337909	AAUUUUUGUAGGAUACGAGCCU	22		-2.1331	2.36602	0.000568461	0.0212827
400610	ACCGAACAGACUCAAACUCGAGAC	24		2.0885	2.59288	0.000569054	0.0212908
506156	AGAAUACUGUGUCGGAAUGUGACA	24		2.64903	1.78493	0.000571591	0.0213714
770105	AUAUCAUGAUUCUGAAAACGAGAA	24	cDNA	-1.83444	2.84885	0.000573231	0.0214184
996060	AUUGCGAUGAUUAUGUUCAACCCU	24		-1.4167	4.02453	0.000576035	0.0215089
1345020	GAAUUGAUAGUAUCUGGUAAGCCU	24		1.73107	2.97459	0.000576783	0.0215142
1283251	CUUCAAUCUCAAACAAGUCGGGAU	24		2.32687	2.07018	0.000576944	0.0215142
356157	ACACAGAAAACACGUCGUAGAUA	23		2.32687	2.06752	0.00058113	0.0216559
733275	AUACUCGAGAACAACUGAAAUGGG	24		-2.98232	1.56385	0.000584937	0.0217833
82729	AAAUAUUCUGUCAGUCGCGAUUGA	24		1.81616	2.85784	0.000590449	0.0219739
1022296	AUUUCAGGACUGAGCUUCAAUUCC	24		1.14424	5.4656	0.000591468	0.0219973
1190043	CGAGAUUUAAUAGAGUUGGACUA	23		1.78882	2.82649	0.000593402	0.0220546
1512597	GUAAUGCAAUGGUUUGGUCGA	21		1.33364	4.62955	0.000597839	0.0222048
1520877	GUAGGAGAUGAGGAUGUGGAAGAU	24		1.31589	4.57146	0.000600492	0.0222805
1088273	CACCUGAACAAUUUGAGAUUG	21		-2.7644	1.76335	0.000601056	0.0222805
984665	AUUCUUUAUGUGAGACCUGAGCCU	24		1.41491	4.37608	0.00060107	0.0222805
623747	AGGGAGAGAGAUGACUGACAAACA	24		2.2371	2.22115	0.000602622	0.0223233
865363	AUGAAUGUCCAUCGUCGUGUCACA	24		1.04241	6.26038	0.000606167	0.0224398
2042638	UUGUCAAGUAUUAUUAUUUUC	21		-1.68391	2.99583	0.000607957	0.0224912
638083	AGGUGCAGGAUACCAGACCGAGAA	24		-1.58943	3.14866	0.000609045	0.0225166
1150082	CCCCUCAUUGGCCUGGGCU	19		-2.52149	2.35092	0.000614698	0.0227106
534053	AGAGACGGAGCCAGAAUUUUCAUC	24		2.6992	1.81909	0.000615975	0.0227428
3670929	UUGAGAAUUUUUGAAAGGGCUCCC	24		-2.71044	1.71785	0.000617194	0.0227728
2063535	UUUAGAAUUGCGUAUAGAGCUU	22		-2.05866	2.45282	0.000618721	0.0228142
1496690	GGGUGUUGGACUUGAGAA	18	cDNA	1.77145	2.92178	0.000620547	0.0228665
1391325	GAGGAUGAUAGAGUUACAAGGAUA	24		2.87492	1.59732	0.000621091	0.0228715
1442137	GCAUGACAUGAUACACGUAGGACG	24		2.87492	1.59732	0.000621706	0.0228791
165878	AAGAAGGAUCGUGAUUGGCAUU	22		-1.68391	2.99422	0.000625663	0.0230096
876865	AUGAGCUUCAAAUGAUGGUACC	22		-1.9054	2.58388	0.000628257	0.0230818
1268119	CUGCUUGGGCUGUUCACCCGGG	22		2.03629	2.40813	0.000628448	0.0230818
1478333	GGAUGACAAGGGUAUUUUGGAGCC	24	repeat	1.62118	3.67457	0.000630251	0.0231194
962288	AUUCAUAAGAUUUUCGAGGUC	21		-1.53594	3.29929	0.000630296	0.0231194
665298	AGUGGACAGAGAGCGUAAUAAAUA	24		1.86203	2.67692	0.00063148	0.0231476
435974	ACGGUGAUUGUCAGUUAGAGAAAC	24		1.76106	3.22855	0.000632847	0.0231826
711790	AUAAUGCUUGGAAUAUGCCC	20	premiRNA	-1.8748	2.7767	0.000633566	0.0231938
1613103	UAAGAAUCAAAGAUUGUAAGUUCU	24	repeat	-1.78476	3.08066	0.000635187	0.023238
1936473	UUAGAUAGACCCAUGACUCGACA	23		2.93093	1.63229	0.000637715	0.0233152
1936484	UUAGAUAGAUGCCCUGACGCACC	23		-1.63655	3.18402	0.000639006	0.0233473
1367558	GAGAAUCCGACGGACAAACUUCAU	24		2.48926	1.96431	0.000640154	0.0233739
1512073	GUAAUAGUAUGUCGGCCAUUUGGC	24		2.93093	1.63591	0.000641315	0.0234011
1648854	UACUGAAUUCUGUCGAACUGAUA	23		1.28017	4.64784	0.000642108	0.0234148
2063178	UUUAGAACUUGAAAGGUUGGGAAC	24	repeat	-2.2821	2.12833	0.000643115	0.0234363
1484590	GGCUAAGAAUGAAGACUUGAACUC	24		1.73252	2.78735	0.000646488	0.0235439
389947	ACCACGAGAUUUGGACUAAGAAAC	24		2.53469	1.98697	0.000646998	0.0235472
1156008	CCGAAGACUAGUAACUAUAAAAGC	24		2.08976	2.27968	0.000647832	0.0235623
1804	AAAAAAGAUUGACCUAGUUUGACU	24		-1.71442	2.85233	0.000651128	0.0236668
1122263	CAUGAGAAGUGACUGAUAAAACA	23		1.62408	3.21956	0.000653146	0.0237248
534734	AGAGACUGUUUCAGAAAGACCUUC	24		2.44235	1.91377	0.000654024	0.0237413
1316857	GAAAUACACUCGCGCUGACAUGUC	24	repeat	2.19675	2.17962	0.00065653	0.0238168
379408	ACAUGAAUCUGAAUUAGUUAGACU	24		-1.14625	5.27961	0.000660229	0.0239356
1644468	UACGGUAGAGUUUUGGAACGAAGC	24		1.46775	4.0355	0.000661548	0.0239679
1627673	UAAUUAAUUAAUUUAAAGGGCU	22		-1.81648	3.02481	0.000663207	0.0240125
1312503	GAAACAUCCAAGACUCGAUUCUGA	24	cDNA	2.48926	1.9461	0.000665301	0.0240727
86324	AAAUCGGGCCGCGACUGGCACCC	23	repeat	-2.51204	1.85152	0.00066609	0.0240858
1745536	UCAUCCAGGGCAACAAGAAACU	22	cDNA	1.61767	3.53509	0.000666677	0.0240914
817816	AUCCGAAUCCUUGAACACCCACCU	24		2.64903	1.7915	0.00066748	0.0241049
2108133	UUUGGAAUCUUGGAUUUUAUC	21	premiRNA	2.19675	2.18096	0.000670427	0.0241958
1306402	CUUUUGGGGUGUGAGUUAGGCCU	23	repeat	2.81664	1.5462	0.000672051	0.0242388
2088405	UUUCGGACCAGGCUUCAUUCC	21	premiRNA	0.965065	8.17825	0.000674306	0.0243045
524499	AGACUCAUGAGCUUGAACGUUCA	23		2.48926	1.94986	0.000676893	0.0243821
1378570	GAGAUACCUGUAUCUGAACGUACC	24		2.64903	1.79331	0.000677343	0.0243826
950999	AUUAUGCCAUGUAGGACACUAUU	23		1.2858	4.33071	0.000680465	0.0244793
1676932	UAGUUCAAUUUUUACUUUUGUU	22		-2.56223	1.89511	0.000681639	0.0244936
1441915	GCAUCUAAGAUUUUUUCGGCC	21	cDNA	-2.1331	2.36422	0.000681735	0.0244936
639129	AGGUGUGUCUCUGAGAAUUCGAAU	24		1.35639	3.8991	0.00068378	0.0245513
930244	AUUAAAUGAUCUCUUGAAUAGU	22		-3.15064	1.70808	0.000692183	0.0248371
1416554	GAUGAACGAAGAACACAAGAACUU	24		1.99177	2.50578	0.000692738	0.0248411
3137893	GAACCCGUAGAACCAACAGAUUU	23		3.2245	1.36862	0.000694574	0.024891
1904814	UGUUUCCAAACUCUAGACUGUU	22		-1.35493	4.16584	0.000695717	0.0249161
1218017	CGUCUCUCUCCCAAAAAUCUCGCU	24	repeat	2.87492	1.59556	0.000696777	0.0249381
1263308	CUGACUUUAGAAUCUACCUGAGA	23		-1.44933	3.81277	0.000698589	0.024987
660920	AGUGAAUUCUGUGGACUCA	19		2.19675	2.17253	0.000700362	0.0250342
49569	AAACUCUCGCUCGCCACUCUCCCU	24		-2.92154	1.50679	0.000700799	0.0250342
419480	ACGAGAACCAGUCGAACAUCUGAC	24		1.92347	2.45987	0.000702097	0.0250611
1966866	UUCAGAAAAGAUCGUUGUCCU	21	cDNA	1.37096	4.18208	0.000702448	0.0250611
1820085	UCUUUAAGCCUCUGGAUUGCC	21		-1.68462	2.91651	0.000705476	0.0251301
1032519	AUUUGAGACCGCUAAUUAAGACAG	24		2.87492	1.59012	0.00070556	0.0251301
1668422	UAGGAUGUACAACACAAGAGCUGU	24	cDNA	1.47216	3.52677	0.000705726	0.0251301
1747831	UCAUGGCUGUCUGACAGAC	19		-1.87165	2.55788	0.000709597	0.0252496
410659	ACCUGACAAAUCUCCAAGAAGCCU	24		1.89224	2.7007	0.000710426	0.0252496
557702	AGAUAUCAUCGGCCAACUCAAAAU	24	repeat	1.32343	4.05289	0.000710797	0.0252496
1888870	UGUAGUUGUCCUUCUGAUAGCU	22		-2.22052	2.27043	0.000710883	0.0252496
347019	ACAAGAUAGUGUCACGUAGGUCU	23		1.7423	3.08243	0.000713016	0.0253093
1064024	CAACCGACGGUACAGAAGAAGAAC	24		2.64903	1.79643	0.00071624	0.0254077
322707	AAUUGGUUGCUAGAUAUUCUA	21		1.56804	4.03435	0.000727559	0.0257929
1877628	UGGCUCCAGCAGAACUCAAAGAGU	24	repeat	3.15818	1.31687	0.00072859	0.0258131
896867	AUGGAGAUAAUAGGUGAGUAACUU	24		1.70565	2.96005	0.000736369	0.0260723
1275217	CUGUUGAUUCUGUAUGUUGGGCC	23	repeat	2.44235	1.91652	0.000739337	0.0261609
1754090	UCCACCCGAGCAGCACUCUGU	21	cDNA	-2.51204	1.85061	0.000741958	0.026237
1172530	CCUGGGAAAUAGAACUGUUGA	21		2.59705	1.748	0.000742709	0.0262471
1069472	CAAGAUCCAUGUGCGGUACUCAUG	24		2.64903	1.788	0.000745625	0.0263335
134427	AACGAGUGAGACUUGCUCAGUUGG	24		-1.36738	3.94295	0.000750164	0.0264771
1186853	CGAGAAUGACUGUUAUAGAGAGA	23		1.70565	2.94809	0.00075109	0.0264932
961896	AUUCAGUCGACGAUCCUUCUC	21	cDNA	1.55149	4.16178	0.000751944	0.0265066
992267	AUUGAGUCGAACUACACACAGCCU	24	repeat	-1.93839	2.62019	0.000754122	0.026565
1194006	CGAGUUUUCUGUUCGUCUUGACA	23		2.87492	1.58729	0.000754548	0.026565
985182	AUUCUUUUUGGACAAAAAACU	21		-2.35954	1.97871	0.00075635	0.0266118
435654	ACGGUCAAGAAGAAUUCUGAA	21	cDNA	-2.40647	2.02513	0.00075845	0.0266689
397824	ACCCGGCCGGUAGAUUUAUGAAUC	24	repeat	1.50767	3.56034	0.000760165	0.0267125
450500	ACUAGUGUCACGUAGGCU	18		1.65295	3.16222	0.000762905	0.0267841
602692	AGGAGAACUCAUGGCAGCCCGGAA	24	repeat	-1.3571	4.2265	0.000763403	0.0267841
1330025	GAAGAGUCUGAGCAACGAGAAGCU	24		3.2245	1.36536	0.000763637	0.0267841
440837	ACGUGACUUUGUUACCUUGAGCC	23		2.31457	2.26109	0.000764359	0.0267927
396571	ACCCCGAUGUAGAUUUUCUGUCAU	24	repeat	2.44235	1.92639	0.000764941	0.0267964
1495944	GGGUCCAUAGCUCAGUGGUAGAGCAU	26	cDNA	-1.51884	3.96091	0.000767493	0.026869
1491743	GGGCCUGUAGCUCAGAGGA	19	repeat	-1.46168	6.99044	0.000770651	0.0269627
398092	ACCCGUCGAAGACUUUGUAGAAAU	24		2.28282	2.0388	0.000776859	0.0271573
1324897	GAACGCAGGAUUUGAAGAUUUUG	23		2.27635	2.25042	0.000777183	0.0271573
246022	AAUAGCACAUCUGAGCCU	18		-1.13499	6.97813	0.000779268	0.0272132
2070108	UUUAUCGCUCUAGUUGUUGGAG	22		-1.9054	2.59118	0.000782877	0.0273223
317789	AAUUCUUGUAUGAUUGUUGCAACU	24		2.12797	2.32046	0.000785309	0.0273901
404501	ACCGGAUCUUUAUCCAGAAGACUC	24		1.92258	2.58357	0.000788189	0.027457
800183	AUCACCAAUUUCGCAGCUACUGUU	24	repeat	2	2.36944	0.000788205	0.027457
1706238	UAUUAGUGUCUCUGUCAUCCGAAA	24		2.59705	1.74184	0.000789301	0.0274646
1096682	CACUUUGUGACUAUUACUGGCCU	23		2.59705	1.74184	0.000789404	0.0274646
1113478	CAUAAUUUGUUGCUAUGGGGGCC	23		-2.51204	1.85248	0.000789893	0.0274646
1259572	CUCUUUUGUCAUCUGGACCCCUGA	24		2.81664	1.54376	0.000792299	0.0275146
55448	AAAGAAUCCUGGAUAUUGAGCU	22	cDNA	-1.44249	3.78087	0.000792312	0.0275146
1842557	UGACUUUACAUUCUUGAUUCGCCU	24		3.2245	1.38501	0.000795304	0.0275844
662770	AGUGAGGUUAGAGGAGAAUAGAGC	24		2.59705	1.73965	0.000795308	0.0275844
531974	AGAGAAUCCGACGGACAAACUUC	23		1.14886	5.10596	0.000797026	0.0276269
349406	ACAAGUCCAAAACUGUAGCCU	21	cDNA	-2.51204	1.84908	0.000799657	0.027701
510334	AGAAUGCUUCAUAUAUCGAACUGU	24		-2.09341	2.61248	0.000801481	0.0277379
1436866	GCACAGAGUUGGGUCAAGUGGUC	23		-1.66313	3.72239	0.000801711	0.0277379
1155596	CCGAAAUUUCAGAGACACACUUA	23	repeat	2.74769	1.89588	0.000803504	0.0277784
1344234	GAAUUCGACUGUUCGGACAGU	21		1.92347	2.45669	0.000803872	0.0277784
387088	ACCAAAGAUUACGAAUUCGAGCCU	24		2.15524	2.14482	0.000811596	0.028028
1973817	UUCCACACGUCAUCAAGGACA	21		2.32687	2.07669	0.000813605	0.0280801
1601749	UAAAUAAAUGGAUUGUUGACCU	22		-1.05551	6.42194	0.000815961	0.0281423
1830931	UGAAGGAAUGAAGACAAACCGUGU	24	cDNA	2.64903	1.79843	0.000816762	0.0281423
508547	AGAAUCUACUUUGAACGACGAGAA	24		-1.35444	4.30706	0.000816912	0.0281423
608996	AGGAUAUUGAUGUCUCUGCCGCCU	24		1.44208	3.65574	0.000817457	0.0281438
275362	AAUCUGAGAAUACGUCUGAACCAAUU	26		-2.98232	1.56742	0.000818673	0.0281684
1781224	UCGGACCAGGCUUCAUUC	18	premiRNA	1.58216	3.49255	0.00082723	0.0284453
400056	ACCCUUUAGACUUCGAACUCAUGU	24		1.85737	2.54067	0.000830144	0.0285281
2040855	UUGUAGGACGUAGUUAUAAGCUA	23		2.39386	1.88086	0.000831425	0.0285546
509301	AGAAUGACAGAUCUAUGAUGACA	23		1.80855	2.7412	0.000840541	0.0288303
1055611	CAAACAAUUCUGGACGUAGAGAGU	24		2.59705	1.74073	0.000840797	0.0288303
46312	AAACGUAUAUGUAAGUGUGGAACC	24		-1.58943	3.15091	0.000840994	0.0288303
284344	AAUGAGAUCCAAAAUGAGACU	21	cDNA	-1.65559	4.34937	0.000844768	0.028942
811989	AUCCAAGGGAGCUCGAACCCGAGA	24		-1.4756	3.57493	0.000845793	0.028954
899116	AUGGAUGGGACCACGUUUAUGCCU	24		2.87492	1.58353	0.000846152	0.028954
1403476	GAGUUUGUCGCAUAGAUCUUGCCU	24		2.28282	2.04055	0.00085121	0.0291093
511608	AGAAUUAGGGUCGCUUUAGGAUU	23		2.59705	1.74023	0.000856774	0.0292817
981384	AUUCUGAUGUCAUCUUCUUGAACU	24	repeat	-2.13863	2.20076	0.000862168	0.0294481
491187	AGAAACACCCUGAACUUGGCAUG	23		2.08976	2.28601	0.000864418	0.029507
542588	AGAGCAGUAUCUUAUCAAAAGACU	24		-1.76517	2.98882	0.000867245	0.0295855
1588088	GUUUGAUCACUUACAAAUGGAG	22	cDNA	2.15524	2.14815	0.000874079	0.0298005
1381812	GAGAUUAAGCAGAUCAUACUGGGC	24		2.48926	1.97279	0.000875029	0.0298148
1750199	UCAUUGUAAGUGUUGAAUGCCU	22		-1.85749	2.66704	0.000875798	0.0298228
2019545	UUGCAAUUUGUAAACUUGAACACC	24		-1.22059	4.3951	0.000881386	0.0299949
391359	ACCAGCACAGUACGUAGAUCUAAC	24		2.44235	1.92294	0.00088528	0.0300936
1681257	UAUACAAUGUUCUAACUUGGGC	22		-1.18468	4.70643	0.000885913	0.0300936
607702	AGGAUACCAAGUUGAAACUACAUG	24		1.52329	3.65831	0.000886406	0.0300936
1870504	UGCUGUGAUGAAUUCAUG	18		-1.514	3.28684	0.000886432	0.0300936
1869086	UGCUCACUGCUCUAUCUGUCACC	23	premiRNA	2.44235	1.90685	0.000887103	0.0300982
2032700	UUGGCUGAGUGAGCAUCA	18	premiRNA	2.59705	1.73601	0.000890128	0.0301719
1519295	GUAGAUACUUGAUAACUCGGCCU	23		2.59705	1.73601	0.000890352	0.0301719
533445	AGAGACAUAGAAGAUUUGAGCUA	23		2.81664	1.54168	0.000891735	0.0302005
1016718	AUUUAUACUUGUUAGCAACCGCCU	24		1.56162	3.5528	0.000893222	0.0302326
828735	AUCGAGUAGAAACUGUAUUUAAGG	24		1.63722	3.07378	0.000898061	0.0303781
397592	ACCCGCGGAUUAAAGAAGAUCAAU	24		3.15818	1.30956	0.000899272	0.030398
1760584	UCCGAGACCGUAGAAUGUAUAAUC	24		3.15818	1.30955	0.000899735	0.030398
1251230	CUCGAGAUACGACUUCUGAAAAU	23		2.39386	1.87602	0.000901125	0.0304257
2024505	UUGGAACUGAGACGUAGUUGUUA	23		2.81664	1.544	0.000901639	0.0304257
372357	ACAGUGAGAUUCGAACCUUGGUAC	24		1.3877	3.94572	0.000905528	0.0305386
1259203	CUCUUUAUAAGGCUUGGACAAUC	23	cDNA	2.6992	1.81086	0.000909303	0.0306351
1455208	GCGUCUGUAGCUCAGUGG	18		-1.44174	4.36581	0.000909483	0.0306351
323234	AAUUGUAUAAUUCGUUGGCC	20	repeat	-1.81498	2.73369	0.000911263	0.0306766
397835	ACCCGGCCUGUACUUUUAGUGAGC	24		2.44235	1.9278	0.000912956	0.0307152
2011301	UUGAGAAUUUUUGAAAGGGCUCCCU	25		-1.33176	4.30202	0.000914372	0.0307444
1729189	UCACAAAGACUCGAACCCGAGAGC	24		1.79733	2.9364	0.000916309	0.0307762
1974069	UUCCACGUGAUUGUAUAAAGC	21	cDNA	-1.9054	2.58928	0.000916416	0.0307762
521610	AGACGAUUGUAUUCAACUGGAUGU	24		1.66986	3.01394	0.000922949	0.0309582
606287	AGGAGUCCAAGUAGAAGUCAACA	23		3.08866	1.24951	0.000923358	0.0309582
290522	AAUGGACCAGAGAAAAUAUAAAAU	24		-2.23804	2.09165	0.000923492	0.0309582
1114867	CAUAGGAUAUGACGCAGUGAUUG	23		2.81664	1.53914	0.000925367	0.0310026
1247197	CUCCAAUUUUAAGCUCGUCAGAU	23	cDNA	2.39386	1.87982	0.000928471	0.031088
1513230	GUAAUUUCAGAGAGUCGGUCGAUC	24		2.39386	1.87792	0.000933426	0.0312352
353700	ACAAUUUGUCUACUGAAGCCU	21	cDNA	1.16262	4.93959	0.000934273	0.0312449
323358	AAUUGUAUCUCUUUUUGUCGUU	22		-1.98511	2.38541	0.000940699	0.0314332
634307	AGGUAUAACUUCUCUAGACUAUGA	24		-1.52311	3.1637	0.000942151	0.0314332
476334	ACUUAUUGGUCUCUUGGCAUG	21		1.92347	2.46779	0.000942413	0.0314332
1342886	GAAUUAAGGAAGCAGUAGCACUCC	24		1.70565	2.95333	0.000942457	0.0314332
807406	AUCAUCCAGGGCAACAAGAAACUU	24	cDNA	2	2.37869	0.000943072	0.0314332
367539	ACAGAGAACUGUAGAACCUUCUA	23		1.09499	5.70019	0.000943265	0.0314332
296666	AAUGUCGGUAAAGACUUUAACACU	24	repeat	-2.35954	1.97379	0.000947547	0.0315571
420525	ACGAGAGUCAUCUGUGACAG	20	premiRNA	2.44235	1.91038	0.000950194	0.0316265
1367398	GAGAAUCAAGGACUAGUGACCAGA	24		2.39386	1.8718	0.000951076	0.0316371
290548	AAUGGACCCACUAGUGCACCCGA	23		-3.04063	1.61837	0.000951825	0.0316432
1269526	CUGGAUAUUAUCCUUUCCAUC	21		1.54576	3.46614	0.000954662	0.0317188
1645393	UACGUGACAGUAUCUUGUGGGCC	23		2.44235	1.91479	0.000955732	0.0317355
1170823	CCUGAAGUUCGCUAUUGUAGUU	22		1.95802	2.478	0.000957448	0.0317737
734804	AUACUGUAUAAAACGCCUCGCCUC	24		2.15524	2.15055	0.000958494	0.0317896
393175	ACCAUGUAGGACAAAAAACGACA	23		2.28282	2.02872	0.000959841	0.0318154
398455	ACCCUAACUGAAACAGAACUCGUC	24		2.15524	2.14209	0.000961832	0.0318626
306975	AAUUAUAUUUUCAACACGCCCCUC	24		1.66097	3.10041	0.000964884	0.0319448
1671004	UAGGGUUCUGAUUCUUACUGAUU	23		1.52838	3.39878	0.000966002	0.031963
539081	AGAGAUAGGAAACUGUUGUAACGG	24		3.15818	1.3065	0.000973934	0.0322064
519772	AGACCGGAAUGUAAAACCACACUU	24		1.28633	4.47188	0.000977858	0.0323171
389161	ACCAAUUCCAAGUAGCGACUCUGC	24	cDNA	2.12797	2.29966	0.000979865	0.0323644
885312	AUGCACAAAAUUUUCUUUGAG	21		-1.25003	5.24069	0.000981308	0.032393
1802858	UCUCUGGUUGUUGCCCUAUGUC	22		-2.23804	2.09674	0.00098417	0.0324683
1642636	UACGAGGUACGUGUAAACUGACU	23		2.39386	1.87896	0.00100383	0.0330976
903480	AUGGGUAGCACAAGGAUUAAU	21	premiRNA	2.39386	1.87896	0.00100476	0.0331087
1491987	GGGCUACAUAUGUUGGAUCUGUCU	24		2.44235	1.90785	0.00100761	0.033183
1975005	UUCCAUCGUAUCGAUCGACUCAGA	24	cDNA	2.45147	2.15582	0.00101036	0.0332541
1554680	GUGGCGGACUCAGAAUUUUCAAAC	24		3.08866	1.25192	0.00101126	0.0332586
1930641	UUACUCUGUGUGCACCCGAAGGAU	24		-2.51204	1.84772	0.00101171	0.0332586
839979	AUCUAGACCCCUGAACCAAUUUUU	24		1.88807	2.42831	0.00101227	0.0332586
2027221	UUGGACUGAAGGGAGCUCC	19	premiRNA	1.19726	5.26966	0.00102867	0.0337774
1596429	UAAAAUGUUGCAUCUGAGCCU	21		-1.03812	6.9424	0.00103622	0.0340056
1099958	CAGACUAUAGGACCCUUUCGA	21		2.81664	1.53901	0.00103925	0.0340849
1059049	CAAAGUUUGAAGAGGUUGGAA	21	cDNA	1.18093	4.53561	0.00104104	0.0341238
623221	AGGGACUCUGGAUGCAAUGAUAUU	24		2.23739	1.99783	0.00104587	0.034262
1968382	UUCAGGACAGAUAUUACUAUC	21	cDNA	1.16075	4.74804	0.00105444	0.0345227
909955	AUGUAGAAUUUCUCAGUGUCACUG	24		2	2.36835	0.00105677	0.0345788
531385	AGAGAAGUCUGACUGUACGAGUGU	24		1.27874	3.98668	0.00105995	0.0346429
441533	ACGUGGAAUGAGAUAUACAAGGAU	24		1.73252	2.78775	0.00105997	0.0346429
888431	AUGCCGGCAUGAACUUUAUACC	22	repeat	-1.78412	2.71735	0.00106663	0.034835
1626876	UAAUGUAAUGACUCGGACCCGAAA	24		1.50841	3.45283	0.00106709	0.034835
621522	AGGGAACCAAGUAGAAGCAAGCCU	24	repeat	1.67393	2.74506	0.0010737	0.0350303
17790	AAAAGAGAGACGUCGAGAGAAAGU	24		2.54313	1.6939	0.00107626	0.0350934
1930342	UUACUCGAAUGUUGUGGCACCCA	23		2.39386	1.88193	0.00107921	0.0351695
1143781	CCAUAUUGACAACUCUACAUGCCU	24		1.71789	2.66844	0.0010886	0.0354546
718766	AUACACGUAGGACAUCAUGUAGGA	24		-1.60335	2.93722	0.0010912	0.0355189
1180798	CGAAGAAUUCUGAAGACACUC	21	cDNA	-1.19238	5.55898	0.00109315	0.035557
624196	AGGGAGUAGUAGAGAUAAGACUUU	24		2.81664	1.5393	0.00109412	0.035557
296495	AAUGUCGCCUGAGAGAUUCGAAAU	24		3.2245	1.35681	0.00109444	0.035557
1940838	UUAGGUACAUGGUCCAAUCGAACA	24		-2.51204	1.85559	0.00109491	0.035557
1382255	GAGAUUCGAACUUUGGUACAACAA	24		2.59705	1.7339	0.00109927	0.0356779
1870506	UGCUGUGAUGAAUUCAUGAAA	21		-2.31103	1.93675	0.00110132	0.0357237
1645496	UACGUGAUACUAUCUUGUGGGCCU	24		1.55451	3.22778	0.00110611	0.0358584
992396	AUUGAGUGCAGCGUUGAUGA	20	premiRNA	-2.71044	1.71789	0.00112062	0.0362945
1437046	GCACAUCGAGAACCCUGAACUG	22		-1.1405	4.66092	0.00112086	0.0362945
1309420	GAAAACCAAUUGAUCGAGGGAUCU	24		1.71827	2.88235	0.0011258	0.0364335
1169523	CCUCGUGAUUAUGAAGUUCUUC	22	cDNA	1.55723	3.16195	0.00113198	0.0366123
961388	AUUCAGGAUAUUAACUCUAUGGGU	24		2.7559	1.49569	0.00113374	0.0366483
2027223	UUGGACUGAAGGGAGCUCCCU	21	miRNA	1.16869	12.1968	0.0011357	0.0366904
1103602	CAGCAUCAUACUCCUGCAU	19	premiRNA	2.23739	1.99871	0.00114114	0.036845
106563	AACAACAUACUUACUGAAAUGCC	23	premiRNA	-1.58062	2.99713	0.00114388	0.0369122
2032475	UUGGCUCAUGGAUUUUAGC	19	premiRNA	1.70565	2.9541	0.00114607	0.0369573
1985032	UUCGGACAUAGAUUGAAGAUCUA	23		1.36688	3.85464	0.0011466	0.0369573
849058	AUCUGCAGACACUAAUUUAAACCU	24		-2.0518	2.12413	0.00114746	0.0369638
988839	AUUGACAAAGUAGCGAUGUUGCCU	24		2.07168	2.41725	0.00114812	0.0369641
1619513	UAAGUCGAGAUGAUAGUUGGA	21	cDNA	1.57272	3.31041	0.00115411	0.0371291
1768020	UCCUUGGAUCCAUAAGUGGACU	22		1.36836	4.28693	0.00115457	0.0371291
1527336	GUAUGGGCUUGAGAAUUCAAAAGC	24		1.66305	2.82962	0.00115662	0.0371643
1134948	CCAACACUUGGAAUAUUUGAGCCU	24		2.81664	1.53279	0.00115742	0.0371643
1587574	GUUUGACCUUCCAAAUGGCCC	21		2.81664	1.53279	0.00115766	0.0371643
372790	ACAGUUCCGAGACUCUGAGAUAGA	24		1.24874	4.21843	0.00116179	0.0372597
1517654	GUAGAAGGAUAGAAGUAGUUC	21	cDNA	1.65343	2.92027	0.00116196	0.0372597
2029956	UUGGAUGGAUUUCAGGACUCGA	22		-1.1628	4.59776	0.00116565	0.0373161
1834941	UGAAUUGUAUUGGAGAAUGCCU	22		-1.6283	2.87462	0.00116585	0.0373161
1377045	GAGAGUCGAAGAAUGUAGAAACU	23		2.54313	1.69488	0.00116636	0.0373161
1815342	UCUUAUUUGUGGAGCUUUGGACC	23		2.54313	1.69488	0.00116638	0.0373161
1679412	UAUAACGUCAAUCAUUACG	19		-1.48345	3.19829	0.00116859	0.0373656
2004306	UUGAAGAAUUACGCGGUGCAGA	22	cDNA	3.08866	1.2545	0.00117022	0.0373962
3558892	UGCCAGAUGGACUUGUCUA	19		-1.60335	2.93386	0.00117296	0.0374627
93839	AAAUGUGGGCUGAGAAUAGAUC	22	cDNA	-2.35954	1.97373	0.00117738	0.0375406
1275111	CUGUUGACAUCCAAUUUUGGCCU	23		2.81664	1.53316	0.0011774	0.0375406
1837449	UGACAUGUAGGACAUGUGUGUCU	23	repeat	2.81664	1.53316	0.00117769	0.0375406
213919	AAGUACCCCCUCAACCUAUGCCCA	24		1.25344	4.30771	0.00117808	0.0375406
1145958	CCAUUGAUAUGCUGUAGAACCU	22		-1.34984	4.89377	0.0011802	0.0375867
407720	ACCUAGACUAGUCAGAUUCUGAUG	24		1.73252	2.77965	0.00118249	0.0376383
1885931	UGUAAGGAUAUGACACAUGAGCC	23		1.27656	4.44648	0.00118517	0.0376923
5741401	CCCGUGAAAUCCAGAAAUGAACUC	24		2.93093	1.66705	0.00118618	0.0376923
394534	ACCCAACAUCAGAUCGACGAAUGA	24		2.54313	1.69036	0.0011868	0.0376923
981805	AUUCUGGAUACGCCUCUGAGUUUC	24		2.32687	2.08969	0.00118721	0.0376923
1935242	UUAGAGACUGCCAUAAUUACAUA	23		2.1125	2.11262	0.00118755	0.0376923
1382224	GAGAUUCCGGACAUAGAUUGAGGG	24		2.15524	2.13461	0.0011902	0.0377552
911060	AUGUAGGAUGACAUGUAGGACAUA	24		2.19675	2.1641	0.00119428	0.0378632
1006819	AUUGUGUAUCUGAUAGCCCGAGG	23		2.01016	2.21447	0.00119811	0.0379632
427934	ACGCUGUAUAGCUGAGUUCCGCCU	24		2.01016	2.21683	0.00120376	0.0381207
1873130	UGGACUAGAUAAACCACAAGUC	22	repeat	-2.8581	1.452	0.00120789	0.0381965
2037850	UUGGUUAGGAUACUCGGCUC	20	repeat	-1.7585	2.58469	0.00120805	0.0381965
532085	AGAGAAUCGUCAACAGUGUCAAGA	24		1.39161	3.6194	0.00120867	0.0381965
947229	AUUAUACUAACCACUCGUCUC	21	cDNA	2.54313	1.68893	0.00120888	0.0381965
1030073	AUUUCUUGAAGUAACCCUUUC	21	cDNA	1.30417	4.18038	0.0012103	0.03822
69954	AAAGUAUUACUCUCAAGGACGCCU	24		-2.19258	2.05635	0.00122014	0.038509
122833	AACCAGAGAUCUCGGAUUUGAGUC	24		1.03364	5.66326	0.0012227	0.0385681
599654	AGGACGAGAGAGUAUAACUGCUUU	24		1.63722	3.06856	0.00122386	0.0385829
3996392	AGAAGAAUUCUGAAGACACU	20	cDNA	-2.59608	1.61386	0.00122687	0.038656
28425	AAAAUCUUGGAGGUACCAACUC	22		-1.78412	2.7144	0.00123079	0.0387578
475374	ACUUAUAAAAGCAAGGAUUGUUGC	24	cDNA	2.54313	1.69757	0.00123396	0.0387799
498400	AGAACGUAGAAUCCUUUGAAUAUU	24	cDNA	-2.59608	1.61294	0.0012344	0.0387799
397534	ACCCGCACUGAACUCACAAGAUAG	24		2.39386	1.88335	0.00123462	0.0387799
1135437	CCAACUCCAAGAGCUUGGCGCC	22		-1.09141	5.16753	0.0012349	0.0387799
581285	AGCGAGAUUGAACACACCAGAAGA	24		1.83117	2.6462	0.00123495	0.0387799
1847817	UGAGAUGUGUAGACGCCUAUGAGG	24		2.15524	2.14779	0.00124172	0.0389706
662150	AGUGAGAAGUACUGAAAACGCCU	23		1.25059	4.03669	0.00124423	0.0390092
1967063	UUCAGAAGGACUUGAACUCGAGA	23		1.36614	3.68897	0.00124434	0.0390092
1160426	CCGGAAUUUAAUAGGGUUGAACU	23		1.79964	2.63197	0.00124627	0.0390479
481459	ACUUGGGCAGAGAACUGUAUAACA	24		1.40206	3.5254	0.00125383	0.0392629
497685	AGAACCGCGGAACUCUUAAUUCUC	24		1.39515	3.66196	0.00125523	0.0392849
1023606	AUUUCAUUUACACUUGGACUGCCU	24		-2.19258	2.05346	0.00125646	0.0393015
1683974	UAUAGGAUUUCAGUUCUCAGCCU	23		1.50927	3.33217	0.00126113	0.0394253
849759	AUCUGGAUACACGAAUCUCACCCG	24		1.85178	2.40247	0.00126232	0.0394407
881948	AUGAUGAAUUGUGGUUCUCUGCCU	24		1.46889	3.35548	0.00127176	0.0397134
1873334	UGGACUGAAGGGAGCUCCCUU	21	premiRNA	1.22091	6.16892	0.00127348	0.039745
435459	ACGGUAGAGUUUUGGAACGAAGC	23		1.85178	2.40089	0.00128043	0.0399396
403028	ACCGCACUUGUGGAAUUUCACUGG	24		1.50841	3.44133	0.00128383	0.0400236
1112703	CAUAACGAGAGACAUAUCAACUC	23		2.7559	1.48875	0.00128671	0.040091
1797943	UCUCAGAACUUGAACUCGGGACCU	24		1.68433	3.1121	0.00128975	0.0401636
986304	AUUGAACACCCACGAUCAUCGAAU	24		1.67978	2.93035	0.00129101	0.0401805
1377234	GAGAGUGAAUUCAGAUUAGUCGUC	24		1.76094	2.79782	0.00129466	0.0402716
654995	AGUCAGUUGGACAUAGUUGUUCGC	24		2.54313	1.68945	0.00129818	0.0403397
472935	ACUGUUUUCAUCUCCAAAGCU	21		2.54313	1.68944	0.00129829	0.0403397
1186051	CGAGAAAUCUCUGAACUUCAGUU	23	cDNA	1.82363	2.5078	0.00130296	0.0404624
854300	AUCUUGAACCGUAUCUGACCCUA	23		3.08866	1.24719	0.00130447	0.0404663
1055601	CAAACAAUUCUGAACGGAGGGAGU	24		3.08866	1.24719	0.00130492	0.0404663
1847708	UGAGAUGGGGUGUUAAAGAAUGAC	24	cDNA	1.33307	3.66937	0.00130549	0.0404663
1577249	GUUGAGAGAUAGACUGAGAACGGU	24		3.08866	1.24718	0.00130609	0.0404663
1996335	UUCUGUAAUUCUGUUUUUGCCU	22	repeat	-1.38296	4.0322	0.00130669	0.0404663
1879035	UGGGAGCACUGUAGAAGACUAUAG	24		3.08866	1.24718	0.00130838	0.0404961
796365	AUCAACUUUUGAUCGGCAGACC	22		-1.34403	3.89288	0.00130982	0.0405183
1159710	CCGCUCGAGACUCUGUUGUAAUU	23	cDNA	3.01562	1.18168	0.00131063	0.0405211
1369271	GAGAAUUUCAUCAGAUCUAAUGAC	24		2.7559	1.49106	0.00131591	0.0406621
663212	AGUGAUAUUGUUCGCUUUGGGCCU	24		1.28316	4.25656	0.00131728	0.0406743
1104637	CAGCUGACGACUCGUUGAUUCU	22	premiRNA	-1.37517	3.63728	0.00131776	0.0406743
1537205	GUCGUAGAUACCUUGAUGCC	20		1.29956	4.12486	0.00132201	0.0407831
745492	AUAGCCCACAUUGAAAUUCUGACU	24		1.85178	2.3992	0.00133412	0.041134
404595	ACCGGAUUCACGUGAACUCAUGCU	24		1.313	3.86574	0.00133976	0.0412853
960935	AUUCAGAUUAGUCGUCAGAUAUC	23		-1.86725	2.29558	0.00134267	0.0413522
1781235	UCGGACCAGGCUUCAUUCCUCA	22	premiRNA	2.81664	1.52952	0.00134432	0.0413795
1324988	GAACGCUGACUAUGUCUGAGCCU	23	cDNA	3.01562	1.18417	0.00134503	0.0413795
1084276	CACAUCGAGAACCCUGAACUGG	22		1.05922	5.9776	0.00134761	0.0414361
127490	AACCGGAUACUGCGAAGAACUUGC	24		1.78908	2.48558	0.00134929	0.0414649
191588	AAGCGAGAUUGAGAUGGUUUGGGC	24	repeat	2.48711	1.65027	0.00135098	0.0414918
661840	AGUGACUGAGAGAAAGCGAGCAGC	24		1.79964	2.62401	0.00135164	0.0414918
207426	AAGGGGCACUUUGAACGAGAUU	22	repeat	-1.7474	2.78772	0.00135477	0.041565
404003	ACCGGACGAAGAGAGUAACUUUUU	24		3.08866	1.24442	0.00135616	0.041585
2036140	UUGGUAUAACUGAGAAUAGACU	22		-2.01524	2.26067	0.00136168	0.04171
626623	AGGGCGGAGAAACGAAUUCAAGAU	24		1.37852	3.66205	0.00136173	0.04171
1328268	GAAGAAUCCGAGCAAAAUAGACUC	24		3.15818	1.29829	0.0013664	0.0418304
582688	AGCGGACAACUCGAGUCAGGGAGU	24		-2.19258	2.05799	0.00137034	0.0419159
429965	ACGGACCCACCUUAUAUUAAGGG	23		1.74875	2.69425	0.00137069	0.0419159
2038810	UUGUAAACUUGAACACCAUCCU	22		-1.21581	4.31628	0.00137309	0.0419665
724568	AUACCCCUCAACUUUGUCAUUUGG	24		1.88807	2.44029	0.0013747	0.0419929
1029364	AUUUCUGGUCACUCAAGCGGAC	22		-1.88815	2.45327	0.00137697	0.0420392
91753	AAAUGGACUGUUGAGAGAAGAG	22		-2.31103	1.93588	0.00137953	0.0420691
1335883	GAAUAAUCGGAGUGUUUAUGGCCU	24	repeat	2.34369	1.83312	0.00137995	0.0420691
17295	AAAAGACGGACAUAUUAGUAUAUA	24		-2.40607	1.7625	0.0013802	0.0420691
124103	AACCAUUUCAUUGAUUACUACGUC	24		1.73443	2.56813	0.00138388	0.0421582
1140251	CCACUGGGGCUGUAGCUCGAG	21	repeat	-2.19258	2.0533	0.00138971	0.042297
508835	AGAAUCUUAUCUUUAAACUGUU	22		-1.79226	2.61695	0.00138994	0.042297
1373566	GAGAGACUGUUUCCAAUAGACCCU	24		2.1125	2.11607	0.00139272	0.0423586
1250874	CUCGAGAAAGUACCGACUGCC	21	cDNA	3.2245	1.35142	0.00139635	0.042446
2011305	UUGAGAAUUUUUGAAAGGGCUUCCC	25		-1.65582	2.80907	0.00139762	0.0424615
1319972	GAAAUUCUGAUUUGUGGUGGCACC	24		2.54313	1.70581	0.00139884	0.0424758
1228545	CUAAUUCAAAAUGCUCUUCCU	21		1.85737	2.54182	0.00140045	0.0425015
530220	AGAGAACUCAAUGAAAAAAUUACAU	25		-1.68735	2.63643	0.00140845	0.0427213
1127424	CAUUACCACUAUGUCCACUCUU	22		-2.8581	1.4538	0.001414	0.0428664
492779	AGAAAGAGAAAGACACUUGGACAG	24		1.62659	2.89256	0.00141556	0.042885
671813	AGUUAAUACCUCAGAUUGUCACUC	24		2.54313	1.69083	0.00141614	0.042885
1540039	GUCUGUUAGAUAUAUUUGACGCCU	24		1.41401	3.42902	0.00141713	0.0428866
819492	AUCCGGGCUGCAUAUUAAUGUAUC	24		1.43067	3.38497	0.00141773	0.0428866
1369357	GAGAAUUUGUGAGUUUGGACGAAC	24		2.48711	1.64919	0.00142319	0.0430286
808639	AUCAUGUAGAGUAAGAAGUGCC	22		-1.81498	2.74898	0.00142425	0.0430374
1793875	UCUAGCACCCGUCGGAGACUUUGA	24		2.6925	1.43586	0.00142625	0.0430748
2089839	UUUCGUCUUGAAAGUUUGCCCA	22	miRNA	-1.49269	4.75834	0.00143015	0.0431525
1738540	UCAGAUCUGUCGGUUUUGAGCCU	23		2.54313	1.69992	0.00143036	0.0431525
535309	AGAGAGAACGACAAAAGAGAACU	23		1.62659	2.89859	0.00143297	0.0432079
1723593	UCAACUUUUGAUCGGCAGACCU	22		-2.40647	2.0169	0.00143434	0.0432259
1929344	UUACGUGGAAUGCAGAUCUUCAGC	24		2.19675	2.16511	0.00143638	0.0432643
1672466	UAGUAAACUGUUUGUCAAUCGCCU	24		-1.71442	2.85903	0.00144007	0.0433521
568728	AGAUUGUCAGUCAAGGCACCC	21	cDNA	-1.43343	3.28141	0.00144158	0.0433742
159541	AACUUUGUCAUUUAGAGCUGAUA	23	repeat	1.4485	3.33931	0.00144269	0.0433785
1317109	GAAAUAGACUCACGAUUACCCGGU	24		2.54313	1.68453	0.00144384	0.0433785
563412	AGAUGCGGGCUUUGUUGAAACAGC	24	repeat	2.01016	2.21789	0.00144404	0.0433785
1608386	UAACGAAACAGAUUUAGACAACUC	24		-1.49896	3.14579	0.00144659	0.0434318
465285	ACUGAACCAUUGUGAAUAACCACC	24		1.48815	3.24725	0.0014551	0.043664
1109314	CAGUAUACUCAGAUCACGGUC	21	cDNA	-1.44609	3.23209	0.00146044	0.0438008
1700470	UAUGGACUUGUACAAUCUCCCUUC	24		2.54313	1.68639	0.00146196	0.0438227
1138263	CCACAAGAUUAAAGGACAUUUUG	23	repeat	1.31729	3.7856	0.00146545	0.043904
266561	AAUCCGGGCCGCGACUGGCACCCA	24	repeat	-1.06701	5.68218	0.00146711	0.0439303
847997	AUCUGAGAAUACGUCUGAACCAAUU	25		-1.12848	5.02273	0.00146965	0.0439828
56968	AAAGACCAAUGAAUUCUCCAA	21	cDNA	-2.09587	2.1621	0.00147121	0.044006
2027239	UUGGACUGAAGGGUUUCCUU	20	cDNA	2.34369	1.8359	0.00147208	0.0440087
1367396	GAGAAUCAAGGACUAGUGACC	21		2.23739	1.98624	0.00147374	0.0440346
1378017	GAGAUAAAGUGACUGUAAAAUGGU	24		-1.40033	3.42581	0.00147916	0.0441732
964982	AUUCCAAGAAGACUCUAGAAUUCU	24		-1.49896	3.15063	0.0014833	0.0442732
531859	AGAGAAUAUUGCAUCGGAUGUUGA	24		1.86203	2.65931	0.00148707	0.0443621
1664019	UAGCGUUUGACCAUAGAUUUCUA	23		2.39386	1.86077	0.00150414	0.0448088
94298	AAAUGUUGCAUCUGAGCC	18		-1.80167	2.50452	0.00150434	0.0448088
530545	AGAGAACUUCAUGGCAGCCCGAAA	24		-1.74285	2.88652	0.00150444	0.0448088
1764412	UCCUAACCAUAUAUUACAAGGACU	24		-2.09587	2.17038	0.00150883	0.0449068
2116444	UUUGUCGUUCUGUAGGCUAACU	22		-1.24225	4.4169	0.00150933	0.0449068
1086893	CACCCGUCGGAGACUUUGAAGA	22		1.68636	2.64867	0.00151247	0.0449692
283955	AAUGAGACAAUCUUGAACAGUU	22	repeat	-1.35895	3.90345	0.00151303	0.0449692
1349526	GACAGAGAAUCCGACGGACAAACU	24		1.15689	4.82713	0.00152189	0.0451952
564997	AGAUGUGUUUAUGACUGUUAGCCU	24		0.93918	6.7403	0.00152225	0.0451952
573339	AGCACCCGUCGGAGACUUUAAA	22	repeat	-2.31103	1.94454	0.00153234	0.0454707
1559285	GUGUCUCUGAGAUUUCGGGCA	21	repeat	2.23739	1.9851	0.00153714	0.0455891
1752748	UCCAAGAGCUCUGAUGUUGUCUUU	24		1.63462	2.81405	0.00154498	0.0457975
477806	ACUUCGGAAUGUACACACGCCU	22		-1.18599	5.04894	0.00154936	0.045903
5600448	ACUUCCAUGACUCUGAUGCA	20		-1.68735	2.63654	0.00155161	0.0459454
2113807	UUUGUAAUUCUGUUUUUGCCU	21		-2.26083	1.8967	0.00155318	0.0459676
1546007	GUGAGACGGAAUCAAGAUUUGAAC	24		2.34369	1.84139	0.00155491	0.0459944
675000	AGUUCAGGGGGUAAUAGGACC	21	repeat	2.1125	2.1037	0.00156493	0.0462664
910643	AUGUAGCGAUGUAAACCUAGGCCC	24		-1.54686	3.18814	0.00156868	0.046353
972061	AUUCGAGGGCCGUUAGUGACGUAU	24		1.58852	3.04409	0.00157402	0.0464863
379981	ACAUGACUUUGUUACCUUGAGCCU	24		1.63722	3.08583	0.00158039	0.0466498
668996	AGUGUCUGAUUUAUCAAACUCU	22		-2.59608	1.62242	0.00158407	0.0467338
867047	AUGACAAGGGUAUUUUGGACCCA	23	repeat	2.54313	1.68239	0.00158881	0.046849
1825277	UGAAAGAAUGCAAGGGGUUGC	21	cDNA	2.19048	1.96039	0.00159099	0.0468886
128587	AACCUAGAACCAUUGAGCCAACU	23		1.53608	3.07776	0.00159478	0.046963
1628404	UAAUUCAAUUUUUACUUUUGUC	22	repeat	-2.40607	1.75812	0.00159657	0.046963
2036418	UUGGUCAAUUUUCCUAUCUUC	21		2.7559	1.48008	0.00159784	0.046963
992950	AUUGAUAUAUAUAAAAGUUGGACC	24		2.34369	1.83703	0.00159795	0.046963
1791178	UCUAAGCACGUUGAAACGCCU	21	cDNA	2.7559	1.48008	0.00159797	0.046963
571138	AGAUUUUUGGGAGAGAGACGCCU	23	cDNA	1.61308	3.05735	0.00159854	0.046963
918545	AUGUGAACUCGGAACACCAGAUGG	24		1.66305	2.83659	0.00160701	0.0471673
535038	AGAGAGAAACACCCUGAACUUGGC	24		1.32207	3.70207	0.00160717	0.0471673
1337971	GAAUCAAGGGAUCAACAGAAUUGU	24		1.37439	3.60045	0.00160959	0.0472134
413523	ACCUUGAUCAGAGACUCGAAUCUC	24		2.06846	2.07105	0.00161483	0.0473424
992352	AUUGAGUGACUUUCUGAGGAA	21		-2.13863	2.2079	0.00161815	0.0474151
1284371	CUUCAUCGGUUGAACCUGACGCCU	24		1.47309	3.59774	0.00162154	0.0474795
1829902	UGAAGACACUGACUUGAAACCU	22	cDNA	-2.8581	1.44746	0.00162204	0.0474795
888513	AUGCCGUAGAUGAUCGUUCUUAGACC	26		-1.11518	5.81421	0.00162402	0.0475124
685129	AUAAAACGCUGAGAAUUCUGAAA	23	cDNA	-1.56657	3.45179	0.00162582	0.0475403
42744	AAACCGUUAAGAACCGAUAACCCG	24		2.34369	1.83389	0.00163315	0.0477266
241445	AAUACGAGAUUUCUGACAAAACU	23	cDNA	2.87492	1.56963	0.00163389	0.0477266
1449284	GCGAACCAAAUAGUGUCUGAACCU	24		2.7559	1.4996	0.00163504	0.0477353
440779	ACGUGACUAAUUAUACAAACUCGA	24	repeat	-2.19258	2.05752	0.00164713	0.0480632
1810121	UCUGGGAGGCUCUUGAUC	18	cDNA	1.83117	2.63764	0.00164842	0.0480758
1318453	GAAAUGACCGGAUGUAUGUAGAUC	24		2.7559	1.48035	0.00165025	0.0481042
1975465	UUCCAUUGAUAUGCUGUAGAACCU	24		-1.54674	3.43546	0.00165198	0.0481149
1670537	UAGGGCUCUUGUCGAUAU	18		2.0885	2.61905	0.00165233	0.0481149
1304146	CUUUGUUGGUGACUUUGAUCU	21		2.48711	1.64604	0.00166151	0.0483175
1071158	CAAGGCACUAACAAAGAAUGCCU	23	repeat	2.48711	1.64604	0.0016617	0.0483175
1869674	UGCUCUGAUGUUGCAUACCGA	21	cDNA	-2.8581	1.45559	0.00166187	0.0483175
105037	AACAAAAUCUCUGACCCGAGAA	22		-1.04247	5.46904	0.00166662	0.0484304
497636	AGAACCCUUGGCCUGCCUACGUGG	24		1.65343	2.90922	0.00167184	0.0485571
718670	AUACACGUAGAACACCAUGUAGG	23		1.88531	2.28	0.001675	0.0486235
1055965	CAAACAUGUCGGAAACGCGUU	21	cDNA	1.20913	4.27307	0.00167605	0.0486239
1574640	GUUCUAUCAUGACUCAAACUCGGA	24		1.70352	2.77223	0.00167675	0.0486239
2013049	UUGAGAUUUAAUAGGGUUGGACU	23		2.6992	1.85937	0.00167923	0.0486709
1077140	CAAUGAGAUCAAACUGCUGGGU	22	cDNA	1.21974	4.22547	0.00169303	0.0490218
58906	AAAGAGAGCUCUGAGAAUAAUAUC	24		-1.6256	2.779	0.00169309	0.0490218
198765	AAGGACUUGAGAAUGAUAUAUUGA	24		-1.03525	5.24398	0.00170567	0.0493607
1061993	CAACAAGGAACUUCUUUCCCU	21	cDNA	1.96865	2.17797	0.00171026	0.049468
1618279	UAAGGUCCUAUUACCCCUGAACU	23	repeat	1.70565	2.97406	0.00171603	0.0496074
519210	AGACCCAAGUUGAUCGUUUCAAUA	24		1.67393	2.73283	0.00171685	0.0496074
1492686	GGGGACAUUUUGAAUAAGCAAUC	23	cDNA	1.2666	3.90052	0.00171847	0.0496285
1850670	UGAGGCUCCUGUUCAAAGAACC	22	cDNA	1.53812	3.00072	0.00172337	0.0497445
546696	AGAGGCGGAACCAGAAUUUUUGAU	24		1.63722	3.08877	0.00173018	0.0499097
856679	AUCUUUGGACAAUGAAUUCUCACC	24		1.66305	2.83147	0.00173088	0.0499097
876233	AUGAGAUUGAUGAUGCCUUGGUA	23	repeat	1.18178	4.29067	0.00173215	0.0499208
762128	AUAUAGGAAUUCCUGAGCCCAAGA	24	cDNA	1.05296	8.80525	0.00173701	0.0500353
397020	ACCCCUUGGCUUGAAUUUCUGACC	24		1.53105	3.28544	0.00174011	0.0500876
573341	AGCACCCGUCGGAGACUUUAAAG	23	repeat	-1.43343	3.28594	0.00174062	0.0500876
1711124	UAUUGGCAAAAGAUUCGUGAC	21	cDNA	-1.19768	5.41702	0.00174875	0.0502959
441459	ACGUGGAAACCCUUCUGAAUAAGG	24	repeat	1.20434	4.03527	0.00175249	0.0503776
1748406	UCAUGUGACCGAGAAGACGAACC	23		2.48711	1.64767	0.00175493	0.0504219
133253	AACGAGAACUUAGGAUUGUAUUUC	24		1.28967	4.07281	0.0017579	0.0504813
1613340	UAAGAAUUUCAGUUUGAACCCU	22		-1.29092	3.66334	0.00175999	0.0505155
636276	AGGUCGGUCUGGCUUAACCCGAGA	24		-1.38934	3.35932	0.00176146	0.0505319
313203	AAUUCCUGUAGAUGUAUAUUUGCC	24	cDNA	-1.65359	2.61111	0.0017639	0.0505758
1617881	UAAGGGAGUUAGACGUAACAUCGU	24		-2.0518	2.12916	0.00177017	0.0507299
595348	AGGAAUUUCUCUGACUUGAAAAGA	24		2.48711	1.64117	0.00177375	0.0507881
266560	AAUCCGGGCCGCGACUGGCACCC	23	repeat	-2.29171	1.66338	0.00177475	0.0507881
1087901	CACCUAGAAUGAAGAAUUGUCCU	23	repeat	2.42883	1.59897	0.00177492	0.0507881
264880	AAUCCACCUUAAGAUAGUCAGUAG	24		2.48711	1.64252	0.0017796	0.050896
135410	AACGAUUUGUGGACCUCUGGGA	22		-1.87165	2.56593	0.00178648	0.0510667
478087	ACUUCUAGUGUAGACUCCAAACAC	24		1.23733	4.02201	0.00178844	0.0510967
743719	AUAGAUCUGACGCCUUGGAGCACC	24		-2.0518	2.13134	0.00179029	0.0511236
902574	AUGGGCACCACUGCGAUCUGAACC	24	cDNA	1.73107	2.99553	0.00179768	0.0512959
133670	AACGAGAUAAAGAAUUUCUGGAAU	24	cDNA	-1.88689	2.16353	0.00179815	0.0512959
1175943	CCUUGGCUGAAAUCUUUGAUU	21	cDNA	2.48711	1.64434	0.00179962	0.0513117
1879954	UGGGCUCGAGAUAAUUUGAAUAGG	24		1.50976	3.25447	0.00180223	0.0513599
44333	AAACGAGUUGAACUUCUAUACACU	24		-1.21501	4.17815	0.00180497	0.0514117
1184044	CGACGAAGCGUUCAUCACCUC	21		1.1589	4.85729	0.00181502	0.051654
2084773	UUUCCUAGGCUAGCCCCCUCUU	22		-2.79173	1.39343	0.00181531	0.051654
1787905	UCGUGAAUCCUUCGGCUAUCC	21	premiRNA	3.08866	1.23663	0.00181689	0.0516726
37644	AAACACGAGACCUCUGAUUAUAAU	24	cDNA	1.16456	4.37807	0.00181912	0.0517098
1065231	CAACGUGCGUUGAUGUAAGAGCCU	24		1.62659	2.90639	0.00182468	0.0518415
5930008	UUCAUGUACGUUGAUAAGAUCCA	23		1.52755	4.14381	0.00182563	0.0518424
1242867	CUCAACAUGAUGGUUUACUGU	21		2.93869	1.11573	0.00182672	0.0518472
1879465	UGGGCAGAGAACUGUAUAAAAAC	23	repeat	1.46889	3.35735	0.00183376	0.052015
1205228	CGGACUCAGAAUUUUCGUUCAGGA	24		1.68636	2.64921	0.00183449	0.052015
1859735	UGAUUGACGAAUUUAAUGGCCU	22		-1.22228	3.94927	0.00183817	0.0520928
989146	AUUGACAGUGAGAACUGAACUCAC	24		2.06846	2.06745	0.00184556	0.052276
205663	AAGGGAAUGUAAGAAGAAUAAGCU	24		1.37936	3.46445	0.00184651	0.0522763
1295757	CUUGUAUUGCUAGCACAUAACCUU	24	premiRNA	-1.21151	4.06233	0.00185049	0.0523627
563711	AGAUGGAGAACCAAAUGAUAUCCU	24		-2.5353	1.56653	0.00185522	0.0524702
1424347	GAUUAAGUUAGAAGGAACAUGCCU	24	repeat	0.975427	6.60382	0.00185713	0.0524976
702930	AUAAGAUCUUUUACCGUAGUAAUC	24	premiRNA	-1.85091	2.42431	0.0018599	0.0525495
1611854	UAACUUCUUCAAGAACUUUGUUCU	24	premiRNA	-1.2588	4.03483	0.00186412	0.0526333
1843861	UGAGAAGAGAAUUUUGGAGCCAAU	24		-1.80167	2.50681	0.00186513	0.0526333
173739	AAGACUGGCGAACAAGAUUUAUCU	24		-1.43343	3.28921	0.00186614	0.0526333
1126204	CAUGUGGUAGUAAAUGGCUGACA	23		1.71789	2.67484	0.00186662	0.0526333
1660540	UAGAUAGAUAGAGUCUGGAGCCU	23		1.56354	3.02384	0.00186933	0.0526833
113558	AACAGAACUUAUCACUCUCCUA	22		-1.18586	4.21531	0.00187146	0.0527159
1821569	UCUUUGAGAACUAAGACUAGCCU	23		2.06846	2.07542	0.00187237	0.0527159
1283980	CUUCAGGACAGAUAUUACUAUC	22	cDNA	1.81456	2.36856	0.00187358	0.0527233
1069539	CAAGAUCUCUGUAUGUAUGAGCU	23		2.23739	2.01227	0.00187542	0.0527487
1740135	UCAGGAUCUGUUUGUGUUGGACC	23		2.48711	1.63987	0.00187995	0.0528497
770692	AUAUCCAGUAUAGUCCGACAAUGU	24		1.48815	3.24847	0.001883	0.0528956
1872628	UGGACCGGUGAAAACAUUUGAUGC	24		2.29171	1.78596	0.00188347	0.0528956
911056	AUGUAGGAUGACAUGUAGGACA	22	repeat	1.31002	3.60897	0.00188719	0.0529549
[truncated: 54,086 more rows]

## Sheet: DE miRNAs
Seq_id	Sequence	Seq_length	Class	Annotationa	logFC	logCPM	PValue	FDR	Locus
2027223	UUGGACUGAAGGGAGCUCCCU	21	miRNA	ath-miR319a	1.16869	12.1968	0.0011357	0.0366904	SL2.40ch06:1551676-1551967
2110336	UUUGGAUUGAAGGGAGCUCUA	21	miRNA	sly-miR159	1.27228	14.508	0.000120531	0.00604857	SL2.40ch03:61786005-61786301
1234092	CUAGAUUCACGCACAAGCUCG	21	miRNA	ath-miR403	1.36876	8.93007	3.02355e-06	0.00025889	SL2.40ch01:70879734-70879875
2027233	UUGGACUGAAGGGAGCUCCUU	21	miRNA	gma-miR319l	1.37597	6.93694	7.91569e-05	0.00430178	SL2.40ch03:49898455-49898649
1866486	UGCCUGGCUCCCUGUAUGCCA	21	miRNA	sly-miR160a	1.42874	6.21196	1.3816e-05	0.000958979	SL2.40ch02:16516590-16516706
1779792	UCGCUUGGUGCAGGUCGGGACC	22	miRNA	sly-miR168	1.43684	10.1686	2.7022e-06	0.000233874	SL2.40ch08:558729-558940
2013327	UUGAGCCGCGUCAAUAUCUCU	21	miRNA	ctr-miR171	1.44725	3.8024	0.000441729	0.0174587	SL2.40ch07:58089150-58089256
1818344	UCUUGCCUACACCGCCCAUGCC	22	miRNA	sly-482b	1.48541	9.05152	3.90076e-07	4.11997e-05	SL2.40ch06:33870395-33870190
903481	AUGGGUAGCACAAGGAUUAAUG	22	miRNA	sRNA_ID903481	1.52461	8.32161	3.79874e-07	4.01978e-05	SL2.40ch10:62182475-62182727
974652	AUUCGGUCUUCUUAUGUGGAC	21	miRNA	sRNA_ID974652	1.63915	4.44448	1.65527e-05	0.00112119	SL2.40ch07:55947621-55947479
2031396	UUGGCAUUCUGUCCACCUCC	20	miRNA	ath-miR394a	1.63992	6.71934	3.09919e-06	0.000263356	SL2.40ch04:63484447-63484646
2111139	UUUGGCUCAUGGAUUUUAGC	20	miRNA	sRNA_ID2111139	1.64685	8.47347	1.37838e-08	2.06698e-06	SL2.40ch08:393508-393994
2032707	UUGGCUGAGUGAGCAUCACUG	21	miRNA	sRNA_ID2032707	1.85427	7.89817	5.42835e-08	7.03102e-06	SL2.40ch12:1979337-1979576
1781227	UCGGACCAGGCUUCAUUCCCC	21	miRNA	sly-miR166a-b	1.88729	14.5066	2.33006e-11	6.25259e-09	SL2.40ch01:79167030-79167181
1973839	UUCCACAGCUUUCUUGAACUU	21	miRNA	ath-miR396b	1.89016	9.12779	2.74588e-10	5.92308e-08	SL2.40ch07:2628748-2628897
193389	AAGCUCAGGAGGGAUAGCGCC	21	miRNA	ath-miR390a	1.92866	4.02005	8.25585e-06	0.000624018	SL2.40ch09:8388184-8388292
2064938	UUUAGCAAGAGUUGUUUUACC	21	miRNA	sly-miR6024	1.99984	7.17253	3.14757e-09	5.41498e-07	SL2.40ch01:74999720-74999827
1830827	UGAAGCUGCCAGCAUGAUCUA	21	miRNA	sly-miR167	2.02301	4.66893	5.87785e-07	5.97198e-05	SL2.40ch09:63883398-63883506
1892963	UGUCGCAGAUGACUUUCGCCC	21	miRNA	sRNA_ID1892963	2.12979	8.04697	8.46186e-12	2.5933e-09	SL2.40ch08:53776368-53776538
1781234	UCGGACCAGGCUUCAUUCCUC	21	miRNA	osa-miR166g-3p	2.18849	13.1109	3.8347e-11	1.00498e-08	SL2.40ch01:84381885-84382072
1821013	UCUUUCCUACUCCUCCCAUACC	22	miRNA	ghr-miR482a	2.3035	11.3596	6.6682e-14	2.89907e-11	SL2.40ch04:55142194-55142407
1826518	UGAAAUGCUAUAGUUGGAAAGU	22	miRNA	sRNA_ID1826518	2.34863	3.54228	4.30561e-06	0.000348953	SL2.40ch07:4228975-4229187
2007519	UUGACAGAAGAUAGAGAGCAC	21	miRNA	sly-miR156a-c	2.4036	11.1788	2.36718e-16	1.50865e-13	SL2.40ch02:29897643-29897807
1818326	UCUUGCCAAUACCGCCCAUUCC	22	miRNA	sly-miR482c	2.41517	6.83714	1.26543e-14	6.11813e-12	SL2.40ch06:33877931-33878121
2032703	UUGGCUGAGUGAGCAUCACGG	21	miRNA	sRNA_ID2032703	2.47341	6.93721	2.10126e-13	8.53963e-11	SL2.40ch12:1977726-1977906
2079361	UUUCAGUAGACGUUGUGAAUA	21	miRNA	sRNA_ID2079361	2.60244	2.31824	7.43614e-05	0.00406876	SL2.40ch08:56132598-56132830
1836590	UGACAGAAGAGAGUGAGCAC	20	miRNA	zma-miR156i-5p	2.63938	8.07837	7.63266e-15	3.82206e-12	SL2.40ch08:49122836-49123002
1973836	UUCCACAGCUUUCUUGAACUG	21	miRNA	ath-miR396a	2.65414	12.1913	6.80569e-15	3.43865e-12	SL2.40ch12:2905644-2905807
1600280	UAAAGCUGCCAGCAUGAUCUGG	22	miRNA	ath-miR167d	2.67356	5.53445	6.03487e-12	1.89084e-09	SL2.40ch02:33395630-33395926
2084839	UUUCCUAUUCCACCCAUGCCAA	22	miRNA	stu-miR482c	2.77136	4.90242	5.7404e-12	1.80868e-09	SL2.40ch06:33870040-33869895
2013317	UUGAGCCGCGCCAAUAUCACG	21	miRNA	sly-miR171d	2.81267	3.68118	4.99684e-09	8.21827e-07	SL2.40ch12:519795-519887
1758234	UCCCCAGUCCAGGCAUUCCAAC	22	miRNA	sly-miR5300	2.92148	4.83254	3.17085e-12	1.05227e-09	SL2.40ch04:423120-423394
1877973	UGGCUGUAAAUCUAAACUCGU	21	miRNA	sRNA_ID1877973	2.93093	1.63621	0.000554025	0.0209613	SL2.40ch07:3076297-3076415
1887409	UGUAGAAGUCAUGAAUAAAAUG	22	miRNA	sRNA_ID1887409	2.9317	5.34089	1.12318e-13	4.70094e-11	SL2.40ch08:59305543-59305921
1873739	UGGAGAAGCAGGGCACGUGCA	21	miRNA	sly-miR164	2.9767	3.20122	2.02945e-08	2.92595e-06	SL2.40ch09:7197958-7198153
134949	AACGAUCUCUACAUUGUAGGC	21	miRNA	sRNA_ID134949	3.15499	5.3839	9.37358e-16	5.52512e-13	SL2.40ch09:56988928-56990378
2046800	UUGUGGGACAAAAAGAAGCCU	21	miRNA	sRNA_ID2046800	3.19505	2.26279	1.20403e-05	0.000851538	SL2.40ch01:87333966-87333838
193387	AAGCUCAGGAGGGAUAGCACC	21	miRNA	gma-miR390b-5p	3.21462	4.68172	5.31626e-14	2.34769e-11	SL2.40ch10:58674311-58674473
1854417	UGAUAGAAGAGAGUGAGCAC	20	miRNA	zma-miR156i-5p	3.26221	5.94986	2.19305e-19	2.04991e-16	SL2.40ch08:49154385-49154489
1776210	UCGAUAAACCUCUGCAUCCAG	21	miRNA	sly-miR162	3.30205	8.80693	5.24155e-26	1.08877e-22	SL2.40ch03:58491525-58491638
5734	AAAAAGAUGCAGGACUAGACC	21	miRNA	sRNA_ID5734	3.39767	5.24764	1.71934e-18	1.50668e-15	SL2.40ch01:79871298-79871406
1893645	UGUCUCUCCCUCAAGGGCUCC	21	miRNA	nta-miR477b	3.6781	3.01171	4.14001e-09	6.9533e-07	SL2.40ch10:3641768-3641882
2033098	UUGGGAAAGGGAACAACUGAUAGU	24	miRNA	sRNA_ID2033098	3.68501	3.26394	1.60667e-09	2.92559e-07	SL2.40ch06:40129760-40129992
2082049	UUUCCAAUUCCACCCAUUCCUA	22	miRNA	sly-miR482a	3.70714	8.63695	2.71651e-30	9.52206e-27	SL2.40ch03:58819276-58819422
1983453	UUCGAUGACAUAUUUGAGCCU	21	miRNA	sRNA_ID1983453	3.95547	4.09698	3.86758e-15	2.0658e-12	SL2.40ch11:50080144-50080348
1388298	GAGGACAUGAGUGAACCAAACUUU	24	miRNA	sRNA_ID1388298	4.12849	6.01773	1.92575e-24	2.84221e-21	SL2.40ch05:61521380-61522781
1875353	UGGCAAGCAUCUUUGGCGACU	21	miRNA	sRNA_ID1875353	4.68385	4.77981	1.78961e-20	1.93016e-17	SL2.40ch08:54794592-54794783
1368353	GAGAAUGGUAGAGGGUCGGACC	22	miRNA	sRNA_ID1368353	6.10113	5.05637	1.66483e-30	6.2247e-27	SL2.40ch05:64278750-64278999
2027240	UUGGACUGAAGGGUUUCCUUC	21	miRNA	sRNA_ID2027240	2.62002	8.44401	3.39848e-12	1.10814e-09	SL2.40ch12:39442791-39442995
a Annotation was done according to search miRBAse best hit or sRNA_IDXXXXX in case of miRNAs with no significant similarity to miRBAse
