# Supplementary material for: Global and local perturbation of the tomato microRNA pathway by a trans-activated DICER-LIKE 1 mutant
Source: J Exp Bot. 2013 Dec 27;65(2):725–39. doi: 10.1093/jxb/ert428 (PMC3904720; doi:10.1093/jxb/ert428)
Supplement: Supplementary Data [file supp_ert428_jexbot110684_file002.xlsx]

## Sheet: Table S3
Supplementary Table S4. Summary of ShortStack predicted miRNAs
#Locus	Name	miRNA	miRNA_mappings	miRNA-star	miRNA-star_mappings	Total_mappings
SL2.40ch00:12537503-12537634	Cluster_1325	UUCCACAGCUUUCUUGAACUG	37874	GUUCAAUAAAGCUGUGGGAAG	335	40360
SL2.40ch01:831452-831555	Cluster_4885	AAAGUGAGACGAACAAAUUGAAUC	86	UUCAAUUUGUUUGCCCUACUUUAC	43	165
SL2.40ch01:3116737-3116848	Cluster_5653	UCCAGUCACCUCAUCCGUAUU	55	UAUGGAAGAGGUGAUUGGAGA	3	74
SL2.40ch01:70879734-70879875	Cluster_17976	CUAGAUUCACGCACAAGCUCG	3346	CGUUUGUGCGUGAAUCUAACA	24	3747
SL2.40ch01:74999720-74999827	Cluster_19201	UUUUAGCAAGAGUUGUUUUACC,UUUAGCAAGAGUUGUUUUACC	11001105	AGAAACAACACUUGCUAAAGGA,AGAAACAACACUUGCUAAAGG	14,33	2426
SL2.40ch01:75343869-75344166	Cluster_19295	CCCGAAAUCUUAGAGAAACACUU	28	AUGUGUUUCUGAGAUUUCGGGCA	1	93
SL2.40ch01:78639087-78639179	Cluster_20229	AGAGGUCUUUCGAGUGAGAGUG	6	CUCUCCCUCAAAGGCUUCUGG	2	15
SL2.40ch01:79167030-79167181	Cluster_20366	UCGGACCAGGCUUCAUUCCCC	173985	GGAAUGUUGUCUGGCUCGAGG	1032	178659
SL2.40ch01:79871298-79871406	Cluster_20529	AAAAAGAUGCAGGACUAGACC	327	UCUAGUCCUGCAUCUUUUUUU	4	837
SL2.40ch01:81651806-81652040	Cluster_20975	CCUUACCGUCAAAUACUUGGU	6	CAAGUAUUUGAUGCUAAGGGC	3	18
SL2.40ch01:81732025-81732191	Cluster_21005	UGGAGAAGCAGGGCACGUGCA	77	CACGUGUUCUCCUUCUCCAAC	29	125
SL2.40ch01:82368198-82368299	Cluster_21165	UAUUUCUGCAGCUUUGGAAUU	38	UUCCAAAGCUGCAGAAAUGAGU	15	70
SL2.40ch01:82801251-82801441	Cluster_21293	UGCACUGCCUCUUCCCUGGCU	161	ACGGGGACGAGCCAGAGCAUG	5	243
SL2.40ch01:84381885-84382072	Cluster_21664	UCGGACCAGGCUUCAUUCCUC	68942	GGGAUGUUGUCUGGCUCGACA	1715	73864
SL2.40ch02:16516590-16516706	Cluster_25401	UGCCUGGCUCCCUGUAUGCCA	515	GCGUAUAAGGAGCCAAGCAUA	2	533
SL2.40ch02:27921822-27921944	Cluster_27787	UAUUGGCCUGGUUCACUCAGA	198	UGAUUGAGCCGUGUCAAUAUC	10	229
SL2.40ch02:29897643-29897807	Cluster_28485	UUGACAGAAGAUAGAGAGCAC	18565	GCUCUUUAUUCUUCUGUCAUCA	3	19518
SL2.40ch02:33395630-33395926	Cluster_29785	UAAAGCUGCCAGCAUGAUCUGG	374	AGGUCAUCUAGCAGCUUCAAU	2	441
SL2.40ch02:41330632-41330753	Cluster_32053	UAUUGGCCUGGUUCACUCAGA	198	UGAUUGAGCCGUGCCAAUAUC	98	327
SL2.40ch02:44533185-44533303	Cluster_32864	UCGCAGGAGAGAUGGCACUUG	18	AGUGCCUCUGUCUUUCGACA	1	27
SL2.40ch02:45456777-45457279	Cluster_33112	UAACAAGGGAGUGAACCAAAUACU	17	UAUUUGGAUCACUCUCUUGUUAUU	5	44
SL2.40ch03:285086-285301	Cluster_34401	AACUGUCGGGAGACAUUAGCU	8	CUAAUGCCUCUGAACAGUUUC	3	20
SL2.40ch03:292992-293073	Cluster_34405	UCGGACCAGGCUUCAUUCCCC	173985	AGAAUGUUGUCUGGUUCGUGA	1	416581
SL2.40ch03:7461859-7461990	Cluster_35883	UCCAAAGGGAUCGCAUUGAUCC	25	AUCAUGCGAUCUCUUCGGAAU	1	57
SL2.40ch03:45066085-45067143	Cluster_42548	GUUUGAGAUCCUUAUAGAGCGCCU	56	UCACUCUAUAAGGAUCUCAAACUU	2	131
SL2.40ch03:46023550-46023709	Cluster_42898	UCGGACCAGGCUUCAUUCCCC	173985	GGAAUGUUGUUUGGCUCGAAG	15	186398
SL2.40ch03:58491525-58491638	Cluster_46555	UCGAUAAACCUCUGCAUCCAG	3867	GGAGGCAGCGGUUCAUCGAUC	12	4259
SL2.40ch03:58819276-58819422	Cluster_46638	UUUCCAAUUCCACCCAUUCCUA	3498	GGGAUUGGUGAGUUGGAAAGC	181	3755
SL2.40ch03:59024702-59025578	Cluster_46690	CACCUUACGUCUAACUUUGAAAGG	80	UUUCAGAGUUAGAUGUAAAGUAUA	11	154
SL2.40ch03:61719973-61720219	Cluster_47437	UUGACAGAAGAUAGAGAGCAC	18565	GCUCUCUAUGCUUCCGUCAUCC	41	19577
SL2.40ch03:61786005-61786301	Cluster_47450	UUUGGAUUGAAGGGAGCUCUA	157421	GAGCUCCUUGAAGUCCAACAG	58	162155
SL2.40ch04:423120-423394	Cluster_48388	UCCCCAGUCCAGGCAUUCCAAC	235	UGGUAUGCUUUGAUUGGGAAAG	23	305
SL2.40ch04:63484447-63484646	Cluster_60869	UUGGCAUUCUGUCCACCUCC	765	AGGUGGGCAUACUGUCAACA	2	860
SL2.40ch05:1702938-1703215	Cluster_61425	CUGAAGUGUUUGGGGGAACUC	67	GUUCCCUUGACCACUUCAUGA	1	235
SL2.40ch05:1708714-1708962	Cluster_61428	CUGAAGUGUUUGGGGGAACUC	67	GUUCCCUUGACCACUUCAUGA	1	157
SL2.40ch05:1713691-1713791	Cluster_61429	CUGAAGUGUUUGGGGGAACUC	67	GUUCCCUUGACCACUUCAUGA	1	103
SL2.40ch05:61521380-61522781	Cluster_71972	GAGGACAUGAGUGAACCAAACUUU	580	AGUUUGGUUCACUAAUGUCCUCAU	1	907
SL2.40ch05:61592918-61593207	Cluster_71999	UAAAGUGACACUUAUUUUGGGACG	37	UCCCAAAAUAAGUGUCACUUUAGC	4	117
SL2.40ch05:64278750-64278999	Cluster_72878	GAGAAUGGUAGAGGGUCGGACC	309	UCCAGUCCUCUACCCUUCUCCA	2	410
SL2.40ch05:64582655-64582806	Cluster_72956	UGCCUGGCUCCCUGUAUGCCA	515	GCGUAUGAGGAGCCAAGCAUA	21	575
SL2.40ch06:1372107-1372293	Cluster_73586	AAGCUCAGGAGGGAUAGCGCC	122	CGCUAUCCAUCCUGAGUUCUA	2	167
SL2.40ch06:1522070-1522194	Cluster_73650	AGUGGACAAGUAAAGGUGGAUGGA	42	CGUCCACUUUUAUUUGUUCGCUAU	17	79
SL2.40ch06:1551676-1551967	Cluster_73664	UUGGACUGAAGGGAGCUCCCU	30962	AGAGCUUCCUUUAGUCCACUC	78	74086
SL2.40ch06:2516225-2516435	Cluster_73994	UCGGACCAGGCUUCAUUCCCC	173985	AGAAUGUCGUCUGGUUCGAGA	108	189931
SL2.40ch06:33877931-33878121	Cluster_80071	UCUUGCCAAUACCGCCCAUUCC	913	AGUGGGUGGUGUGGUAAGAUU	1	939
SL2.40ch06:39241660-39241791	Cluster_81840	UUGACAGAAGAUAGAGAGCAC	18565	GCUCUCUAUGCUUCUGUCAUCA	174	24815
SL2.40ch06:39463098-39463232	Cluster_81922	UCGAUAAACCUCUGCAUCCAG	3867	GGAGGCAGCGGUUCAUCGAUC	12	4250
SL2.40ch07:2628748-2628897	Cluster_84588	UUCCACAGCUUUCUUGAACUU	4173	GUCCAAGAAAGCUGUGGGAAA	19	5427
SL2.40ch07:4228975-4229187	Cluster_85191	UGAAAUGCUAUAGUUGGAAAGU	93	UUUUCAACUAUAGCAUUAUUUU	3	174
SL2.40ch07:58089150-58089256	Cluster_94427	UUGAGCCGCGUCAAUAUCUCU	96	AGAUAUUGAUGCGGUUCAAUC	9	113
SL2.40ch07:63282726-63282841	Cluster_96191	UCAUCAACGCUAAACUCGAUC	68	UUGAGUGCAGCGUUGAUGACA	6	192
SL2.40ch08:393508-393994	Cluster_96807	UUUGGCUCAUGGAUUUUAGC	2561	UGAAAUCCAUGAGCCUAAACU	51	2841
SL2.40ch08:558729-558940	Cluster_96865	UCGCUUGGUGCAGGUCGGGACC	7978	UCCUGCCUUGCAUCAACUGAAU	16	11143
SL2.40ch08:2978419-2978519	Cluster_97763	UCGGACCAGGCUUCAUUCCCC	173985	GGAAUGUUGUUUGGCUCGAGG	3	177501
SL2.40ch08:49122836-49123002	Cluster_105034	UGACAGAAGAGAGUGAGCAC	2231	GCUCACUGCUCUAUCUGUCACC	140	2490
SL2.40ch08:49125569-49125751	Cluster_105036	AUACGUGGUACUAUCUUGUGGACU	7	UUUUCAAGCUAGUGCCACGUAAGU	1	23
SL2.40ch08:49154385-49154489	Cluster_105046	UGAUAGAAGAGAGUGAGCAC	532	GCUUACUCUCUAUCUGUCACC	303	899
SL2.40ch08:49276178-49276310	Cluster_105071	UGACAGAAGAGAGUGAGCAC	2231	GCUCACUGCUCUAUCUGUCACC	140	2477
SL2.40ch08:56132598-56132830	Cluster_107513	UUUCAGUAGACGUUGUGAAUA	40	UUCACAAUCUCUGCUGAAAAA	1	151
SL2.40ch08:61501222-61501438	Cluster_109308	UUGGAAAGAAGGGAGCUCUAC	48	AGAGCUCUUCUGAAUUCCAAAA	5	93
SL2.40ch08:61502122-61502393	Cluster_109310	UUGGAAAGAAGGGAGCUCUAC	48	AGAGCUCUUCUGAAUUCCAAAG	7	94
SL2.40ch08:61502612-61502876	Cluster_109311	UUGGAAAGAAGGGAGCUCUAC	48	AGAGCUCUUCUGAAUUCCAAAG	7	98
SL2.40ch08:61949513-61949726	Cluster_109444	UUGGACUGAAGGGAGCUCCCU	30962	AGAGCUUUCUUUAGUCCACAC	15	66907
SL2.40ch08:62860564-62860822	Cluster_109639	UCGGACCAGGCUUCAUUCCCC	173985	GGAAUGUUGUCUGGCUCGAGG	1032	190294
SL2.40ch09:1677548-1677657	Cluster_110188	UGCAUUUGCACCUGCACCUUA	11	AGGUGUAGGUGUUCAUGCAGA	2	35
SL2.40ch09:7197958-7198153	Cluster_112029	UGGAGAAGCAGGGCACGUGCA	77	CAUGUGCCUGUUUUCCCCAUC	14	110
SL2.40ch09:8388184-8388292	Cluster_112333	AAGCUCAGGAGGGAUAGCGCC	122	CGCUAUCCAUCCUGAGUUUCA	5	200
SL2.40ch09:60780250-60780348	Cluster_120525	AAGAAAAUAAAGACUUCACAGACU	15	UCUGUGGAUUCUUUAACUUCUUUU	1	24
SL2.40ch09:60781469-60781565	Cluster_120526	AAGAAAAUAAAGACUUCACAGACU	15	UCUGUGGAUUCUUUAACUUUUUUU	3	22
SL2.40ch09:61806927-61807113	Cluster_120915	AACAACAUACUUACUGAAAUGCCA	54	GAAUUUCAUUGAGUAUGUUGUUGU	4	91
SL2.40ch09:63883398-63883506	Cluster_121646	UGAAGCUGCCAGCAUGAUCUA	195	GAUCAUGUGGUUGCUUCACC	28	359
SL2.40ch09:64446603-64446856	Cluster_121859	UCGGACCAGGCUUCAUUCCCC	173985	AGAAUGUUGUCUGGUUCGAAA	14	189836
SL2.40ch10:1709804-1709945	Cluster_123374	UAACUUCGUCUAGCUCGCCUUC	1068	AGGGGAGAUAGAUGAAGUUAGG	1	1406
SL2.40ch10:3321750-3321935	Cluster_124030	UCGGACCAGGCUUCAUUCCCC	173985	GGAAUGUUGUCUGGCUCGAGG	1032	178662
SL2.40ch10:3641768-3641882	Cluster_124164	UGUCUCUCCCUCAAGGGCUCC	71	AGUUCUUGUAGGGUGAGACAAC	33	112
SL2.40ch10:54069615-54069967	Cluster_132827	GAAGGAGAUCGGGAGCAACAUAGU	7	CAUGUUGCUCCCUGUCUCCCUCCU	3	31
SL2.40ch10:58674311-58674473	Cluster_133714	AAGCUCAGGAGGGAUAGCACC	219	CGCUAUCCAUCCUGAGUUUUA	9	272
SL2.40ch10:61984646-61984922	Cluster_134842	UUAUUUGGGGUAGAUGAGCUC	13	ACUCAUCUACCCCAAAUAAAG	1	42
SL2.40ch10:62182475-62182727	Cluster_134922	AUGGGUAGCACAAGGAUUAAUG	2246	UGAAUCCUUCGGCUAUCCAUAA	149	2909
SL2.40ch11:4024644-4024800	Cluster_136891	UUCGAUACGCACCUGAAUCGA	39	GAUUCGGGUUCGUAUGAAAAC	15	76
SL2.40ch11:47382904-47383027	Cluster_145002	UAUGUUCUCAGGUCGCCCCUG	883	GGGUUGAUUUGAGAACAUAUG	44	1016
SL2.40ch11:50989878-50990009	Cluster_146270	UAGGAAAAGGGGGCAACUGAUAGU	14	UAUUAGUUGUUCUCUUUUCCUACC	1	16
SL2.40ch12:519795-519887	Cluster_147031	UUGAGCCGCGCCAAUAUCACG	106	AGAUAUUGGUGCGGUUCAAUG	3	175
SL2.40ch12:1977726-1977906	Cluster_147532	UUGGCUGAGUGAGCAUCACGG	986	CAGGUGCUCACUCAGCUAAUA	17	1543
SL2.40ch12:1979337-1979576	Cluster_147533	UUGGCUGAGUGAGCAUCACUG	1786	GAGGUGCUCACUCAGCUAAUA	6	2629
SL2.40ch12:2882794-2882888	Cluster_147872	UUGAGCCGCGCCAAUAUCACU	38	CGAUGUUGGUGAGGUUCAAUC	11	67
SL2.40ch12:2899085-2899379	Cluster_147878	UUCCACAGCUUUCUUGAACUU	4173	GUUCAAGAAAGUUGUGGGAAA	126	5594
SL2.40ch12:2905644-2905807	Cluster_147882	UUCCACAGCUUUCUUGAACUG	37874	GUUCAAUAAAGCUGUGGGAAG	335	40194
SL2.40ch12:4194339-4194548	Cluster_148456	CUUGGAACCACAGUUACCACC	19	UGGUGAUUGUGGUUCGAAAAU	5	34
SL2.40ch12:46793853-46794034	Cluster_156260	ACACACUCUGCAUUCAAUUAAAUU	58	UUUAAUUGAAUGCCAAGUGUGUGG	3	69
SL2.40ch12:47326057-47326185	Cluster_156467	UAAAUGUUUUCCGAGUAUCUUU	18	AAUACUCGUAAAACAUUUACG	1	22
SL2.40ch12:63568995-63569198	Cluster_159447	UCGCUUGGUGCAGGUCGGGAC,UCGCUUGGUGCAGGUCGGGACC	25697978	UCCCGCCUUGCAUCAACUGAAU,CCCGCCUUGCAUCAACUGAAU	20298	11358
